# Supplementary material for: Entomological assessment of hessian fabric transfluthrin vapour emanators for protecting against outdoor-biting Aedes aegypti in coastal Tanzania
Source: PLoS One. 2024 May 29;19(5):e0299722. doi: 10.1371/journal.pone.0299722 (PMC11135681; doi:10.1371/journal.pone.0299722)
Supplement: S1 Data — (XLSX) [file pone.0299722.s001.xlsx]

## Sheet: Figures 5 and 6
ED1.FR	EA	ED1.DT	day	month	year	date	dayssincetreatment	weeksincetreatment	expday	ME	IN	ST	FT	RND	BLK	RNDBLK	STN	BLKSTN	VI	TR	TRrecUto0	TRofuser	TRofusernumeric0CC1CT2TC	TRanglerec1	TRangleuser999	Trdistance	Trofusernumericbydistance	TRTC0versuseverythingelse	TRTC0andTC2versuseverythingelse	TRTC0andTC5versuseverythingelse	TRTC0andTC10versuseverythingelse	TRTC0andTC15versuseverythingelse	TRTC0andTC20versuseverythingelse	TRTC0andTC25versuseverythingelse	TRTC0andTC2to25versuseverythingelse	Tranglebydistance	interactionTCnonuserround	DY	VC	temp(°C)	DSEN	GPS	SS1.ID	SS1.SEN	SSEN	SFR	SS1.DT	SS1.FR	TX
1	10	2017-09-05	9	5	2017	2017-05-09	3	2	1	19	2	0.25	0.291667	1	1	11	1	11	HS	TCU	TC00-000	TC	2	TCU	999	0	200	1	1	1	1	1	1	1	1	99900	1	19	2	21	452	37M 0526441, UTM 9251577, Elevation 31m	1	452	451	1	42864
2	10	2017-09-05	9	5	2017	2017-05-09	3	2	1	19	2	0.25	0.291667	1	1	11	1	11	AS	TC15-300	TC15-300	TC	2	300	300	15	215	0	0	0	0	15	0	0	15	30015	0	19	2	21	453	37M 0526441, UTM 9251577, Elevation 31m	2	453	451	2	42864
3	10	2017-09-05	9	5	2017	2017-05-09	3	2	1	19	2	0.25	0.291667	1	1	11	2	12	SA	CTU	CT00-000	CT	1	CTU	999	0	100	0	0	0	0	0	0	0	0	99900	0	19	1	21	454	37M 0526441, UTM 9251577, Elevation 31m	3	454	451	3	42864	2	71
4	10	2017-09-05	9	5	2017	2017-05-09	3	2	1	19	2	0.25	0.291667	1	1	11	2	12	MA	CT15-300	CT15-300	CT	1	300	300	15	115	0	0	0	0	0	0	0	0	30015	0	19	1	21	455	37M 0526441, UTM 9251577, Elevation 31m	4	455	451	4	42864	2	71
5	10	2017-09-05	9	5	2017	2017-05-09	3	2	1	19	2	0.291667	0.333333	1	1	11	1	11	AS	TCU	TC00-000	TC	2	TCU	999	0	200	1	1	1	1	1	1	1	1	99900	1	19	2	21	456	37M 0526441, UTM 9251577, Elevation 31m	5	456	451	5	42864
6	10	2017-09-05	9	5	2017	2017-05-09	3	2	1	19	2	0.291667	0.333333	1	1	11	1	11	HS	TC05-180	TC05-180	TC	2	180	180	5	205	0	0	5	0	0	0	0	5	18005	0	19	2	21	457	37M 0526441, UTM 9251577, Elevation 31m	6	457	451	6	42864
7	10	2017-09-05	9	5	2017	2017-05-09	3	2	1	19	2	0.291667	0.333333	1	1	11	2	12	MA	CTU	CT00-000	CT	1	CTU	999	0	100	0	0	0	0	0	0	0	0	99900	0	19	1	21	458	37M 0526441, UTM 9251577, Elevation 31m	7	458	451	7	42864	2	71
8	10	2017-09-05	9	5	2017	2017-05-09	3	2	1	19	2	0.291667	0.333333	1	1	11	2	12	SA	CT05-180	CT05-180	CT	1	180	180	5	105	0	0	0	0	0	0	0	0	18005	0	19	1	21	459	37M 0526441, UTM 9251577, Elevation 31m	8	459	451	8	42864	2	71
9	10	2017-09-05	9	5	2017	2017-05-09	3	2	1	19	2	0.333333	0.375	1	1	11	1	11	HS	TCU	TC00-000	TC	2	TCU	999	0	200	1	1	1	1	1	1	1	1	99900	1	19	2	20	460	37M 0526441, UTM 9251577, Elevation 31m	9	460	451	9	42864
10	10	2017-09-05	9	5	2017	2017-05-09	3	2	1	19	2	0.333333	0.375	1	1	11	1	11	AS	TC10-240	TC10-240	TC	2	240	240	10	210	0	0	0	10	0	0	0	10	24010	0	19	2	20	461	37M 0526441, UTM 9251577, Elevation 31m	10	461	451	10	42864
11	10	2017-09-05	9	5	2017	2017-05-09	3	2	1	19	2	0.333333	0.375	1	1	11	2	12	SA	CTU	CT00-000	CT	1	CTU	999	0	100	0	0	0	0	0	0	0	0	99900	0	19	1	20	462	37M 0526441, UTM 9251577, Elevation 31m	11	462	451	11	42864	2	71
12	10	2017-09-05	9	5	2017	2017-05-09	3	2	1	19	2	0.333333	0.375	1	1	11	2	12	MA	CT10-240	CT10-240	CT	1	240	240	10	110	0	0	0	0	0	0	0	0	24010	0	19	1	20	463	37M 0526441, UTM 9251577, Elevation 31m	12	463	451	12	42864	2	71
13	10	2017-09-05	9	5	2017	2017-05-09	3	2	1	19	2	0.625	0.666667	1	1	11	1	11	HS	TCU	TC00-000	TC	2	TCU	999	0	200	1	1	1	1	1	1	1	1	99900	1	19	1	20	464	37M 0526441, UTM 9251577, Elevation 31m	13	464	451	13	42864	2	71
14	10	2017-09-05	9	5	2017	2017-05-09	3	2	1	19	2	0.625	0.666667	1	1	11	1	11	AS	TC25-120	TC25-120	TC	2	120	120	25	225	0	0	0	0	0	0	25	25	12025	0	19	1	20	465	37M 0526441, UTM 9251577, Elevation 31m	14	465	451	14	42864	2	71
15	10	2017-09-05	9	5	2017	2017-05-09	3	2	1	19	2	0.625	0.666667	1	1	11	2	12	MA	CTU	CT00-000	CT	1	CTU	999	0	100	0	0	0	0	0	0	0	0	99900	0	19	1	20	466	37M 0526441, UTM 9251577, Elevation 31m	15	466	451	15	42864	2	71
16	10	2017-09-05	9	5	2017	2017-05-09	3	2	1	19	2	0.625	0.666667	1	1	11	2	12	SA	CT25-120	CT25-120	CT	1	120	120	25	125	0	0	0	0	0	0	0	0	12025	0	19	1	20	467	37M 0526441, UTM 9251577, Elevation 31m	16	467	451	16	42864	2	71
17	10	2017-09-05	9	5	2017	2017-05-09	3	2	1	19	2	0.666667	0.708333	1	1	11	1	11	AS	TCU	TC00-000	TC	2	TCU	999	0	200	1	1	1	1	1	1	1	1	99900	1	19	1	20	468	37M 0526441, UTM 9251577, Elevation 31m	17	468	451	17	42864	2	71
18	10	2017-09-05	9	5	2017	2017-05-09	3	2	1	19	2	0.666667	0.708333	1	1	11	1	11	HS	TC20-060	TC20-060	TC	2	60	60	20	220	0	0	0	0	0	20	0	20	6020	0	19	1	20	469	37M 0526441, UTM 9251577, Elevation 31m	18	469	451	18	42864	2	71
19	10	2017-09-05	9	5	2017	2017-05-09	3	2	1	19	2	0.666667	0.708333	1	1	11	2	12	SA	CTU	CT00-000	CT	1	CTU	999	0	100	0	0	0	0	0	0	0	0	99900	0	19	1	20	470	37M 0526441, UTM 9251577, Elevation 31m	19	470	451	19	42864	2	71
20	10	2017-09-05	9	5	2017	2017-05-09	3	2	1	19	2	0.666667	0.708333	1	1	11	2	12	MA	CT20-060	CT20-060	CT	1	60	60	20	120	0	0	0	0	0	0	0	0	6020	0	19	1	20	471	37M 0526441, UTM 9251577, Elevation 31m	20	471	451	20	42864	2	71
21	10	2017-09-05	9	5	2017	2017-05-09	3	2	1	19	2	0.708333	0.75	1	1	11	1	11	HS	TCU	TC00-000	TC	2	TCU	999	0	200	1	1	1	1	1	1	1	1	99900	1	19	1	20	472	37M 0526441, UTM 9251577, Elevation 31m	21	472	451	21	42864	2	71
22	10	2017-09-05	9	5	2017	2017-05-09	3	2	1	19	2	0.708333	0.75	1	1	11	1	11	AS	TC02-000	TC02-000	TC	2	0	0	2	202	0	2	0	0	0	0	0	2	2	0	19	1	20	473	37M 0526441, UTM 9251577, Elevation 31m	22	473	451	22	42864	2	71
23	10	2017-09-05	9	5	2017	2017-05-09	3	2	1	19	2	0.708333	0.75	1	1	11	2	12	MA	CTU	CT00-000	CT	1	CTU	999	0	100	0	0	0	0	0	0	0	0	99900	0	19	1	20	474	37M 0526441, UTM 9251577, Elevation 31m	23	474	451	23	42864	2	71
24	10	2017-09-05	9	5	2017	2017-05-09	3	2	1	19	2	0.708333	0.75	1	1	11	2	12	SA	CT02-060	CT02-060	CT	1	60	60	2	102	0	0	0	0	0	0	0	0	6002	0	19	1	20	475	37M 0526441, UTM 9251577, Elevation 31m	24	475	451	24	42864	2	71
1	10	2017-10-05	10	5	2017	2017-05-10	4	2	2	19	2	0.25	0.291667	1	1	11	1	11	HS	CCU	CC00-000	CC	0	CCU	999	0	0	0	0	0	0	0	0	0	0	99900	0	20	1	20	477	37M 0526441, UTM 9251577, Elevation 31m	25	477	476	1	42865	2	71
2	10	2017-10-05	10	5	2017	2017-05-10	4	2	2	19	2	0.25	0.291667	1	1	11	1	11	AS	CC05-240	CC05-240	CC	0	240	240	5	5	0	0	0	0	0	0	0	0	24005	0	20	1	20	478	37M 0526441, UTM 9251577, Elevation 31m	26	478	476	2	42865	2	71
3	10	2017-10-05	10	5	2017	2017-05-10	4	2	2	19	2	0.25	0.291667	1	1	11	2	12	SA	CCU	CC00-000	CC	0	CCU	999	0	0	0	0	0	0	0	0	0	0	99900	0	20	1	20	479	37M 0526441, UTM 9251577, Elevation 31m	27	479	476	3	42865	2	71
4	10	2017-10-05	10	5	2017	2017-05-10	4	2	2	19	2	0.25	0.291667	1	1	11	2	12	MA	CC05-240	CC05-240	CC	0	240	240	5	5	0	0	0	0	0	0	0	0	24005	0	20	1	20	480	37M 0526441, UTM 9251577, Elevation 31m	28	480	476	4	42865	2	71
5	10	2017-10-05	10	5	2017	2017-05-10	4	2	2	19	2	0.291667	0.333333	1	1	11	1	11	AS	CCU	CC00-000	CC	0	CCU	999	0	0	0	0	0	0	0	0	0	0	99900	0	20	1	22	481	37M 0526441, UTM 9251577, Elevation 31m	29	481	476	5	42865	2	71
6	10	2017-10-05	10	5	2017	2017-05-10	4	2	2	19	2	0.291667	0.333333	1	1	11	1	11	HS	CC02-060	CC02-060	CC	0	60	60	2	2	0	0	0	0	0	0	0	0	6002	0	20	1	22	482	37M 0526441, UTM 9251577, Elevation 31m	30	482	476	6	42865	2	71
7	10	2017-10-05	10	5	2017	2017-05-10	4	2	2	19	2	0.291667	0.333333	1	1	11	2	12	MA	CCU	CC00-000	CC	0	CCU	999	0	0	0	0	0	0	0	0	0	0	99900	0	20	1	22	483	37M 0526441, UTM 9251577, Elevation 31m	31	483	476	7	42865	2	71
8	10	2017-10-05	10	5	2017	2017-05-10	4	2	2	19	2	0.291667	0.333333	1	1	11	2	12	SA	CC02-060	CC02-060	CC	0	60	60	2	2	0	0	0	0	0	0	0	0	6002	0	20	1	22	484	37M 0526441, UTM 9251577, Elevation 31m	32	484	476	8	42865	2	71
9	10	2017-10-05	10	5	2017	2017-05-10	4	2	2	19	2	0.333333	0.375	1	1	11	1	11	HS	CCU	CC00-000	CC	0	CCU	999	0	0	0	0	0	0	0	0	0	0	99900	0	20	1	23	485	37M 0526441, UTM 9251577, Elevation 31m	33	485	476	9	42865	2	71
10	10	2017-10-05	10	5	2017	2017-05-10	4	2	2	19	2	0.333333	0.375	1	1	11	1	11	AS	CC20-300	CC20-300	CC	0	300	300	20	20	0	0	0	0	0	0	0	0	30020	0	20	1	23	486	37M 0526441, UTM 9251577, Elevation 31m	34	486	476	10	42865	2	71
11	10	2017-10-05	10	5	2017	2017-05-10	4	2	2	19	2	0.333333	0.375	1	1	11	2	12	SA	CCU	CC00-000	CC	0	CCU	999	0	0	0	0	0	0	0	0	0	0	99900	0	20	1	23	487	37M 0526441, UTM 9251577, Elevation 31m	35	487	476	11	42865	2	71
12	10	2017-10-05	10	5	2017	2017-05-10	4	2	2	19	2	0.333333	0.375	1	1	11	2	12	MA	CC20-300	CC20-300	CC	0	300	300	20	20	0	0	0	0	0	0	0	0	30020	0	20	1	23	488	37M 0526441, UTM 9251577, Elevation 31m	36	488	476	12	42865	2	71
13	10	2017-10-05	10	5	2017	2017-05-10	4	2	2	19	2	0.625	0.666667	1	1	11	1	11	HS	CCU	CC00-000	CC	0	CCU	999	0	0	0	0	0	0	0	0	0	0	99900	0	20	1	25	489	37M 0526441, UTM 9251577, Elevation 31m	37	489	476	13	42865	2	71
14	10	2017-10-05	10	5	2017	2017-05-10	4	2	2	19	2	0.625	0.666667	1	1	11	1	11	AS	CC25-180	CC25-180	CC	0	180	180	25	25	0	0	0	0	0	0	0	0	18025	0	20	1	25	490	37M 0526441, UTM 9251577, Elevation 31m	38	490	476	14	42865	2	71
15	10	2017-10-05	10	5	2017	2017-05-10	4	2	2	19	2	0.625	0.666667	1	1	11	2	12	MA	CCU	CC00-000	CC	0	CCU	999	0	0	0	0	0	0	0	0	0	0	99900	0	20	1	25	491	37M 0526441, UTM 9251577, Elevation 31m	39	491	476	15	42865	2	71
16	10	2017-10-05	10	5	2017	2017-05-10	4	2	2	19	2	0.625	0.666667	1	1	11	2	12	SA	CC25-180	CC25-180	CC	0	180	180	25	25	0	0	0	0	0	0	0	0	18025	0	20	1	25	492	37M 0526441, UTM 9251577, Elevation 31m	40	492	476	16	42865	2	71
17	10	2017-10-05	10	5	2017	2017-05-10	4	2	2	19	2	0.666667	0.708333	1	1	11	1	11	AS	CCU	CC00-000	CC	0	CCU	999	0	0	0	0	0	0	0	0	0	0	99900	0	20	1	21	493	37M 0526441, UTM 9251577, Elevation 31m	41	493	476	17	42865	2	71
18	10	2017-10-05	10	5	2017	2017-05-10	4	2	2	19	2	0.666667	0.708333	1	1	11	1	11	HS	CC15-120	CC15-120	CC	0	120	120	15	15	0	0	0	0	0	0	0	0	12015	0	20	1	21	494	37M 0526441, UTM 9251577, Elevation 31m	42	494	476	18	42865	2	71
19	10	2017-10-05	10	5	2017	2017-05-10	4	2	2	19	2	0.666667	0.708333	1	1	11	2	12	SA	CCU	CC00-000	CC	0	CCU	999	0	0	0	0	0	0	0	0	0	0	99900	0	20	1	21	495	37M 0526441, UTM 9251577, Elevation 31m	43	495	476	19	42865	2	71
20	10	2017-10-05	10	5	2017	2017-05-10	4	2	2	19	2	0.666667	0.708333	1	1	11	2	12	MA	CC15-120	CC15-120	CC	0	120	120	15	15	0	0	0	0	0	0	0	0	12015	0	20	1	21	496	37M 0526441, UTM 9251577, Elevation 31m	44	496	476	20	42865	2	71
21	10	2017-10-05	10	5	2017	2017-05-10	4	2	2	19	2	0.708333	0.75	1	1	11	1	11	HS	CCU	CC00-000	CC	0	CCU	999	0	0	0	0	0	0	0	0	0	0	99900	0	20	1	22	497	37M 0526441, UTM 9251577, Elevation 31m	45	497	476	21	42865	3	71
22	10	2017-10-05	10	5	2017	2017-05-10	4	2	2	19	2	0.708333	0.75	1	1	11	1	11	AS	CC10-000	CC10-000	CC	0	0	0	10	10	0	0	0	0	0	0	0	0	10	0	20	1	22	498	37M 0526441, UTM 9251577, Elevation 31m	46	498	476	22	42865	2	71
23	10	2017-10-05	10	5	2017	2017-05-10	4	2	2	19	2	0.708333	0.75	1	1	11	2	12	MA	CCU	CC00-000	CC	0	CCU	999	0	0	0	0	0	0	0	0	0	0	99900	0	20	1	22	499	37M 0526441, UTM 9251577, Elevation 31m	47	499	476	23	42865	2	71
24	10	2017-10-05	10	5	2017	2017-05-10	4	2	2	19	2	0.708333	0.75	1	1	11	2	12	SA	CC10-000	CC10-000	CC	0	0	0	10	10	0	0	0	0	0	0	0	0	10	0	20	1	22	500	37M 0526441, UTM 9251577, Elevation 31m	48	500	476	24	42865	2	71
1	10	2017-11-05	11	5	2017	2017-05-11	5	2	3	19	2	0.25	0.291667	1	1	11	1	11	AS	CTU	CT00-000	CT	1	CTU	999	0	100	0	0	0	0	0	0	0	0	99900	0	21	1	20	502	37M 0526441, UTM 9251577, Elevation 31m	49	502	501	1	42866	2	71
2	10	2017-11-05	11	5	2017	2017-05-11	5	2	3	19	2	0.25	0.291667	1	1	11	1	11	HS	CT10-060	CT10-060	CT	1	60	60	10	110	0	0	0	0	0	0	0	0	6010	0	21	1	20	503	37M 0526441, UTM 9251577, Elevation 31m	50	503	501	2	42866	2	71
3	10	2017-11-05	11	5	2017	2017-05-11	5	2	3	19	2	0.25	0.291667	1	1	11	2	12	SA	TCU	TC00-000	TC	2	TCU	999	0	200	1	1	1	1	1	1	1	1	99900	1	21	1	20	504	37M 0526441, UTM 9251577, Elevation 31m	51	504	501	3	42866	2	71
4	10	2017-11-05	11	5	2017	2017-05-11	5	2	3	19	2	0.25	0.291667	1	1	11	2	12	MA	TC10-060	TC10-060	TC	2	60	60	10	210	0	0	0	10	0	0	0	10	6010	0	21	1	20	505	37M 0526441, UTM 9251577, Elevation 31m	52	505	501	4	42866	2	71
5	10	2017-11-05	11	5	2017	2017-05-11	5	2	3	19	2	0.291667	0.333333	1	1	11	1	11	HS	CTU	CT00-000	CT	1	CTU	999	0	100	0	0	0	0	0	0	0	0	99900	0	21	1	20	506	37M 0526441, UTM 9251577, Elevation 31m	53	506	501	5	42866	2	71
6	10	2017-11-05	11	5	2017	2017-05-11	5	2	3	19	2	0.291667	0.333333	1	1	11	1	11	AS	CT05-180	CT05-180	CT	1	180	180	5	105	0	0	0	0	0	0	0	0	18005	0	21	1	20	507	37M 0526441, UTM 9251577, Elevation 31m	54	507	501	6	42866	2	71
7	10	2017-11-05	11	5	2017	2017-05-11	5	2	3	19	2	0.291667	0.333333	1	1	11	2	12	MA	TCU	TC00-000	TC	2	TCU	999	0	200	1	1	1	1	1	1	1	1	99900	1	21	1	20	508	37M 0526441, UTM 9251577, Elevation 31m	55	508	501	7	42866	2	71
8	10	2017-11-05	11	5	2017	2017-05-11	5	2	3	19	2	0.291667	0.333333	1	1	11	2	12	SA	TC05-180	TC05-180	TC	2	180	180	5	205	0	0	5	0	0	0	0	5	18005	0	21	1	20	509	37M 0526441, UTM 9251577, Elevation 31m	56	509	501	8	42866	2	71
9	10	2017-11-05	11	5	2017	2017-05-11	5	2	3	19	2	0.333333	0.375	1	1	11	1	11	AS	CTU	CT00-000	CT	1	CTU	999	0	100	0	0	0	0	0	0	0	0	99900	0	21	1	21	510	37M 0526441, UTM 9251577, Elevation 31m	57	510	501	9	42866	2	71
10	10	2017-11-05	11	5	2017	2017-05-11	5	2	3	19	2	0.333333	0.375	1	1	11	1	11	HS	CT15-000	CT15-000	CT	1	0	0	15	115	0	0	0	0	0	0	0	0	15	0	21	1	21	511	37M 0526441, UTM 9251577, Elevation 31m	58	511	501	10	42866	2	71
11	10	2017-11-05	11	5	2017	2017-05-11	5	2	3	19	2	0.333333	0.375	1	1	11	2	12	SA	TCU	TC00-000	TC	2	TCU	999	0	200	1	1	1	1	1	1	1	1	99900	1	21	1	21	512	37M 0526441, UTM 9251577, Elevation 31m	59	512	501	11	42866	2	71
12	10	2017-11-05	11	5	2017	2017-05-11	5	2	3	19	2	0.333333	0.375	1	1	11	2	12	MA	TC15-000	TC15-000	TC	2	0	0	15	215	0	0	0	0	15	0	0	15	15	0	21	1	21	513	37M 0526441, UTM 9251577, Elevation 31m	60	513	501	12	42866	2	71
13	10	2017-11-05	11	5	2017	2017-05-11	5	2	3	19	2	0.625	0.666667	1	1	11	1	11	HS	CTU	CT00-000	CT	1	CTU	999	0	100	0	0	0	0	0	0	0	0	99900	0	21	1	22	514	37M 0526441, UTM 9251577, Elevation 31m	61	514	501	13	42866	2	71
14	10	2017-11-05	11	5	2017	2017-05-11	5	2	3	19	2	0.625	0.666667	1	1	11	1	11	AS	CT20-240	CT20-240	CT	1	240	240	20	120	0	0	0	0	0	0	0	0	24020	0	21	1	22	515	37M 0526441, UTM 9251577, Elevation 31m	62	515	501	14	42866	2	71
15	10	2017-11-05	11	5	2017	2017-05-11	5	2	3	19	2	0.625	0.666667	1	1	11	2	12	MA	TCU	TC00-000	TC	2	TCU	999	0	200	1	1	1	1	1	1	1	1	99900	1	21	1	22	516	37M 0526441, UTM 9251577, Elevation 31m	63	516	501	15	42866	2	71
16	10	2017-11-05	11	5	2017	2017-05-11	5	2	3	19	2	0.625	0.666667	1	1	11	2	12	SA	TC20-240	TC20-240	TC	2	240	240	20	220	0	0	0	0	0	20	0	20	24020	0	21	1	22	517	37M 0526441, UTM 9251577, Elevation 31m	64	517	501	16	42866	2	71
17	10	2017-11-05	11	5	2017	2017-05-11	5	2	3	19	2	0.666667	0.708333	1	1	11	1	11	AS	CTU	CT00-000	CT	1	CTU	999	0	100	0	0	0	0	0	0	0	0	99900	0	21	2	20	518	37M 0526441, UTM 9251577, Elevation 31m	65	518	501	17	42866
18	10	2017-11-05	11	5	2017	2017-05-11	5	2	3	19	2	0.666667	0.708333	1	1	11	1	11	HS	CT02-300	CT02-300	CT	1	300	300	2	102	0	0	0	0	0	0	0	0	30002	0	21	2	20	519	37M 0526441, UTM 9251577, Elevation 31m	66	519	501	18	42866
19	10	2017-11-05	11	5	2017	2017-05-11	5	2	3	19	2	0.666667	0.708333	1	1	11	2	12	SA	TCU	TC00-000	TC	2	TCU	999	0	200	1	1	1	1	1	1	1	1	99900	1	21	1	20	520	37M 0526441, UTM 9251577, Elevation 31m	67	520	501	19	42866	2	71
20	10	2017-11-05	11	5	2017	2017-05-11	5	2	3	19	2	0.666667	0.708333	1	1	11	2	12	MA	TC02-300	TC02-300	TC	2	300	300	2	202	0	2	0	0	0	0	0	2	30002	0	21	1	20	521	37M 0526441, UTM 9251577, Elevation 31m	68	521	501	20	42866	2	71
21	10	2017-11-05	11	5	2017	2017-05-11	5	2	3	19	2	0.708333	0.75	1	1	11	1	11	HS	CTU	CT00-000	CT	1	CTU	999	0	100	0	0	0	0	0	0	0	0	99900	0	21	2	21	522	37M 0526441, UTM 9251577, Elevation 31m	69	522	501	21	42866
22	10	2017-11-05	11	5	2017	2017-05-11	5	2	3	19	2	0.708333	0.75	1	1	11	1	11	AS	CT25-120	CT25-120	CT	1	120	120	25	125	0	0	0	0	0	0	0	0	12025	0	21	2	21	523	37M 0526441, UTM 9251577, Elevation 31m	70	523	501	22	42866
23	10	2017-11-05	11	5	2017	2017-05-11	5	2	3	19	2	0.708333	0.75	1	1	11	2	12	MA	TCU	TC00-000	TC	2	TCU	999	0	200	1	1	1	1	1	1	1	1	99900	1	21	1	21	524	37M 0526441, UTM 9251577, Elevation 31m	71	524	501	23	42866	2	71
24	10	2017-11-05	11	5	2017	2017-05-11	5	2	3	19	2	0.708333	0.75	1	1	11	2	12	SA	TC25-120	TC25-120	TC	2	120	120	25	225	0	0	0	0	0	0	25	25	12025	0	21	1	21	525	37M 0526441, UTM 9251577, Elevation 31m	72	525	501	24	42866	2	71
1	1	5/16/2017	16	5	2017	2017-05-16	10	3	4	19	2	0.25	0.291667	1	2	12	1	21	SA	CTU	CT00-000	CT	1	CTU	999	0	100	0	0	0	0	0	0	0	0	99900	0	22	1	20	528	37M 0520997, UTM 9252582, Elevation 106m	73	528	527	1	42871	2	71
2	1	5/16/2017	16	5	2017	2017-05-16	10	3	4	19	2	0.25	0.291667	1	2	12	1	21	MA	CT10-120	CT10-120	CT	1	120	120	10	110	0	0	0	0	0	0	0	0	12010	0	22	1	20	529	37M 0520997, UTM 9252582, Elevation 106m	74	529	527	2	42871	2	71
3	1	5/16/2017	16	5	2017	2017-05-16	10	3	4	19	2	0.25	0.291667	1	2	12	2	22	HS	TCU	TC00-000	TC	2	TCU	999	0	200	1	1	1	1	1	1	1	1	99900	1	22	1	20	530	37M 0520997, UTM 9252582, Elevation 106m	75	530	527	3	42871	2	71
4	1	5/16/2017	16	5	2017	2017-05-16	10	3	4	19	2	0.25	0.291667	1	2	12	2	22	AS	TC10-120	TC10-120	TC	2	120	120	10	210	0	0	0	10	0	0	0	10	12010	0	22	2	20	531	37M 0520997, UTM 9252582, Elevation 106m	76	531	527	4	42871
5	1	5/16/2017	16	5	2017	2017-05-16	10	3	4	19	2	0.291667	0.333333	1	2	12	1	21	MA	CTU	CT00-000	CT	1	CTU	999	0	100	0	0	0	0	0	0	0	0	99900	0	22	1	22	532	37M 0520997, UTM 9252582, Elevation 106m	77	532	527	5	42871	2	71
6	1	5/16/2017	16	5	2017	2017-05-16	10	3	4	19	2	0.291667	0.333333	1	2	12	1	21	SA	CT02-180	CT02-180	CT	1	180	180	2	102	0	0	0	0	0	0	0	0	18002	0	22	1	22	533	37M 0520997, UTM 9252582, Elevation 106m	78	533	527	6	42871	2	71
7	1	5/16/2017	16	5	2017	2017-05-16	10	3	4	19	2	0.291667	0.333333	1	2	12	2	22	AS	TCU	TC00-000	TC	2	TCU	999	0	200	1	1	1	1	1	1	1	1	99900	1	22	1	22	534	37M 0520997, UTM 9252582, Elevation 106m	79	534	527	7	42871	2	71
8	1	5/16/2017	16	5	2017	2017-05-16	10	3	4	19	2	0.291667	0.333333	1	2	12	2	22	HS	TC02-180	TC02-180	TC	2	180	180	2	202	0	2	0	0	0	0	0	2	18002	0	22	2	22	535	37M 0520997, UTM 9252582, Elevation 106m	80	535	527	8	42871
9	1	5/16/2017	16	5	2017	2017-05-16	10	3	4	19	2	0.333333	0.375	1	2	12	1	21	SA	CTU	CT00-000	CT	1	CTU	999	0	100	0	0	0	0	0	0	0	0	99900	0	22	1	23	536	37M 0520997, UTM 9252582, Elevation 106m	81	536	527	9	42871	2	71
10	1	5/16/2017	16	5	2017	2017-05-16	10	3	4	19	2	0.333333	0.375	1	2	12	1	21	MA	CT20-000	CT20-000	CT	1	0	0	20	120	0	0	0	0	0	0	0	0	20	0	22	1	23	537	37M 0520997, UTM 9252582, Elevation 106m	82	537	527	10	42871	2	71
11	1	5/16/2017	16	5	2017	2017-05-16	10	3	4	19	2	0.333333	0.375	1	2	12	2	22	HS	TCU	TC00-000	TC	2	TCU	999	0	200	1	1	1	1	1	1	1	1	99900	1	22	1	23	538	37M 0520997, UTM 9252582, Elevation 106m	83	538	527	11	42871	2	71
12	1	5/16/2017	16	5	2017	2017-05-16	10	3	4	19	2	0.333333	0.375	1	2	12	2	22	AS	TC20-000	TC20-000	TC	2	0	0	20	220	0	0	0	0	0	20	0	20	20	0	22	2	23	539	37M 0520997, UTM 9252582, Elevation 106m	84	539	527	12	42871
13	1	5/16/2017	16	5	2017	2017-05-16	10	3	4	19	2	0.625	0.666667	1	2	12	1	21	MA	CTU	CT00-000	CT	1	CTU	999	0	100	0	0	0	0	0	0	0	0	99900	0	22	1	25	540	37M 0520997, UTM 9252582, Elevation 106m	85	540	527	13	42871	2	71
14	1	5/16/2017	16	5	2017	2017-05-16	10	3	4	19	2	0.625	0.666667	1	2	12	1	21	SA	CT25-240	CT25-240	CT	1	240	240	25	125	0	0	0	0	0	0	0	0	24025	0	22	1	25	541	37M 0520997, UTM 9252582, Elevation 106m	86	541	527	14	42871	2	71
15	1	5/16/2017	16	5	2017	2017-05-16	10	3	4	19	2	0.625	0.666667	1	2	12	2	22	AS	TCU	TC00-000	TC	2	TCU	999	0	200	1	1	1	1	1	1	1	1	99900	1	22	1	25	542	37M 0520997, UTM 9252582, Elevation 106m	87	542	527	15	42871	2	71
16	1	5/16/2017	16	5	2017	2017-05-16	10	3	4	19	2	0.625	0.666667	1	2	12	2	22	HS	TC25-240	TC25-240	TC	2	240	240	25	225	0	0	0	0	0	0	25	25	24025	0	22	1	25	543	37M 0520997, UTM 9252582, Elevation 106m	88	543	527	16	42871	2	71
17	1	5/16/2017	16	5	2017	2017-05-16	10	3	4	19	2	0.666667	0.708333	1	2	12	1	21	SA	CTU	CT00-000	CT	1	CTU	999	0	100	0	0	0	0	0	0	0	0	99900	0	22	1	26	544	37M 0520997, UTM 9252582, Elevation 106m	89	544	527	17	42871	2	71
18	1	5/16/2017	16	5	2017	2017-05-16	10	3	4	19	2	0.666667	0.708333	1	2	12	1	21	MA	CT15-060	CT15-060	CT	1	60	60	15	115	0	0	0	0	0	0	0	0	6015	0	22	1	26	545	37M 0520997, UTM 9252582, Elevation 106m	90	545	527	18	42871	2	71
19	1	5/16/2017	16	5	2017	2017-05-16	10	3	4	19	2	0.666667	0.708333	1	2	12	2	22	HS	TCU	TC00-000	TC	2	TCU	999	0	200	1	1	1	1	1	1	1	1	99900	1	22	1	26	546	37M 0520997, UTM 9252582, Elevation 106m	91	546	527	19	42871	2	71
20	1	5/16/2017	16	5	2017	2017-05-16	10	3	4	19	2	0.666667	0.708333	1	2	12	2	22	AS	TC15-060	TC15-060	TC	2	60	60	15	215	0	0	0	0	15	0	0	15	6015	0	22	1	26	547	37M 0520997, UTM 9252582, Elevation 106m	92	547	527	20	42871	2	71
21	1	5/16/2017	16	5	2017	2017-05-16	10	3	4	19	2	0.708333	0.75	1	2	12	1	21	MA	CTU	CT00-000	CT	1	CTU	999	0	100	0	0	0	0	0	0	0	0	99900	0	22	1	23	548	37M 0520997, UTM 9252582, Elevation 106m	93	548	527	21	42871	2	71
22	1	5/16/2017	16	5	2017	2017-05-16	10	3	4	19	2	0.708333	0.75	1	2	12	1	21	SA	CT05-300	CT05-300	CT	1	300	300	5	105	0	0	0	0	0	0	0	0	30005	0	22	1	23	549	37M 0520997, UTM 9252582, Elevation 106m	94	549	527	22	42871	2	71
23	1	5/16/2017	16	5	2017	2017-05-16	10	3	4	19	2	0.708333	0.75	1	2	12	2	22	AS	TCU	TC00-000	TC	2	TCU	999	0	200	1	1	1	1	1	1	1	1	99900	1	22	1	23	550	37M 0520997, UTM 9252582, Elevation 106m	95	550	527	23	42871	2	71
24	1	5/16/2017	16	5	2017	2017-05-16	10	3	4	19	2	0.708333	0.75	1	2	12	2	22	H	TC05-300	TC05-300	TC	2	300	300	5	205	0	0	5	0	0	0	0	5	30005	0	22	1	23	551	37M 0520997, UTM 9252582, Elevation 106m	96	551	527	24	42871	2	71
1	1	5/17/2017	17	5	2017	2017-05-17	11	3	5	19	2	0.25	0.291667	1	2	12	1	21	SA	TCU	TC00-000	TC	2	TCU	999	0	200	1	1	1	1	1	1	1	1	99900	1	23	1	21	553	37M 0520997, UTM 9252582, Elevation 106m	97	553	552	1	42872	2	71
2	1	5/17/2017	17	5	2017	2017-05-17	11	3	5	19	2	0.25	0.291667	1	2	12	1	21	MA	TC20-120	TC20-120	TC	2	120	120	20	220	0	0	0	0	0	20	0	20	12020	0	23	1	21	554	37M 0520997, UTM 9252582, Elevation 106m	98	554	552	2	42872	2	71
3	1	5/17/2017	17	5	2017	2017-05-17	11	3	5	19	2	0.25	0.291667	1	2	12	2	22	HS	CTU	CT00-000	CT	1	CTU	999	0	100	0	0	0	0	0	0	0	0	99900	0	23	1	21	555	37M 0520997, UTM 9252582, Elevation 106m	99	555	552	3	42872	2	71
4	1	5/17/2017	17	5	2017	2017-05-17	11	3	5	19	2	0.25	0.291667	1	2	12	2	22	AS	CT20-120	CT20-120	CT	1	120	120	20	120	0	0	0	0	0	0	0	0	12020	0	23	1	21	556	37M 0520997, UTM 9252582, Elevation 106m	100	556	552	4	42872	2	71
5	1	5/17/2017	17	5	2017	2017-05-17	11	3	5	19	2	0.291667	0.333333	1	2	12	1	21	MA	TCU	TC00-000	TC	2	TCU	999	0	200	1	1	1	1	1	1	1	1	99900	1	23	1	22	557	37M 0520997, UTM 9252582, Elevation 106m	101	557	552	5	42872	2	71
6	1	5/17/2017	17	5	2017	2017-05-17	11	3	5	19	2	0.291667	0.333333	1	2	12	1	21	SA	TC10-240	TC10-240	TC	2	240	240	10	210	0	0	0	10	0	0	0	10	24010	0	23	1	22	558	37M 0520997, UTM 9252582, Elevation 106m	102	558	552	6	42872	2	71
7	1	5/17/2017	17	5	2017	2017-05-17	11	3	5	19	2	0.291667	0.333333	1	2	12	2	22	AS	CTU	CT00-000	CT	1	CTU	999	0	100	0	0	0	0	0	0	0	0	99900	0	23	1	22	559	37M 0520997, UTM 9252582, Elevation 106m	103	559	552	7	42872	2	71
8	1	5/17/2017	17	5	2017	2017-05-17	11	3	5	19	2	0.291667	0.333333	1	2	12	2	22	HS	CT10-240	CT10-240	CT	1	240	240	10	110	0	0	0	0	0	0	0	0	24010	0	23	1	22	560	37M 0520997, UTM 9252582, Elevation 106m	104	560	552	8	42872	2	71
9	1	5/17/2017	17	5	2017	2017-05-17	11	3	5	19	2	0.333333	0.375	1	2	12	1	21	SA	TCU	TC00-000	TC	2	TCU	999	0	200	1	1	1	1	1	1	1	1	99900	1	23	1	23	561	37M 0520997, UTM 9252582, Elevation 106m	105	561	552	9	42872	2	71
10	1	5/17/2017	17	5	2017	2017-05-17	11	3	5	19	2	0.333333	0.375	1	2	12	1	21	MA	TC05-300	TC05-300	TC	2	300	300	5	205	0	0	5	0	0	0	0	5	30005	0	23	1	23	562	37M 0520997, UTM 9252582, Elevation 106m	106	562	552	10	42872	2	71
11	1	5/17/2017	17	5	2017	2017-05-17	11	3	5	19	2	0.333333	0.375	1	2	12	2	22	HS	CTU	CT00-000	CT	1	CTU	999	0	100	0	0	0	0	0	0	0	0	99900	0	23	1	23	563	37M 0520997, UTM 9252582, Elevation 106m	107	563	552	11	42872	2	71
12	1	5/17/2017	17	5	2017	2017-05-17	11	3	5	19	2	0.333333	0.375	1	2	12	2	22	AS	CT05-300	CT05-300	CT	1	300	300	5	105	0	0	0	0	0	0	0	0	30005	0	23	1	23	564	37M 0520997, UTM 9252582, Elevation 106m	108	564	552	12	42872	2	71
13	1	5/17/2017	17	5	2017	2017-05-17	11	3	5	19	2	0.625	0.666667	1	2	12	1	21	MA	TCU	TC00-000	TC	2	TCU	999	0	200	1	1	1	1	1	1	1	1	99900	1	23	2	30	565	37M 0520997, UTM 9252582, Elevation 106m	109	565	552	13	42872
14	1	5/17/2017	17	5	2017	2017-05-17	11	3	5	19	2	0.625	0.666667	1	2	12	1	21	SA	TC02-060	TC02-060	TC	2	60	60	2	202	0	2	0	0	0	0	0	2	6002	0	23	2	30	566	37M 0520997, UTM 9252582, Elevation 106m	110	566	552	14	42872
15	1	5/17/2017	17	5	2017	2017-05-17	11	3	5	19	2	0.625	0.666667	1	2	12	2	22	AS	CTU	CT00-000	CT	1	CTU	999	0	100	0	0	0	0	0	0	0	0	99900	0	23	1	30	567	37M 0520997, UTM 9252582, Elevation 106m	111	567	552	15	42872	2	71
16	1	5/17/2017	17	5	2017	2017-05-17	11	3	5	19	2	0.625	0.666667	1	2	12	2	22	HS	CT02-060	CT02-060	CT	1	60	60	2	102	0	0	0	0	0	0	0	0	6002	0	23	1	30	568	37M 0520997, UTM 9252582, Elevation 106m	112	568	552	16	42872	3	71
17	1	5/17/2017	17	5	2017	2017-05-17	11	3	5	19	2	0.666667	0.708333	1	2	12	1	21	SA	TCU	TC00-000	TC	2	TCU	999	0	200	1	1	1	1	1	1	1	1	99900	1	23	2	27	569	37M 0520997, UTM 9252582, Elevation 106m	113	569	552	17	42872
18	1	5/17/2017	17	5	2017	2017-05-17	11	3	5	19	2	0.666667	0.708333	1	2	12	1	21	MA	TC25-180	TC25-180	TC	2	180	180	25	225	0	0	0	0	0	0	25	25	18025	0	23	2	27	570	37M 0520997, UTM 9252582, Elevation 106m	114	570	552	18	42872
19	1	5/17/2017	17	5	2017	2017-05-17	11	3	5	19	2	0.666667	0.708333	1	2	12	2	22	HS	CTU	CT00-000	CT	1	CTU	999	0	100	0	0	0	0	0	0	0	0	99900	0	23	1	27	571	37M 0520997, UTM 9252582, Elevation 106m	115	571	552	19	42872	2	71
20	1	5/17/2017	17	5	2017	2017-05-17	11	3	5	19	2	0.666667	0.708333	1	2	12	2	22	AS	CT25-180	CT25-180	CT	1	180	180	25	125	0	0	0	0	0	0	0	0	18025	0	23	1	27	572	37M 0520997, UTM 9252582, Elevation 106m	116	572	552	20	42872	2	71
21	1	5/17/2017	17	5	2017	2017-05-17	11	3	5	19	2	0.708333	0.75	1	2	12	1	21	MA	TCU	TC00-000	TC	2	TCU	999	0	200	1	1	1	1	1	1	1	1	99900	1	23	2	24	573	37M 0520997, UTM 9252582, Elevation 106m	117	573	552	21	42872
22	1	5/17/2017	17	5	2017	2017-05-17	11	3	5	19	2	0.708333	0.75	1	2	12	1	21	SA	TC15-000	TC15-000	TC	2	0	0	15	215	0	0	0	0	15	0	0	15	15	0	23	2	24	574	37M 0520997, UTM 9252582, Elevation 106m	118	574	552	22	42872
23	1	5/17/2017	17	5	2017	2017-05-17	11	3	5	19	2	0.708333	0.75	1	2	12	2	22	AS	CTU	CT00-000	CT	1	CTU	999	0	100	0	0	0	0	0	0	0	0	99900	0	23	1	24	575	37M 0520997, UTM 9252582, Elevation 106m	119	575	552	23	42872	2	71
23	1	5/17/2017	17	5	2017	2017-05-17	11	3	5	19	2	0.708333	0.75	1	2	12	2	22	AS	CTU	CT00-000	CT	1	CTU	999	0	100	0	0	0	0	0	0	0	0	99900	0	23	1	24	575	37M 0520997, UTM 9252582, Elevation 106m	120	575	552	23	42872	3	71
24	1	5/17/2017	17	5	2017	2017-05-17	11	3	5	19	2	0.708333	0.75	1	2	12	2	22	HS	CT15-000	CT15-000	CT	1	0	0	15	115	0	0	0	0	0	0	0	0	15	0	23	1	24	576	37M 0520997, UTM 9252582, Elevation 106m	121	576	552	24	42872	2	71
1	1	5/18/2017	18	5	2017	2017-05-18	12	3	6	19	2	0.25	0.291667	1	2	12	1	21	MA	CCU	CC00-000	CC	0	CCU	999	0	0	0	0	0	0	0	0	0	0	99900	0	24	1	21	578	37M 0520997, UTM 9252582, Elevation 106m	122	578	577	1	42873	2	71
2	1	5/18/2017	18	5	2017	2017-05-18	12	3	6	19	2	0.25	0.291667	1	2	12	1	21	SA	CC02-060	CC02-060	CC	0	60	60	2	2	0	0	0	0	0	0	0	0	6002	0	24	1	21	579	37M 0520997, UTM 9252582, Elevation 106m	123	579	577	2	42873	2	71
3	1	5/18/2017	18	5	2017	2017-05-18	12	3	6	19	2	0.25	0.291667	1	2	12	2	22	HS	CCU	CC00-000	CC	0	CCU	999	0	0	0	0	0	0	0	0	0	0	99900	0	24	1	21	580	37M 0520997, UTM 9252582, Elevation 106m	124	580	577	3	42873	2	71
4	1	5/18/2017	18	5	2017	2017-05-18	12	3	6	19	2	0.25	0.291667	1	2	12	2	22	AS	CC02-060	CC02-060	CC	0	60	60	2	2	0	0	0	0	0	0	0	0	6002	0	24	1	21	581	37M 0520997, UTM 9252582, Elevation 106m	125	581	577	4	42873	2	71
5	1	5/18/2017	18	5	2017	2017-05-18	12	3	6	19	2	0.291667	0.333333	1	2	12	1	21	SA	CCU	CC00-000	CC	0	CCU	999	0	0	0	0	0	0	0	0	0	0	99900	0	24	1	22	582	37M 0520997, UTM 9252582, Elevation 106m	126	582	577	5	42873	2	71
6	1	5/18/2017	18	5	2017	2017-05-18	12	3	6	19	2	0.291667	0.333333	1	2	12	1	21	MA	CC05-180	CC05-180	CC	0	180	180	5	5	0	0	0	0	0	0	0	0	18005	0	24	1	22	583	37M 0520997, UTM 9252582, Elevation 106m	127	583	577	6	42873	2	71
7	1	5/18/2017	18	5	2017	2017-05-18	12	3	6	19	2	0.291667	0.333333	1	2	12	2	22	AS	CCU	CC00-000	CC	0	CCU	999	0	0	0	0	0	0	0	0	0	0	99900	0	24	1	22	584	37M 0520997, UTM 9252582, Elevation 106m	128	584	577	7	42873	2	71
8	1	5/18/2017	18	5	2017	2017-05-18	12	3	6	19	2	0.291667	0.333333	1	2	12	2	22	HA	CC05-180	CC05-180	CC	0	180	180	5	5	0	0	0	0	0	0	0	0	18005	0	24	1	22	585	37M 0520997, UTM 9252582, Elevation 106m	129	585	577	8	42873	2	71
9	1	5/18/2017	18	5	2017	2017-05-18	12	3	6	19	2	0.333333	0.375	1	2	12	1	21	MA	CCU	CC00-000	CC	0	CCU	999	0	0	0	0	0	0	0	0	0	0	99900	0	24	1	23	586	37M 0520997, UTM 9252582, Elevation 106m	130	586	577	9	42873	2	71
10	1	5/18/2017	18	5	2017	2017-05-18	12	3	6	19	2	0.333333	0.375	1	2	12	1	21	SA	CC20-000	CC20-000	CC	0	0	0	20	20	0	0	0	0	0	0	0	0	20	0	24	1	23	587	37M 0520997, UTM 9252582, Elevation 106m	131	587	577	10	42873	2	71
11	1	5/18/2017	18	5	2017	2017-05-18	12	3	6	19	2	0.333333	0.375	1	2	12	2	22	HS	CCU	CC00-000	CC	0	CCU	999	0	0	0	0	0	0	0	0	0	0	99900	0	24	1	23	588	37M 0520997, UTM 9252582, Elevation 106m	132	588	577	11	42873	2	71
12	1	5/18/2017	18	5	2017	2017-05-18	12	3	6	19	2	0.333333	0.375	1	2	12	2	22	AS	CC20-000	CC20-000	CC	0	0	0	20	20	0	0	0	0	0	0	0	0	20	0	24	1	23	589	37M 0520997, UTM 9252582, Elevation 106m	133	589	577	12	42873	2	71
13	1	5/18/2017	18	5	2017	2017-05-18	12	3	6	19	2	0.625	0.666667	1	2	12	1	21	SA	CCU	CC00-000	CC	0	CCU	999	0	0	0	0	0	0	0	0	0	0	99900	0	24	1	27	590	37M 0520997, UTM 9252582, Elevation 106m	134	590	577	13	42873	2	71
14	1	5/18/2017	18	5	2017	2017-05-18	12	3	6	19	2	0.625	0.666667	1	2	12	1	21	MA	CC25-240	CC25-240	CC	0	240	240	25	25	0	0	0	0	0	0	0	0	24025	0	24	1	27	591	37M 0520997, UTM 9252582, Elevation 106m	135	591	577	14	42873	2	71
15	1	5/18/2017	18	5	2017	2017-05-18	12	3	6	19	2	0.625	0.666667	1	2	12	2	22	AS	CCU	CC00-000	CC	0	CCU	999	0	0	0	0	0	0	0	0	0	0	99900	0	24	1	27	592	37M 0520997, UTM 9252582, Elevation 106m	136	592	577	15	42873	2	71
16	1	5/18/2017	18	5	2017	2017-05-18	12	3	6	19	2	0.625	0.666667	1	2	12	2	22	HS	CC25-240	CC25-240	CC	0	240	240	25	25	0	0	0	0	0	0	0	0	24025	0	24	1	27	593	37M 0520997, UTM 9252582, Elevation 106m	137	593	577	16	42873	2	71
17	1	5/18/2017	18	5	2017	2017-05-18	12	3	6	19	2	0.666667	0.708333	1	2	12	1	21	MA	CCU	CC00-000	CC	0	CCU	999	0	0	0	0	0	0	0	0	0	0	99900	0	24	1	25	594	37M 0520997, UTM 9252582, Elevation 106m	138	594	577	17	42873	2	71
18	1	5/18/2017	18	5	2017	2017-05-18	12	3	6	19	2	0.666667	0.708333	1	2	12	1	21	SA	CC15-300	CC15-300	CC	0	300	300	15	15	0	0	0	0	0	0	0	0	30015	0	24	1	25	595	37M 0520997, UTM 9252582, Elevation 106m	139	595	577	18	42873	2	71
19	1	5/18/2017	18	5	2017	2017-05-18	12	3	6	19	2	0.666667	0.708333	1	2	12	2	22	HS	CCU	CC00-000	CC	0	CCU	999	0	0	0	0	0	0	0	0	0	0	99900	0	24	1	25	596	37M 0520997, UTM 9252582, Elevation 106m	140	596	577	19	42873	2	71
20	1	5/18/2017	18	5	2017	2017-05-18	12	3	6	19	2	0.666667	0.708333	1	2	12	2	22	AS	CC15-300	CC15-300	CC	0	300	300	15	15	0	0	0	0	0	0	0	0	30015	0	24	1	25	597	37M 0520997, UTM 9252582, Elevation 106m	141	597	577	20	42873	2	71
21	1	5/18/2017	18	5	2017	2017-05-18	12	3	6	19	2	0.708333	0.75	1	2	12	1	21	SA	CCU	CC00-000	CC	0	CCU	999	0	0	0	0	0	0	0	0	0	0	99900	0	24	1	23	598	37M 0520997, UTM 9252582, Elevation 106m	142	598	577	21	42873	2	71
22	1	5/18/2017	18	5	2017	2017-05-18	12	3	6	19	2	0.708333	0.75	1	2	12	1	21	MA	CC10-120	CC10-120	CC	0	120	120	10	10	0	0	0	0	0	0	0	0	12010	0	24	1	23	599	37M 0520997, UTM 9252582, Elevation 106m	143	599	577	22	42873	2	71
23	1	5/18/2017	18	5	2017	2017-05-18	12	3	6	19	2	0.708333	0.75	1	2	12	2	22	AS	CCU	CC00-000	CC	0	CCU	999	0	0	0	0	0	0	0	0	0	0	99900	0	24	1	23	600	37M 0520997, UTM 9252582, Elevation 106m	144	600	577	23	42873	3	71
24	1	5/18/2017	18	5	2017	2017-05-18	12	3	6	19	2	0.708333	0.75	1	2	12	2	22	HS	CC10-120	CC10-120	CC	0	120	120	10	10	0	0	0	0	0	0	0	0	12010	0	24	1	23	601	37M 0520997, UTM 9252582, Elevation 106m	145	601	577	24	42873	2	71
24	1	5/18/2017	18	5	2017	2017-05-18	12	3	6	19	2	0.708333	0.75	1	2	12	2	22	HS	CC10-120	CC10-120	CC	0	120	120	10	10	0	0	0	0	0	0	0	0	12010	0	24	1	23	601	37M 0520997, UTM 9252582, Elevation 106m	146	601	577	24	42873	3	71
1	5	5/23/2017	23	5	2017	2017-05-23	17	4	7	19	2	0.25	0.291667	1	3	13	1	31	HS	TCU	TC00-000	TC	2	TCU	999	0	200	1	1	1	1	1	1	1	1	99900	1	25	1	21	603	37M 0527829, UTM 9252332, Elevation 14m	147	603	602	1	42878	2	71
2	5	5/23/2017	23	5	2017	2017-05-23	17	4	7	19	2	0.25	0.291667	1	3	13	1	31	MA	TC20-000	TC20-000	TC	2	0	0	20	220	0	0	0	0	0	20	0	20	20	0	25	1	21	604	37M 0527829, UTM 9252332, Elevation 14m	148	604	602	2	42878	2	71
3	5	5/23/2017	23	5	2017	2017-05-23	17	4	7	19	2	0.25	0.291667	1	3	13	2	32	SA	CTU	CT00-000	CT	1	CTU	999	0	100	0	0	0	0	0	0	0	0	99900	0	25	1	21	605	37M 0527829, UTM 9252332, Elevation 14m	149	605	602	3	42878	2	71
4	5	5/23/2017	23	5	2017	2017-05-23	17	4	7	19	2	0.25	0.291667	1	3	13	2	32	AS	CT20-000	CT20-000	CT	1	0	0	20	120	0	0	0	0	0	0	0	0	20	0	25	1	21	606	37M 0527829, UTM 9252332, Elevation 14m	150	606	602	4	42878	2	71
5	5	5/23/2017	23	5	2017	2017-05-23	17	4	7	19	2	0.291667	0.333333	1	3	13	1	31	MA	TCU	TC00-000	TC	2	TCU	999	0	200	1	1	1	1	1	1	1	1	99900	1	25	1	23	607	37M 0527829, UTM 9252332, Elevation 14m	151	607	602	5	42878	2	71
6	5	5/23/2017	23	5	2017	2017-05-23	17	4	7	19	2	0.291667	0.333333	1	3	13	1	31	HS	TC25-180	TC25-180	TC	2	180	180	25	225	0	0	0	0	0	0	25	25	18025	0	25	1	23	608	37M 0527829, UTM 9252332, Elevation 14m	152	608	602	6	42878	2	71
7	5	5/23/2017	23	5	2017	2017-05-23	17	4	7	19	2	0.291667	0.333333	1	3	13	2	32	AS	CTU	CT00-000	CT	1	CTU	999	0	100	0	0	0	0	0	0	0	0	99900	0	25	1	23	609	37M 0527829, UTM 9252332, Elevation 14m	153	609	602	7	42878	2	71
8	5	5/23/2017	23	5	2017	2017-05-23	17	4	7	19	2	0.291667	0.333333	1	3	13	2	32	SA	CT25-180	CT25-180	CT	1	180	180	25	125	0	0	0	0	0	0	0	0	18025	0	25	1	23	610	37M 0527829, UTM 9252332, Elevation 14m	154	610	602	8	42878	2	71
8	5	5/23/2017	23	5	2017	2017-05-23	17	4	7	19	2	0.291667	0.333333	1	3	13	2	32	SA	CT25-180	CT25-180	CT	1	180	180	25	125	0	0	0	0	0	0	0	0	18025	0	25	1	23	610	37M 0527829, UTM 9252332, Elevation 14m	155	610	602	8	42878	4	71
9	5	5/23/2017	23	5	2017	2017-05-23	17	4	7	19	2	0.333333	0.375	1	3	13	1	31	HS	TCU	TC00-000	TC	2	TCU	999	0	200	1	1	1	1	1	1	1	1	99900	1	25	1	22	611	37M 0527829, UTM 9252332, Elevation 14m	156	611	602	9	42878	2	71
10	5	5/23/2017	23	5	2017	2017-05-23	17	4	7	19	2	0.333333	0.375	1	3	13	1	31	MA	TC10-300	TC10-300	TC	2	300	300	10	210	0	0	0	10	0	0	0	10	30010	0	25	1	22	612	37M 0527829, UTM 9252332, Elevation 14m	157	612	602	10	42878	2	71
11	5	5/23/2017	23	5	2017	2017-05-23	17	4	7	19	2	0.333333	0.375	1	3	13	2	32	SA	CTU	CT00-000	CT	1	CTU	999	0	100	0	0	0	0	0	0	0	0	99900	0	25	1	22	613	37M 0527829, UTM 9252332, Elevation 14m	158	613	602	11	42878	2	71
12	5	5/23/2017	23	5	2017	2017-05-23	17	4	7	19	2	0.333333	0.375	1	3	13	2	32	AS	CT10-300	CT10-300	CT	1	300	300	10	110	0	0	0	0	0	0	0	0	30010	0	25	1	22	614	37M 0527829, UTM 9252332, Elevation 14m	159	614	602	12	42878	2	71
13	5	5/23/2017	23	5	2017	2017-05-23	17	4	7	19	2	0.625	0.666667	1	3	13	1	31	MA	TCU	TC00-000	TC	2	TCU	999	0	200	1	1	1	1	1	1	1	1	99900	1	25	1	22	615	37M 0527829, UTM 9252332, Elevation 14m	160	615	602	13	42878	2	71
14	5	5/23/2017	23	5	2017	2017-05-23	17	4	7	19	2	0.625	0.666667	1	3	13	1	31	H	TC02-060	TC02-060	TC	2	60	60	2	202	0	2	0	0	0	0	0	2	6002	0	25	1	22	616	37M 0527829, UTM 9252332, Elevation 14m	161	616	602	14	42878	2	71
15	5	5/23/2017	23	5	2017	2017-05-23	17	4	7	19	2	0.625	0.666667	1	3	13	2	32	AS	CTU	CT00-000	CT	1	CTU	999	0	100	0	0	0	0	0	0	0	0	99900	0	25	1	22	617	37M 0527829, UTM 9252332, Elevation 14m	162	617	602	15	42878	2	71
16	5	5/23/2017	23	5	2017	2017-05-23	17	4	7	19	2	0.625	0.666667	1	3	13	2	32	SA	CT02-060	CT02-060	CT	1	60	60	2	102	0	0	0	0	0	0	0	0	6002	0	25	1	22	618	37M 0527829, UTM 9252332, Elevation 14m	163	618	602	16	42878	2	71
17	5	5/23/2017	23	5	2017	2017-05-23	17	4	7	19	2	0.666667	0.708333	1	3	13	1	31	HS	TCU	TC00-000	TC	2	TCU	999	0	200	1	1	1	1	1	1	1	1	99900	1	25	1	23	619	37M 0527829, UTM 9252332, Elevation 14m	164	619	602	17	42878	2	71
18	5	5/23/2017	23	5	2017	2017-05-23	17	4	7	19	2	0.666667	0.708333	1	3	13	1	31	MA	TC05-120	TC05-120	TC	2	120	120	5	205	0	0	5	0	0	0	0	5	12005	0	25	1	23	620	37M 0527829, UTM 9252332, Elevation 14m	165	620	602	18	42878	2	71
19	5	5/23/2017	23	5	2017	2017-05-23	17	4	7	19	2	0.666667	0.708333	1	3	13	2	32	SA	CTU	CT00-000	CT	1	CTU	999	0	100	0	0	0	0	0	0	0	0	99900	0	25	1	23	621	37M 0527829, UTM 9252332, Elevation 14m	166	621	602	19	42878	2	71
20	5	5/23/2017	23	5	2017	2017-05-23	17	4	7	19	2	0.666667	0.708333	1	3	13	2	32	AS	CT05-120	CT05-120	CT	1	120	120	5	105	0	0	0	0	0	0	0	0	12005	0	25	1	23	622	37M 0527829, UTM 9252332, Elevation 14m	167	622	602	20	42878	2	71
21	5	5/23/2017	23	5	2017	2017-05-23	17	4	7	19	2	0.708333	0.75	1	3	13	1	31	MA	TCU	TC00-000	TC	2	TCU	999	0	200	1	1	1	1	1	1	1	1	99900	1	25	1	24	623	37M 0527829, UTM 9252332, Elevation 14m	168	623	602	21	42878	2	71
22	5	5/23/2017	23	5	2017	2017-05-23	17	4	7	19	2	0.708333	0.75	1	3	13	1	31	HS	TC15-240	TC15-240	TC	2	240	240	15	215	0	0	0	0	15	0	0	15	24015	0	25	1	24	624	37M 0527829, UTM 9252332, Elevation 14m	169	624	602	22	42878	2	71
23	5	5/23/2017	23	5	2017	2017-05-23	17	4	7	19	2	0.708333	0.75	1	3	13	2	32	AS	CTU	CT00-000	CT	1	CTU	999	0	100	0	0	0	0	0	0	0	0	99900	0	25	1	24	625	37M 0527829, UTM 9252332, Elevation 14m	170	625	602	23	42878	2	71
24	5	5/23/2017	23	5	2017	2017-05-23	17	4	7	19	2	0.708333	0.75	1	3	13	2	32	SA	CT15-240	CT15-240	CT	1	240	240	15	115	0	0	0	0	0	0	0	0	24015	0	25	1	24	626	37M 0527829, UTM 9252332, Elevation 14m	171	626	602	24	42878	2	71
1	5	5/24/2017	24	5	2017	2017-05-24	18	4	8	19	2	0.25	0.291667	1	3	13	1	31	MA	CTU	CT00-000	CT	1	CTU	999	0	100	0	0	0	0	0	0	0	0	99900	0	26	1	21	628	37M 0527829, UTM 9252332, Elevation 14m	172	628	627	1	42879	2	71
1	5	5/24/2017	24	5	2017	2017-05-24	18	4	8	19	2	0.25	0.291667	1	3	13	1	31	MA	CTU	CT00-000	CT	1	CTU	999	0	100	0	0	0	0	0	0	0	0	99900	0	26	1	21	628	37M 0527829, UTM 9252332, Elevation 14m	173	628	627	1	42879	5	71
2	5	5/24/2017	24	5	2017	2017-05-24	18	4	8	19	2	0.25	0.291667	1	3	13	1	31	HS	CT15-240	CT15-240	CT	1	240	240	15	115	0	0	0	0	0	0	0	0	24015	0	26	1	21	629	37M 0527829, UTM 9252332, Elevation 14m	174	629	627	2	42879	2	71
3	5	5/24/2017	24	5	2017	2017-05-24	18	4	8	19	2	0.25	0.291667	1	3	13	2	32	AS	TCU	TC00-000	TC	2	TCU	999	0	200	1	1	1	1	1	1	1	1	99900	1	26	1	21	630	37M 0527829, UTM 9252332, Elevation 14m	175	630	627	3	42879	2	71
4	5	5/24/2017	24	5	2017	2017-05-24	18	4	8	19	2	0.25	0.291667	1	3	13	2	32	SA	TC15-240	TC15-240	TC	2	240	240	15	215	0	0	0	0	15	0	0	15	24015	0	26	1	21	631	37M 0527829, UTM 9252332, Elevation 14m	176	631	627	4	42879	2	71
5	5	5/24/2017	24	5	2017	2017-05-24	18	4	8	19	2	0.291667	0.333333	1	3	13	1	31	HS	CTU	CT00-000	CT	1	CTU	999	0	100	0	0	0	0	0	0	0	0	99900	0	26	1	23	632	37M 0527829, UTM 9252332, Elevation 14m	177	632	627	5	42879	2	71
6	5	5/24/2017	24	5	2017	2017-05-24	18	4	8	19	2	0.291667	0.333333	1	3	13	1	31	MA	CT05-060	CT05-060	CT	1	60	60	5	105	0	0	0	0	0	0	0	0	6005	0	26	1	23	633	37M 0527829, UTM 9252332, Elevation 14m	178	633	627	6	42879	2	71
7	5	5/24/2017	24	5	2017	2017-05-24	18	4	8	19	2	0.291667	0.333333	1	3	13	2	32	SA	TCU	TC00-000	TC	2	TCU	999	0	200	1	1	1	1	1	1	1	1	99900	1	26	1	23	634	37M 0527829, UTM 9252332, Elevation 14m	179	634	627	7	42879	2	71
8	5	5/24/2017	24	5	2017	2017-05-24	18	4	8	19	2	0.291667	0.333333	1	3	13	2	32	AS	TC05-060	TC05-060	TC	2	60	60	5	205	0	0	5	0	0	0	0	5	6005	0	26	1	23	635	37M 0527829, UTM 9252332, Elevation 14m	180	635	627	8	42879	2	71
9	5	5/24/2017	24	5	2017	2017-05-24	18	4	8	19	2	0.333333	0.375	1	3	13	1	31	MA	CTU	CT00-000	CT	1	CTU	999	0	100	0	0	0	0	0	0	0	0	99900	0	26	1	24	636	37M 0527829, UTM 9252332, Elevation 14m	181	636	627	9	42879	2	71
10	5	5/24/2017	24	5	2017	2017-05-24	18	4	8	19	2	0.333333	0.375	1	3	13	1	31	HS	CT02-180	CT02-180	CT	1	180	180	2	102	0	0	0	0	0	0	0	0	18002	0	26	1	24	637	37M 0527829, UTM 9252332, Elevation 14m	182	637	627	10	42879	2	71
11	5	5/24/2017	24	5	2017	2017-05-24	18	4	8	19	2	0.333333	0.375	1	3	13	2	32	AS	TCU	TC00-000	TC	2	TCU	999	0	200	1	1	1	1	1	1	1	1	99900	1	26	1	24	638	37M 0527829, UTM 9252332, Elevation 14m	183	638	627	11	42879	2	71
12	5	5/24/2017	24	5	2017	2017-05-24	18	4	8	19	2	0.333333	0.375	1	3	13	2	32	SA	TC02-180	TC02-180	TC	2	180	180	2	202	0	2	0	0	0	0	0	2	18002	0	26	1	24	639	37M 0527829, UTM 9252332, Elevation 14m	184	639	627	12	42879	2	71
13	5	5/24/2017	24	5	2017	2017-05-24	18	4	8	19	2	0.625	0.666667	1	3	13	1	31	HS	CTU	CT00-000	CT	1	CTU	999	0	100	0	0	0	0	0	0	0	0	99900	0	26	1	25	640	37M 0527829, UTM 9252332, Elevation 14m	185	640	627	13	42879	2	71
14	5	5/24/2017	24	5	2017	2017-05-24	18	4	8	19	2	0.625	0.666667	1	3	13	1	31	MA	CT10-000	CT10-000	CT	1	0	0	10	110	0	0	0	0	0	0	0	0	10	0	26	1	25	641	37M 0527829, UTM 9252332, Elevation 14m	186	641	627	14	42879	2	71
15	5	5/24/2017	24	5	2017	2017-05-24	18	4	8	19	2	0.625	0.666667	1	3	13	2	32	SA	TCU	TC00-000	TC	2	TCU	999	0	200	1	1	1	1	1	1	1	1	99900	1	26	1	25	642	37M 0527829, UTM 9252332, Elevation 14m	187	642	627	15	42879	2	71
16	5	5/24/2017	24	5	2017	2017-05-24	18	4	8	19	2	0.625	0.666667	1	3	13	2	32	AS	TC10-000	TC10-000	TC	2	0	0	10	210	0	0	0	10	0	0	0	10	10	0	26	1	25	643	37M 0527829, UTM 9252332, Elevation 14m	188	643	627	16	42879	2	71
17	5	5/24/2017	24	5	2017	2017-05-24	18	4	8	19	2	0.666667	0.708333	1	3	13	1	31	MA	CTU	CT00-000	CT	1	CTU	999	0	100	0	0	0	0	0	0	0	0	99900	0	26	1	24	644	37M 0527829, UTM 9252332, Elevation 14m	189	644	627	17	42879	2	71
18	5	5/24/2017	24	5	2017	2017-05-24	18	4	8	19	2	0.666667	0.708333	1	3	13	1	31	HS	CT25-300	CT25-300	CT	1	300	300	25	125	0	0	0	0	0	0	0	0	30025	0	26	1	24	645	37M 0527829, UTM 9252332, Elevation 14m	190	645	627	18	42879	2	71
19	5	5/24/2017	24	5	2017	2017-05-24	18	4	8	19	2	0.666667	0.708333	1	3	13	2	32	AS	TCU	TC00-000	TC	2	TCU	999	0	200	1	1	1	1	1	1	1	1	99900	1	26	1	24	646	37M 0527829, UTM 9252332, Elevation 14m	191	646	627	19	42879	2	71
20	5	5/24/2017	24	5	2017	2017-05-24	18	4	8	19	2	0.666667	0.708333	1	3	13	2	32	SA	TC25-300	TC25-300	TC	2	300	300	25	225	0	0	0	0	0	0	25	25	30025	0	26	1	24	647	37M 0527829, UTM 9252332, Elevation 14m	192	647	627	20	42879	2	71
21	5	5/24/2017	24	5	2017	2017-05-24	18	4	8	19	2	0.708333	0.75	1	3	13	1	31	HS	CTU	CT00-000	CT	1	CTU	999	0	100	0	0	0	0	0	0	0	0	99900	0	26	1	23	648	37M 0527829, UTM 9252332, Elevation 14m	193	648	627	21	42879	2	71
22	5	5/24/2017	24	5	2017	2017-05-24	18	4	8	19	2	0.708333	0.75	1	3	13	1	31	MA	CT20-120	CT20-120	CT	1	120	120	20	120	0	0	0	0	0	0	0	0	12020	0	26	1	23	649	37M 0527829, UTM 9252332, Elevation 14m	194	649	627	22	42879	2	71
23	5	5/24/2017	24	5	2017	2017-05-24	18	4	8	19	2	0.708333	0.75	1	3	13	2	32	SA	TCU	TC00-000	TC	2	TCU	999	0	200	1	1	1	1	1	1	1	1	99900	1	26	1	23	650	37M 0527829, UTM 9252332, Elevation 14m	195	650	627	23	42879	2	71
24	5	5/24/2017	24	5	2017	2017-05-24	18	4	8	19	2	0.708333	0.75	1	3	13	2	32	AS	TC20-120	TC20-120	TC	2	120	120	20	220	0	0	0	0	0	20	0	20	12020	0	26	1	23	651	37M 0527829, UTM 9252332, Elevation 14m	196	651	627	24	42879	2	71
1	5	5/25/2017	25	5	2017	2017-05-25	19	4	9	19	2	0.25	0.291667	1	3	13	1	31	MA	CCU	CC00-000	CC	0	CCU	999	0	0	0	0	0	0	0	0	0	0	99900	0	27	1	20	653	37M 0527829, UTM 9252332, Elevation 14m	197	653	652	1	42880	2	71
1	5	5/25/2017	25	5	2017	2017-05-25	19	4	9	19	2	0.25	0.291667	1	3	13	1	31	MA	CCU	CC00-000	CC	0	CCU	999	0	0	0	0	0	0	0	0	0	0	99900	0	27	1	20	653	37M 0527829, UTM 9252332, Elevation 14m	198	653	652	1	42880	8	1
1	5	5/25/2017	25	5	2017	2017-05-25	19	4	9	19	2	0.25	0.291667	1	3	13	1	31	MA	CCU	CC00-000	CC	0	CCU	999	0	0	0	0	0	0	0	0	0	0	99900	0	27	1	20	653	37M 0527829, UTM 9252332, Elevation 14m	199	653	652	1	42880	14	50
2	5	5/25/2017	25	5	2017	2017-05-25	19	4	9	19	2	0.25	0.291667	1	3	13	1	31	HS	CC20-240	CC20-240	CC	0	240	240	20	20	0	0	0	0	0	0	0	0	24020	0	27	1	20	654	37M 0527829, UTM 9252332, Elevation 14m	200	654	652	2	42880	2	71
2	5	5/25/2017	25	5	2017	2017-05-25	19	4	9	19	2	0.25	0.291667	1	3	13	1	31	HS	CC20-240	CC20-240	CC	0	240	240	20	20	0	0	0	0	0	0	0	0	24020	0	27	1	20	654	37M 0527829, UTM 9252332, Elevation 14m	201	654	652	2	42880	8	1
2	5	5/25/2017	25	5	2017	2017-05-25	19	4	9	19	2	0.25	0.291667	1	3	13	1	31	HS	CC20-240	CC20-240	CC	0	240	240	20	20	0	0	0	0	0	0	0	0	24020	0	27	1	20	654	37M 0527829, UTM 9252332, Elevation 14m	202	654	652	2	42880	14	50
3	5	5/25/2017	25	5	2017	2017-05-25	19	4	9	19	2	0.25	0.291667	1	3	13	2	32	SA	CCU	CC00-000	CC	0	CCU	999	0	0	0	0	0	0	0	0	0	0	99900	0	27	1	20	655	37M 0527829, UTM 9252332, Elevation 14m	203	655	652	3	42880	14	50
4	5	5/25/2017	25	5	2017	2017-05-25	19	4	9	19	2	0.25	0.291667	1	3	13	2	32	AS	CC20-240	CC20-240	CC	0	240	240	20	20	0	0	0	0	0	0	0	0	24020	0	27	1	20	656	37M 0527829, UTM 9252332, Elevation 14m	204	656	652	4	42880	2	71
4	5	5/25/2017	25	5	2017	2017-05-25	19	4	9	19	2	0.25	0.291667	1	3	13	2	32	AS	CC20-240	CC20-240	CC	0	240	240	20	20	0	0	0	0	0	0	0	0	24020	0	27	1	20	656	37M 0527829, UTM 9252332, Elevation 14m	205	656	652	4	42880	4	71
4	5	5/25/2017	25	5	2017	2017-05-25	19	4	9	19	2	0.25	0.291667	1	3	13	2	32	AS	CC20-240	CC20-240	CC	0	240	240	20	20	0	0	0	0	0	0	0	0	24020	0	27	1	20	656	37M 0527829, UTM 9252332, Elevation 14m	206	656	652	4	42880	14	50
5	5	5/25/2017	25	5	2017	2017-05-25	19	4	9	19	2	0.291667	0.333333	1	3	13	1	31	HS	CCU	CC00-000	CC	0	CCU	999	0	0	0	0	0	0	0	0	0	0	99900	0	27	1	23	657	37M 0527829, UTM 9252332, Elevation 14m	207	657	652	5	42880	2	71
5	5	5/25/2017	25	5	2017	2017-05-25	19	4	9	19	2	0.291667	0.333333	1	3	13	1	31	HS	CCU	CC00-000	CC	0	CCU	999	0	0	0	0	0	0	0	0	0	0	99900	0	27	1	23	657	37M 0527829, UTM 9252332, Elevation 14m	208	657	652	5	42880	14	50
6	5	5/25/2017	25	5	2017	2017-05-25	19	4	9	19	2	0.291667	0.333333	1	3	13	1	31	MA	CC25-060	CC25-060	CC	0	60	60	25	25	0	0	0	0	0	0	0	0	6025	0	27	1	23	658	37M 0527829, UTM 9252332, Elevation 14m	209	658	652	6	42880	2	71
7	5	5/25/2017	25	5	2017	2017-05-25	19	4	9	19	2	0.291667	0.333333	1	3	13	2	32	AS	CCU	CC00-000	CC	0	CCU	999	0	0	0	0	0	0	0	0	0	0	99900	0	27	1	23	659	37M 0527829, UTM 9252332, Elevation 14m	210	659	652	7	42880	2	71
8	5	5/25/2017	25	5	2017	2017-05-25	19	4	9	19	2	0.291667	0.333333	1	3	13	2	32	SA	CC25-060	CC25-060	CC	0	60	60	25	25	0	0	0	0	0	0	0	0	6025	0	27	1	23	660	37M 0527829, UTM 9252332, Elevation 14m	211	660	652	8	42880	2	71
9	5	5/25/2017	25	5	2017	2017-05-25	19	4	9	19	2	0.333333	0.375	1	3	13	1	31	MA	CCU	CC00-000	CC	0	CCU	999	0	0	0	0	0	0	0	0	0	0	99900	0	27	1	24	661	37M 0527829, UTM 9252332, Elevation 14m	212	661	652	9	42880	2	71
10	5	5/25/2017	25	5	2017	2017-05-25	19	4	9	19	2	0.333333	0.375	1	3	13	1	31	HS	CC10-120	CC10-120	CC	0	120	120	10	10	0	0	0	0	0	0	0	0	12010	0	27	1	24	662	37M 0527829, UTM 9252332, Elevation 14m	213	662	652	10	42880	2	71
11	5	5/25/2017	25	5	2017	2017-05-25	19	4	9	19	2	0.333333	0.375	1	3	13	2	32	SA	CCU	CC00-000	CC	0	CCU	999	0	0	0	0	0	0	0	0	0	0	99900	0	27	1	24	663	37M 0527829, UTM 9252332, Elevation 14m	214	663	652	11	42880	2	71
12	5	5/25/2017	25	5	2017	2017-05-25	19	4	9	19	2	0.333333	0.375	1	3	13	2	32	AS	CC10-120	CC10-120	CC	0	120	120	10	10	0	0	0	0	0	0	0	0	12010	0	27	1	24	664	37M 0527829, UTM 9252332, Elevation 14m	215	664	652	12	42880	2	71
13	5	5/25/2017	25	5	2017	2017-05-25	19	4	9	19	2	0.625	0.666667	1	3	13	1	31	HS	CCU	CC00-000	CC	0	CCU	999	0	0	0	0	0	0	0	0	0	0	99900	0	27	1	26	665	37M 0527829, UTM 9252332, Elevation 14m	216	665	652	13	42880	2	71
14	5	5/25/2017	25	5	2017	2017-05-25	19	4	9	19	2	0.625	0.666667	1	3	13	1	31	MA	CC15-300	CC15-300	CC	0	300	300	15	15	0	0	0	0	0	0	0	0	30015	0	27	1	26	666	37M 0527829, UTM 9252332, Elevation 14m	217	666	652	14	42880	2	71
15	5	5/25/2017	25	5	2017	2017-05-25	19	4	9	19	2	0.625	0.666667	1	3	13	2	32	AS	CCU	CC00-000	CC	0	CCU	999	0	0	0	0	0	0	0	0	0	0	99900	0	27	1	26	667	37M 0527829, UTM 9252332, Elevation 14m	218	667	652	15	42880	2	71
16	5	5/25/2017	25	5	2017	2017-05-25	19	4	9	19	2	0.625	0.666667	1	3	13	2	32	SA	CC15-300	CC15-300	CC	0	300	300	15	15	0	0	0	0	0	0	0	0	30015	0	27	1	26	668	37M 0527829, UTM 9252332, Elevation 14m	219	668	652	16	42880	2	71
17	5	5/25/2017	25	5	2017	2017-05-25	19	4	9	19	2	0.666667	0.708333	1	3	13	1	31	MA	CCU	CC00-000	CC	0	CCU	999	0	0	0	0	0	0	0	0	0	0	99900	0	27	1	26	669	37M 0527829, UTM 9252332, Elevation 14m	220	669	652	17	42880	2	71
18	5	5/25/2017	25	5	2017	2017-05-25	19	4	9	19	2	0.666667	0.708333	1	3	13	1	31	HS	CC05-000	CC05-000	CC	0	0	0	5	5	0	0	0	0	0	0	0	0	5	0	27	1	26	670	37M 0527829, UTM 9252332, Elevation 14m	221	670	652	18	42880	2	71
19	5	5/25/2017	25	5	2017	2017-05-25	19	4	9	19	2	0.666667	0.708333	1	3	13	2	32	SA	CCU	CC00-000	CC	0	CCU	999	0	0	0	0	0	0	0	0	0	0	99900	0	27	1	26	671	37M 0527829, UTM 9252332, Elevation 14m	222	671	652	19	42880	2	71
20	5	5/25/2017	25	5	2017	2017-05-25	19	4	9	19	2	0.666667	0.708333	1	3	13	2	32	AS	CC05-000	CC05-000	CC	0	0	0	5	5	0	0	0	0	0	0	0	0	5	0	27	1	26	672	37M 0527829, UTM 9252332, Elevation 14m	223	672	652	20	42880	2	71
21	5	5/25/2017	25	5	2017	2017-05-25	19	4	9	19	2	0.708333	0.75	1	3	13	1	31	HS	CCU	CC00-000	CC	0	CCU	999	0	0	0	0	0	0	0	0	0	0	99900	0	27	1	24	673	37M 0527829, UTM 9252332, Elevation 14m	224	673	652	21	42880	2	71
22	5	5/25/2017	25	5	2017	2017-05-25	19	4	9	19	2	0.708333	0.75	1	3	13	1	31	MA	CC02-180	CC02-180	CC	0	180	180	2	2	0	0	0	0	0	0	0	0	18002	0	27	1	24	674	37M 0527829, UTM 9252332, Elevation 14m	225	674	652	22	42880	2	71
23	5	5/25/2017	25	5	2017	2017-05-25	19	4	9	19	2	0.708333	0.75	1	3	13	2	32	AS	CCU	CC00-000	CC	0	CCU	999	0	0	0	0	0	0	0	0	0	0	99900	0	27	1	24	675	37M 0527829, UTM 9252332, Elevation 14m	226	675	652	23	42880	2	71
24	5	5/25/2017	25	5	2017	2017-05-25	19	4	9	19	2	0.708333	0.75	1	3	13	2	32	SA	CC02-180	CC02-180	CC	0	180	180	2	2	0	0	0	0	0	0	0	0	18002	0	27	1	24	676	37M 0527829, UTM 9252332, Elevation 14m	227	676	652	24	42880	2	71
1	8	2017-06-06	6	6	2017	2017-06-06	31	6	10	19	2	0.25	0.291667	1	4	14	1	41	MA	CCU	CC00-000	CC	0	CCU	999	0	0	0	0	0	0	0	0	0	0	99900	0	28	1	20	678	37M 0520621, UTM 9262207, Elevation 44m	228	678	677	1	42892	2	71
1	8	2017-06-06	6	6	2017	2017-06-06	31	6	10	19	2	0.25	0.291667	1	4	14	1	41	MA	CCU	CC00-000	CC	0	CCU	999	0	0	0	0	0	0	0	0	0	0	99900	0	28	1	20	678	37M 0520621, UTM 9262207, Elevation 44m	229	678	677	1	42892	14	50
2	8	2017-06-06	6	6	2017	2017-06-06	31	6	10	19	2	0.25	0.291667	1	4	14	1	41	AS	CC05-240	CC05-240	CC	0	240	240	5	5	0	0	0	0	0	0	0	0	24005	0	28	1	20	679	37M 0520621, UTM 9262207, Elevation 44m	230	679	677	2	42892	2	71
3	8	2017-06-06	6	6	2017	2017-06-06	31	6	10	19	2	0.25	0.291667	1	4	14	2	42	SA	CCU	CC00-000	CC	0	CCU	999	0	0	0	0	0	0	0	0	0	0	99900	0	28	1	20	680	37M 0520621, UTM 9262207, Elevation 44m	231	680	677	3	42892	2	71
3	8	2017-06-06	6	6	2017	2017-06-06	31	6	10	19	2	0.25	0.291667	1	4	14	2	42	SA	CCU	CC00-000	CC	0	CCU	999	0	0	0	0	0	0	0	0	0	0	99900	0	28	1	20	680	37M 0520621, UTM 9262207, Elevation 44m	232	680	677	3	42892	14	50
4	8	2017-06-06	6	6	2017	2017-06-06	31	6	10	19	2	0.25	0.291667	1	4	14	2	42	HS	CC05-240	CC05-240	CC	0	240	240	5	5	0	0	0	0	0	0	0	0	24005	0	28	1	20	681	37M 0520621, UTM 9262207, Elevation 44m	233	681	677	4	42892	2	71
4	8	2017-06-06	6	6	2017	2017-06-06	31	6	10	19	2	0.25	0.291667	1	4	14	2	42	HS	CC05-240	CC05-240	CC	0	240	240	5	5	0	0	0	0	0	0	0	0	24005	0	28	1	20	681	37M 0520621, UTM 9262207, Elevation 44m	234	681	677	4	42892	14	50
5	8	2017-06-06	6	6	2017	2017-06-06	31	6	10	19	2	0.291667	0.333333	1	4	14	1	41	AS	CCU	CC00-000	CC	0	CCU	999	0	0	0	0	0	0	0	0	0	0	99900	0	28	1	22	682	37M 0520621, UTM 9262207, Elevation 44m	235	682	677	5	42892	2	71
6	8	2017-06-06	6	6	2017	2017-06-06	31	6	10	19	2	0.291667	0.333333	1	4	14	1	41	MA	CC10-000	CC10-000	CC	0	0	0	10	10	0	0	0	0	0	0	0	0	10	0	28	1	22	683	37M 0520621, UTM 9262207, Elevation 44m	236	683	677	6	42892	2	71
7	8	2017-06-06	6	6	2017	2017-06-06	31	6	10	19	2	0.291667	0.333333	1	4	14	2	42	HS	CCU	CC00-000	CC	0	CCU	999	0	0	0	0	0	0	0	0	0	0	99900	0	28	1	22	684	37M 0520621, UTM 9262207, Elevation 44m	237	684	677	7	42892	2	71
8	8	2017-06-06	6	6	2017	2017-06-06	31	6	10	19	2	0.291667	0.333333	1	4	14	2	42	SA	CC10-000	CC10-000	CC	0	0	0	10	10	0	0	0	0	0	0	0	0	10	0	28	1	22	685	37M 0520621, UTM 9262207, Elevation 44m	238	685	677	8	42892	2	71
9	8	2017-06-06	6	6	2017	2017-06-06	31	6	10	19	2	0.333333	0.375	1	4	14	1	41	MA	CCU	CC00-000	CC	0	CCU	999	0	0	0	0	0	0	0	0	0	0	99900	0	28	1	23	686	37M 0520621, UTM 9262207, Elevation 44m	239	686	677	9	42892	2	71
10	8	2017-06-06	6	6	2017	2017-06-06	31	6	10	19	2	0.333333	0.375	1	4	14	1	41	AS	CC02-180	CC02-180	CC	0	180	180	2	2	0	0	0	0	0	0	0	0	18002	0	28	1	23	687	37M 0520621, UTM 9262207, Elevation 44m	240	687	677	10	42892	2	71
11	8	2017-06-06	6	6	2017	2017-06-06	31	6	10	19	2	0.333333	0.375	1	4	14	2	42	SA	CCU	CC00-000	CC	0	CCU	999	0	0	0	0	0	0	0	0	0	0	99900	0	28	1	23	688	37M 0520621, UTM 9262207, Elevation 44m	241	688	677	11	42892	2	71
12	8	2017-06-06	6	6	2017	2017-06-06	31	6	10	19	2	0.333333	0.375	1	4	14	2	42	HS	CC02-180	CC02-180	CC	0	180	180	2	2	0	0	0	0	0	0	0	0	18002	0	28	1	23	689	37M 0520621, UTM 9262207, Elevation 44m	242	689	677	12	42892	2	71
13	8	2017-06-06	6	6	2017	2017-06-06	31	6	10	19	2	0.625	0.666667	1	4	14	1	41	AS	CCU	CC00-000	CC	0	CCU	999	0	0	0	0	0	0	0	0	0	0	99900	0	28	1	25	690	37M 0520621, UTM 9262207, Elevation 44m	243	690	677	13	42892	2	71
14	8	2017-06-06	6	6	2017	2017-06-06	31	6	10	19	2	0.625	0.666667	1	4	14	1	41	MA	CC20-060	CC20-060	CC	0	60	60	20	20	0	0	0	0	0	0	0	0	6020	0	28	1	25	691	37M 0520621, UTM 9262207, Elevation 44m	244	691	677	14	42892	2	71
15	8	2017-06-06	6	6	2017	2017-06-06	31	6	10	19	2	0.625	0.666667	1	4	14	2	42	HS	CCU	CC00-000	CC	0	CCU	999	0	0	0	0	0	0	0	0	0	0	99900	0	28	1	25	692	37M 0520621, UTM 9262207, Elevation 44m	245	692	677	15	42892	2	71
16	8	2017-06-06	6	6	2017	2017-06-06	31	6	10	19	2	0.625	0.666667	1	4	14	2	42	SA	CC20-060	CC20-060	CC	0	60	60	20	20	0	0	0	0	0	0	0	0	6020	0	28	1	25	693	37M 0520621, UTM 9262207, Elevation 44m	246	693	677	16	42892	2	71
17	8	2017-06-06	6	6	2017	2017-06-06	31	6	10	19	2	0.666667	0.708333	1	4	14	1	41	MA	CCU	CC00-000	CC	0	CCU	999	0	0	0	0	0	0	0	0	0	0	99900	0	28	1	24	694	37M 0520621, UTM 9262207, Elevation 44m	247	694	677	17	42892	2	71
18	8	2017-06-06	6	6	2017	2017-06-06	31	6	10	19	2	0.666667	0.708333	1	4	14	1	41	AS	CC25-120	CC25-120	CC	0	120	120	25	25	0	0	0	0	0	0	0	0	12025	0	28	1	24	695	37M 0520621, UTM 9262207, Elevation 44m	248	695	677	18	42892	2	71
19	8	2017-06-06	6	6	2017	2017-06-06	31	6	10	19	2	0.666667	0.708333	1	4	14	2	42	SA	CCU	CC00-000	CC	0	CCU	999	0	0	0	0	0	0	0	0	0	0	99900	0	28	1	24	696	37M 0520621, UTM 9262207, Elevation 44m	249	696	677	19	42892	2	71
20	8	2017-06-06	6	6	2017	2017-06-06	31	6	10	19	2	0.666667	0.708333	1	4	14	2	42	HS	CC25-120	CC25-120	CC	0	120	120	25	25	0	0	0	0	0	0	0	0	12025	0	28	1	24	697	37M 0520621, UTM 9262207, Elevation 44m	250	697	677	20	42892	2	71
21	8	2017-06-06	6	6	2017	2017-06-06	31	6	10	19	2	0.708333	0.75	1	4	14	1	41	AS	CCU	CC00-000	CC	0	CCU	999	0	0	0	0	0	0	0	0	0	0	99900	0	28	1	24	698	37M 0520621, UTM 9262207, Elevation 44m	251	698	677	21	42892	2	71
22	8	2017-06-06	6	6	2017	2017-06-06	31	6	10	19	2	0.708333	0.75	1	4	14	1	41	MA	CC15-300	CC15-300	CC	0	300	300	15	15	0	0	0	0	0	0	0	0	30015	0	28	1	24	699	37M 0520621, UTM 9262207, Elevation 44m	252	699	677	22	42892	2	71
23	8	2017-06-06	6	6	2017	2017-06-06	31	6	10	19	2	0.708333	0.75	1	4	14	2	42	HS	CCU	CC00-000	CC	0	CCU	999	0	0	0	0	0	0	0	0	0	0	99900	0	28	1	24	700	37M 0520621, UTM 9262207, Elevation 44m	253	700	677	23	42892	2	71
24	8	2017-06-06	6	6	2017	2017-06-06	31	6	10	19	2	0.708333	0.75	1	4	14	2	42	SA	CC15-300	CC15-300	CC	0	300	300	15	15	0	0	0	0	0	0	0	0	30015	0	28	1	24	701	37M 0520621, UTM 9262207, Elevation 44m	254	701	677	24	42892	2	71
1	8	2017-07-06	7	6	2017	2017-06-07	32	6	11	19	2	0.25	0.291667	1	4	14	1	41	AS	TCU	TC00-000	TC	2	TCU	999	0	200	1	1	1	1	1	1	1	1	99900	1	29	1	20	703	37M 0520621, UTM 9262207, Elevation 44m	255	703	702	1	42893	2	71
1	8	2017-07-06	7	6	2017	2017-06-07	32	6	11	19	2	0.25	0.291667	1	4	14	1	41	AS	TCU	TC00-000	TC	2	TCU	999	0	200	1	1	1	1	1	1	1	1	99900	1	29	1	20	703	37M 0520621, UTM 9262207, Elevation 44m	256	703	702	1	42893	14	50
2	8	2017-07-06	7	6	2017	2017-06-07	32	6	11	19	2	0.25	0.291667	1	4	14	1	41	MA	TC02-180	TC02-180	TC	2	180	180	2	202	0	2	0	0	0	0	0	2	18002	0	29	1	20	704	37M 0520621, UTM 9262207, Elevation 44m	258	704	702	2	42893	14	50
2	8	2017-07-06	7	6	2017	2017-06-07	32	6	11	19	2	0.25	0.291667	1	4	14	1	41	MA	TC02-180	TC02-180	TC	2	180	180	2	202	0	2	0	0	0	0	0	2	18002	0	29	1	20	704	37M 0520621, UTM 9262207, Elevation 44m	257	704	702	2	42893	2	71
3	8	2017-07-06	7	6	2017	2017-06-07	32	6	11	19	2	0.25	0.291667	1	4	14	2	42	HS	CTU	CT00-000	CT	1	CTU	999	0	100	0	0	0	0	0	0	0	0	99900	0	29	1	20	705	37M 0520621, UTM 9262207, Elevation 44m	259	705	702	3	42893	2	71
4	8	2017-07-06	7	6	2017	2017-06-07	32	6	11	19	2	0.25	0.291667	1	4	14	2	42	SA	CT02-180	CT02-180	CT	1	180	180	2	102	0	0	0	0	0	0	0	0	18002	0	29	1	20	706	37M 0520621, UTM 9262207, Elevation 44m	260	706	702	4	42893	2	71
5	8	2017-07-06	7	6	2017	2017-06-07	32	6	11	19	2	0.291667	0.333333	1	4	14	1	41	MA	TCU	TC00-000	TC	2	TCU	999	0	200	1	1	1	1	1	1	1	1	99900	1	29	1	21	707	37M 0520621, UTM 9262207, Elevation 44m	261	707	702	5	42893	2	71
6	8	2017-07-06	7	6	2017	2017-06-07	32	6	11	19	2	0.291667	0.333333	1	4	14	1	41	AS	TC15-060	TC15-060	TC	2	60	60	15	215	0	0	0	0	15	0	0	15	6015	0	29	1	21	708	37M 0520621, UTM 9262207, Elevation 44m	262	708	702	6	42893	2	71
7	8	2017-07-06	7	6	2017	2017-06-07	32	6	11	19	2	0.291667	0.333333	1	4	14	2	42	SA	CTU	CT00-000	CT	1	CTU	999	0	100	0	0	0	0	0	0	0	0	99900	0	29	1	21	709	37M 0520621, UTM 9262207, Elevation 44m	263	709	702	7	42893	2	71
8	8	2017-07-06	7	6	2017	2017-06-07	32	6	11	19	2	0.291667	0.333333	1	4	14	2	42	HS	CT15-060	CT15-060	CT	1	60	60	15	115	0	0	0	0	0	0	0	0	6015	0	29	1	21	710	37M 0520621, UTM 9262207, Elevation 44m	264	710	702	8	42893	2	71
8	8	2017-07-06	7	6	2017	2017-06-07	32	6	11	19	2	0.291667	0.333333	1	4	14	2	42	HS	CT15-060	CT15-060	CT	1	60	60	15	115	0	0	0	0	0	0	0	0	6015	0	29	1	21	710	37M 0520621, UTM 9262207, Elevation 44m	265	710	702	8	42893	14	50
9	8	2017-07-06	7	6	2017	2017-06-07	32	6	11	19	2	0.333333	0.375	1	4	14	1	41	AS	TCU	TC00-000	TC	2	TCU	999	0	200	1	1	1	1	1	1	1	1	99900	1	29	1	24	711	37M 0520621, UTM 9262207, Elevation 44m	266	711	702	9	42893	2	71
10	8	2017-07-06	7	6	2017	2017-06-07	32	6	11	19	2	0.333333	0.375	1	4	14	1	41	MA	TC25-300	TC25-300	TC	2	300	300	25	225	0	0	0	0	0	0	25	25	30025	0	29	1	24	712	37M 0520621, UTM 9262207, Elevation 44m	267	712	702	10	42893	2	71
11	8	2017-07-06	7	6	2017	2017-06-07	32	6	11	19	2	0.333333	0.375	1	4	14	2	42	HS	CTU	CT00-000	CT	1	CTU	999	0	100	0	0	0	0	0	0	0	0	99900	0	29	1	24	713	37M 0520621, UTM 9262207, Elevation 44m	268	713	702	11	42893	2	71
12	8	2017-07-06	7	6	2017	2017-06-07	32	6	11	19	2	0.333333	0.375	1	4	14	2	42	SA	CT25-300	CT25-300	CT	1	300	300	25	125	0	0	0	0	0	0	0	0	30025	0	29	1	24	714	37M 0520621, UTM 9262207, Elevation 44m	269	714	702	12	42893	2	71
13	8	2017-07-06	7	6	2017	2017-06-07	32	6	11	19	2	0.625	0.666667	1	4	14	1	41	MA	TCU	TC00-000	TC	2	TCU	999	0	200	1	1	1	1	1	1	1	1	99900	1	29	1	27	715	37M 0520621, UTM 9262207, Elevation 44m	270	715	702	13	42893	2	71
14	8	2017-07-06	7	6	2017	2017-06-07	32	6	11	19	2	0.625	0.666667	1	4	14	1	41	AS	TC05-000	TC05-000	TC	2	0	0	5	205	0	0	5	0	0	0	0	5	5	0	29	1	27	716	37M 0520621, UTM 9262207, Elevation 44m	271	716	702	14	42893	2	71
15	8	2017-07-06	7	6	2017	2017-06-07	32	6	11	19	2	0.625	0.666667	1	4	14	2	42	SA	CTU	CT00-000	CT	1	CTU	999	0	100	0	0	0	0	0	0	0	0	99900	0	29	1	27	717	37M 0520621, UTM 9262207, Elevation 44m	272	717	702	15	42893	2	71
16	8	2017-07-06	7	6	2017	2017-06-07	32	6	11	19	2	0.625	0.666667	1	4	14	2	42	HS	CT05-000	CT05-000	CT	1	0	0	5	105	0	0	0	0	0	0	0	0	5	0	29	1	27	718	37M 0520621, UTM 9262207, Elevation 44m	273	718	702	16	42893	2	71
17	8	2017-07-06	7	6	2017	2017-06-07	32	6	11	19	2	0.666667	0.708333	1	4	14	1	41	AS	TCU	TC00-000	TC	2	TCU	999	0	200	1	1	1	1	1	1	1	1	99900	1	29	1	26	719	37M 0520621, UTM 9262207, Elevation 44m	274	719	702	17	42893	2	71
18	8	2017-07-06	7	6	2017	2017-06-07	32	6	11	19	2	0.666667	0.708333	1	4	14	1	41	MA	TC20-120	TC20-120	TC	2	120	120	20	220	0	0	0	0	0	20	0	20	12020	0	29	1	26	720	37M 0520621, UTM 9262207, Elevation 44m	275	720	702	18	42893	2	71
19	8	2017-07-06	7	6	2017	2017-06-07	32	6	11	19	2	0.666667	0.708333	1	4	14	2	42	HS	CTU	CT00-000	CT	1	CTU	999	0	100	0	0	0	0	0	0	0	0	99900	0	29	1	26	721	37M 0520621, UTM 9262207, Elevation 44m	276	721	702	19	42893	2	71
20	8	2017-07-06	7	6	2017	2017-06-07	32	6	11	19	2	0.666667	0.708333	1	4	14	2	42	SA	CT20-120	CT20-120	CT	1	120	120	20	120	0	0	0	0	0	0	0	0	12020	0	29	1	26	722	37M 0520621, UTM 9262207, Elevation 44m	277	722	702	20	42893	2	71
21	8	2017-07-06	7	6	2017	2017-06-07	32	6	11	19	2	0.708333	0.75	1	4	14	1	41	MA	TCU	TC00-000	TC	2	TCU	999	0	200	1	1	1	1	1	1	1	1	99900	1	29	1	24	723	37M 0520621, UTM 9262207, Elevation 44m	278	723	702	21	42893	2	71
22	8	2017-07-06	7	6	2017	2017-06-07	32	6	11	19	2	0.708333	0.75	1	4	14	1	41	AS	TC10-240	TC10-240	TC	2	240	240	10	210	0	0	0	10	0	0	0	10	24010	0	29	1	24	724	37M 0520621, UTM 9262207, Elevation 44m	279	724	702	22	42893	2	71
23	8	2017-07-06	7	6	2017	2017-06-07	32	6	11	19	2	0.708333	0.75	1	4	14	2	42	SA	CTU	CT00-000	CT	1	CTU	999	0	100	0	0	0	0	0	0	0	0	99900	0	29	1	24	725	37M 0520621, UTM 9262207, Elevation 44m	280	725	702	23	42893	2	71
24	8	2017-07-06	7	6	2017	2017-06-07	32	6	11	19	2	0.708333	0.75	1	4	14	2	42	HS	CT10-240	CT10-240	CT	1	240	240	10	110	0	0	0	0	0	0	0	0	24010	0	29	1	24	726	37M 0520621, UTM 9262207, Elevation 44m	281	726	702	24	42893	2	71
1	8	2017-08-06	8	6	2017	2017-06-08	33	6	12	19	2	0.25	0.291667	1	4	14	1	41	MA	CTU	CT00-000	CT	1	CTU	999	0	100	0	0	0	0	0	0	0	0	99900	0	30	1	21	728	37M 0520621, UTM 9262207, Elevation 44m	282	728	727	1	42894	2	71
2	8	2017-08-06	8	6	2017	2017-06-08	33	6	12	19	2	0.25	0.291667	1	4	14	1	41	AS	CT10-180	CT10-180	CT	1	180	180	10	110	0	0	0	0	0	0	0	0	18010	0	30	1	21	729	37M 0520621, UTM 9262207, Elevation 44m	283	729	727	2	42894	2	71
2	8	2017-08-06	8	6	2017	2017-06-08	33	6	12	19	2	0.25	0.291667	1	4	14	1	41	AS	CT10-180	CT10-180	CT	1	180	180	10	110	0	0	0	0	0	0	0	0	18010	0	30	1	21	729	37M 0520621, UTM 9262207, Elevation 44m	284	729	727	2	42895	14	50
3	8	2017-08-06	8	6	2017	2017-06-08	33	6	12	19	2	0.25	0.291667	1	4	14	2	42	SA	TCU	TC00-000	TC	2	TCU	999	0	200	1	1	1	1	1	1	1	1	99900	1	30	1	21	730	37M 0520621, UTM 9262207, Elevation 44m	285	730	727	3	42894	2	71
3	8	2017-08-06	8	6	2017	2017-06-08	33	6	12	19	2	0.25	0.291667	1	4	14	2	42	SA	TCU	TC00-000	TC	2	TCU	999	0	200	1	1	1	1	1	1	1	1	99900	1	30	1	21	730	37M 0520621, UTM 9262207, Elevation 44m	286	730	727	3	42895	14	50
4	8	2017-08-06	8	6	2017	2017-06-08	33	6	12	19	2	0.25	0.291667	1	4	14	2	42	HS	TC10-180	TC10-180	TC	2	180	180	10	210	0	0	0	10	0	0	0	10	18010	0	30	1	21	731	37M 0520621, UTM 9262207, Elevation 44m	287	731	727	4	42894	2	71
5	8	2017-08-06	8	6	2017	2017-06-08	33	6	12	19	2	0.291667	0.333333	1	4	14	1	41	AS	CTU	CT00-000	CT	1	CTU	999	0	100	0	0	0	0	0	0	0	0	99900	0	30	1	22	732	37M 0520621, UTM 9262207, Elevation 44m	288	732	727	5	42894	2	71
6	8	2017-08-06	8	6	2017	2017-06-08	33	6	12	19	2	0.291667	0.333333	1	4	14	1	41	MA	CT02-240	CT02-240	CT	1	240	240	2	102	0	0	0	0	0	0	0	0	24002	0	30	1	22	733	37M 0520621, UTM 9262207, Elevation 44m	289	733	727	6	42894	2	71
7	8	2017-08-06	8	6	2017	2017-06-08	33	6	12	19	2	0.291667	0.333333	1	4	14	2	42	HS	TCU	TC00-000	TC	2	TCU	999	0	200	1	1	1	1	1	1	1	1	99900	1	30	1	22	734	37M 0520621, UTM 9262207, Elevation 44m	290	734	727	7	42894	2	71
8	8	2017-08-06	8	6	2017	2017-06-08	33	6	12	19	2	0.291667	0.333333	1	4	14	2	42	SA	TC02-240	TC02-240	TC	2	240	240	2	202	0	2	0	0	0	0	0	2	24002	0	30	1	22	735	37M 0520621, UTM 9262207, Elevation 44m	291	735	727	8	42894	2	71
9	8	2017-08-06	8	6	2017	2017-06-08	33	6	12	19	2	0.333333	0.375	1	4	14	1	41	MA	CTU	CT00-000	CT	1	CTU	999	0	100	0	0	0	0	0	0	0	0	99900	0	30	1	23	736	37M 0520621, UTM 9262207, Elevation 44m	292	736	727	9	42894	2	71
10	8	2017-08-06	8	6	2017	2017-06-08	33	6	12	19	2	0.333333	0.375	1	4	14	1	41	AS	CT20-120	CT20-120	CT	1	120	120	20	120	0	0	0	0	0	0	0	0	12020	0	30	1	23	737	37M 0520621, UTM 9262207, Elevation 44m	293	737	727	10	42894	2	71
11	8	2017-08-06	8	6	2017	2017-06-08	33	6	12	19	2	0.333333	0.375	1	4	14	2	42	SA	TCU	TC00-000	TC	2	TCU	999	0	200	1	1	1	1	1	1	1	1	99900	1	30	1	23	738	37M 0520621, UTM 9262207, Elevation 44m	294	738	727	11	42894	2	71
12	8	2017-08-06	8	6	2017	2017-06-08	33	6	12	19	2	0.333333	0.375	1	4	14	2	42	HS	TC20-120	TC20-120	TC	2	120	120	20	220	0	0	0	0	0	20	0	20	12020	0	30	1	23	739	37M 0520621, UTM 9262207, Elevation 44m	295	739	727	12	42894	2	71
13	8	2017-08-06	8	6	2017	2017-06-08	33	6	12	19	2	0.625	0.666667	1	4	14	1	41	AS	CTU	CT00-000	CT	1	CTU	999	0	100	0	0	0	0	0	0	0	0	99900	0	30	1	25	740	37M 0520621, UTM 9262207, Elevation 44m	296	740	727	13	42894	2	71
14	8	2017-08-06	8	6	2017	2017-06-08	33	6	12	19	2	0.625	0.666667	1	4	14	1	41	MA	CT05-060	CT05-060	CT	1	60	60	5	105	0	0	0	0	0	0	0	0	6005	0	30	1	25	741	37M 0520621, UTM 9262207, Elevation 44m	297	741	727	14	42894	2	71
15	8	2017-08-06	8	6	2017	2017-06-08	33	6	12	19	2	0.625	0.666667	1	4	14	2	42	HS	TCU	TC00-000	TC	2	TCU	999	0	200	1	1	1	1	1	1	1	1	99900	1	30	1	25	742	37M 0520621, UTM 9262207, Elevation 44m	298	742	727	15	42894	2	71
16	8	2017-08-06	8	6	2017	2017-06-08	33	6	12	19	2	0.625	0.666667	1	4	14	2	42	SA	TC05-060	TC05-060	TC	2	60	60	5	205	0	0	5	0	0	0	0	5	6005	0	30	1	25	743	37M 0520621, UTM 9262207, Elevation 44m	299	743	727	16	42894	2	71
17	8	2017-08-06	8	6	2017	2017-06-08	33	6	12	19	2	0.666667	0.708333	1	4	14	1	41	MA	CTU	CT00-000	CT	1	CTU	999	0	100	0	0	0	0	0	0	0	0	99900	0	30	1	25	744	37M 0520621, UTM 9262207, Elevation 44m	300	744	727	17	42894	2	71
18	8	2017-08-06	8	6	2017	2017-06-08	33	6	12	19	2	0.666667	0.708333	1	4	14	1	41	AS	CT15-300	CT15-300	CT	1	300	300	15	115	0	0	0	0	0	0	0	0	30015	0	30	1	25	745	37M 0520621, UTM 9262207, Elevation 44m	301	745	727	18	42894	2	71
19	8	2017-08-06	8	6	2017	2017-06-08	33	6	12	19	2	0.666667	0.708333	1	4	14	2	42	SA	TCU	TC00-000	TC	2	TCU	999	0	200	1	1	1	1	1	1	1	1	99900	1	30	1	25	746	37M 0520621, UTM 9262207, Elevation 44m	302	746	727	19	42894	2	71
20	8	2017-08-06	8	6	2017	2017-06-08	33	6	12	19	2	0.666667	0.708333	1	4	14	2	42	HS	TC15-300	TC15-300	TC	2	300	300	15	215	0	0	0	0	15	0	0	15	30015	0	30	1	25	747	37M 0520621, UTM 9262207, Elevation 44m	303	747	727	20	42894	2	71
21	8	2017-08-06	8	6	2017	2017-06-08	33	6	12	19	2	0.708333	0.75	1	4	14	1	41	AS	CTU	CT00-000	CT	1	CTU	999	0	100	0	0	0	0	0	0	0	0	99900	0	30	1	24	748	37M 0520621, UTM 9262207, Elevation 44m	304	748	727	21	42894	2	71
22	8	2017-08-06	8	6	2017	2017-06-08	33	6	12	19	2	0.708333	0.75	1	4	14	1	41	MA	CT25-000	CT25-000	CT	1	0	0	25	125	0	0	0	0	0	0	0	0	25	0	30	1	24	749	37M 0520621, UTM 9262207, Elevation 44m	305	749	727	22	42894	2	71
23	8	2017-08-06	8	6	2017	2017-06-08	33	6	12	19	2	0.708333	0.75	1	4	14	2	42	HS	TCU	TC00-000	TC	2	TCU	999	0	200	1	1	1	1	1	1	1	1	99900	1	30	1	24	750	37M 0520621, UTM 9262207, Elevation 44m	306	750	727	23	42894	2	71
24	8	2017-08-06	8	6	2017	2017-06-08	33	6	12	19	2	0.708333	0.75	1	4	14	2	42	SA	TC25-000	TC25-000	TC	2	0	0	25	225	0	0	0	0	0	0	25	25	25	0	30	1	24	751	37M 0520621, UTM 9262207, Elevation 44m	307	751	727	24	42894	2	71
1	9	6/13/2017	13	6	2017	2017-06-13	38	7	13	19	2	0.25	0.291667	1	5	15	1	51	AS	TCU	TC00-000	TC	2	TCU	999	0	200	1	1	1	1	1	1	1	1	99900	1	31	1	20	753	37M 0520791, UTM 9262066, Elevation 40m	308	753	752	1	42899	2	71
2	9	6/13/2017	13	6	2017	2017-06-13	38	7	13	19	2	0.25	0.291667	1	5	15	1	51	SA	TC02-180	TC02-180	TC	2	180	180	2	202	0	2	0	0	0	0	0	2	18002	0	31	1	20	754	37M 0520791, UTM 9262066, Elevation 40m	309	754	752	2	42899	2	71
3	9	6/13/2017	13	6	2017	2017-06-13	38	7	13	19	2	0.25	0.291667	1	5	15	2	52	MA	CTU	CT00-000	CT	1	CTU	999	0	100	0	0	0	0	0	0	0	0	99900	0	31	1	20	755	37M 0520791, UTM 9262066, Elevation 40m	310	755	752	3	42899	2	71
4	9	6/13/2017	13	6	2017	2017-06-13	38	7	13	19	2	0.25	0.291667	1	5	15	2	52	HS	CT02-180	CT02-180	CT	1	180	180	2	102	0	0	0	0	0	0	0	0	18002	0	31	1	20	756	37M 0520791, UTM 9262066, Elevation 40m	311	756	752	4	42899	2	71
5	9	6/13/2017	13	6	2017	2017-06-13	38	7	13	19	2	0.291667	0.333333	1	5	15	1	51	SA	TCU	TC00-000	TC	2	TCU	999	0	200	1	1	1	1	1	1	1	1	99900	1	31	1	23	757	37M 0520791, UTM 9262066, Elevation 40m	312	757	752	5	42899	2	71
6	9	6/13/2017	13	6	2017	2017-06-13	38	7	13	19	2	0.291667	0.333333	1	5	15	1	51	AS	TC15-120	TC15-120	TC	2	120	120	15	215	0	0	0	0	15	0	0	15	12015	0	31	1	23	758	37M 0520791, UTM 9262066, Elevation 40m	313	758	752	6	42899	2	71
7	9	6/13/2017	13	6	2017	2017-06-13	38	7	13	19	2	0.291667	0.333333	1	5	15	2	52	HS	CTU	CT00-000	CT	1	CTU	999	0	100	0	0	0	0	0	0	0	0	99900	0	31	1	23	759	37M 0520791, UTM 9262066, Elevation 40m	314	759	752	7	42899	2	71
8	9	6/13/2017	13	6	2017	2017-06-13	38	7	13	19	2	0.291667	0.333333	1	5	15	2	52	MA	CT15-120	CT15-120	CT	1	120	120	15	115	0	0	0	0	0	0	0	0	12015	0	31	1	23	760	37M 0520791, UTM 9262066, Elevation 40m	315	760	752	8	42899	2	71
9	9	6/13/2017	13	6	2017	2017-06-13	38	7	13	19	2	0.333333	0.375	1	5	15	1	51	AS	TCU	TC00-000	TC	2	TCU	999	0	200	1	1	1	1	1	1	1	1	99900	1	31	1	23	761	37M 0520791, UTM 9262066, Elevation 40m	316	761	752	9	42899	2	71
10	9	6/13/2017	13	6	2017	2017-06-13	38	7	13	19	2	0.333333	0.375	1	5	15	1	51	SA	TC02-060	TC02-060	TC	2	60	60	2	202	0	2	0	0	0	0	0	2	6002	0	31	1	23	762	37M 0520791, UTM 9262066, Elevation 40m	317	762	752	10	42899	2	71
11	9	6/13/2017	13	6	2017	2017-06-13	38	7	13	19	2	0.333333	0.375	1	5	15	2	52	MA	CTU	CT00-000	CT	1	CTU	999	0	100	0	0	0	0	0	0	0	0	99900	0	31	1	23	763	37M 0520791, UTM 9262066, Elevation 40m	318	763	752	11	42899	2	71
12	9	6/13/2017	13	6	2017	2017-06-13	38	7	13	19	2	0.333333	0.375	1	5	15	2	52	HS	CT02-060	CT02-060	CT	1	60	60	2	102	0	0	0	0	0	0	0	0	6002	0	31	1	23	764	37M 0520791, UTM 9262066, Elevation 40m	319	764	752	12	42899	2	71
13	9	6/13/2017	13	6	2017	2017-06-13	38	7	13	19	2	0.625	0.666667	1	5	15	1	51	SA	TCU	TC00-000	TC	2	TCU	999	0	200	1	1	1	1	1	1	1	1	99900	1	31	1	27	765	37M 0520791, UTM 9262066, Elevation 40m	320	765	752	13	42899	2	71
14	9	6/13/2017	13	6	2017	2017-06-13	38	7	13	19	2	0.625	0.666667	1	5	15	1	51	AS	TC05-240	TC05-240	TC	2	240	240	5	205	0	0	5	0	0	0	0	5	24005	0	31	1	27	766	37M 0520791, UTM 9262066, Elevation 40m	321	766	752	14	42899	2	71
15	9	6/13/2017	13	6	2017	2017-06-13	38	7	13	19	2	0.625	0.666667	1	5	15	2	52	HS	CTU	CT00-000	CT	1	CTU	999	0	100	0	0	0	0	0	0	0	0	99900	0	31	1	27	767	37M 0520791, UTM 9262066, Elevation 40m	322	767	752	15	42899	2	71
16	9	6/13/2017	13	6	2017	2017-06-13	38	7	13	19	2	0.625	0.666667	1	5	15	2	52	MA	CT05-240	CT05-240	CT	1	240	240	5	105	0	0	0	0	0	0	0	0	24005	0	31	1	27	768	37M 0520791, UTM 9262066, Elevation 40m	323	768	752	16	42899	2	71
17	9	6/13/2017	13	6	2017	2017-06-13	38	7	13	19	2	0.666667	0.708333	1	5	15	1	51	AS	TCU	TC00-000	TC	2	TCU	999	0	200	1	1	1	1	1	1	1	1	99900	1	31	1	25	769	37M 0520791, UTM 9262066, Elevation 40m	324	769	752	17	42899	2	71
18	9	6/13/2017	13	6	2017	2017-06-13	38	7	13	19	2	0.666667	0.708333	1	5	15	1	51	SA	TC10-300	TC10-300	TC	2	300	300	10	210	0	0	0	10	0	0	0	10	30010	0	31	1	25	770	37M 0520791, UTM 9262066, Elevation 40m	325	770	752	18	42899	2	71
19	9	6/13/2017	13	6	2017	2017-06-13	38	7	13	19	2	0.666667	0.708333	1	5	15	2	52	MA	CTU	CT00-000	CT	1	CTU	999	0	100	0	0	0	0	0	0	0	0	99900	0	31	1	25	771	37M 0520791, UTM 9262066, Elevation 40m	326	771	752	19	42899	2	71
20	9	6/13/2017	13	6	2017	2017-06-13	38	7	13	19	2	0.666667	0.708333	1	5	15	2	52	HS	CT10-300	CT10-300	CT	1	300	300	10	110	0	0	0	0	0	0	0	0	30010	0	31	1	25	772	37M 0520791, UTM 9262066, Elevation 40m	327	772	752	20	42899	2	71
21	9	6/13/2017	13	6	2017	2017-06-13	38	7	13	19	2	0.708333	0.75	1	5	15	1	51	SA	TCU	TC00-000	TC	2	TCU	999	0	200	1	1	1	1	1	1	1	1	99900	1	31	1	24	773	37M 0520791, UTM 9262066, Elevation 40m	328	773	752	21	42899	2	71
22	9	6/13/2017	13	6	2017	2017-06-13	38	7	13	19	2	0.708333	0.75	1	5	15	1	51	AS	TC20-000	TC20-000	TC	2	0	0	20	220	0	0	0	0	0	20	0	20	20	0	31	1	24	774	37M 0520791, UTM 9262066, Elevation 40m	329	774	752	22	42899	2	71
23	9	6/13/2017	13	6	2017	2017-06-13	38	7	13	19	2	0.708333	0.75	1	5	15	2	52	HS	CTU	CT00-000	CT	1	CTU	999	0	100	0	0	0	0	0	0	0	0	99900	0	31	1	24	775	37M 0520791, UTM 9262066, Elevation 40m	330	775	752	23	42899	2	71
24	9	6/13/2017	13	6	2017	2017-06-13	38	7	13	19	2	0.708333	0.75	1	5	15	2	52	MA	CT20-000	CT20-000	CT	1	0	0	20	120	0	0	0	0	0	0	0	0	20	0	31	1	24	776	37M 0520791, UTM 9262066, Elevation 40m	331	776	752	24	42899	2	71
1	9	6/14/2017	14	6	2017	2017-06-14	39	7	14	19	2	0.25	0.291667	1	5	15	1	51	SA	CCU	CC00-000	CC	0	CCU	999	0	0	0	0	0	0	0	0	0	0	99900	0	32	1	20	778	37M 0520791, UTM 9262066, Elevation 40m	332	778	777	1	42900	2	71
2	9	6/14/2017	14	6	2017	2017-06-14	39	7	14	19	2	0.25	0.291667	1	5	15	1	51	AS	CC20-120	CC20-120	CC	0	120	120	20	20	0	0	0	0	0	0	0	0	12020	0	32	1	20	779	37M 0520791, UTM 9262066, Elevation 40m	334	779	777	2	42900	14	50
2	9	6/14/2017	14	6	2017	2017-06-14	39	7	14	19	2	0.25	0.291667	1	5	15	1	51	AS	CC20-120	CC20-120	CC	0	120	120	20	20	0	0	0	0	0	0	0	0	12020	0	32	1	20	779	37M 0520791, UTM 9262066, Elevation 40m	333	779	777	2	42900	2	71
3	9	6/14/2017	14	6	2017	2017-06-14	39	7	14	19	2	0.25	0.291667	1	5	15	2	52	HS	CCU	CC00-000	CC	0	CCU	999	0	0	0	0	0	0	0	0	0	0	99900	0	32	1	20	780	37M 0520791, UTM 9262066, Elevation 40m	335	780	777	3	42900	2	71
3	9	6/14/2017	14	6	2017	2017-06-14	39	7	14	19	2	0.25	0.291667	1	5	15	2	52	HS	CCU	CC00-000	CC	0	CCU	999	0	0	0	0	0	0	0	0	0	0	99900	0	32	1	20	780	37M 0520791, UTM 9262066, Elevation 40m	336	780	777	3	42900	14	50
4	9	6/14/2017	14	6	2017	2017-06-14	39	7	14	19	2	0.25	0.291667	1	5	15	2	52	MA	CC20-120	CC20-120	CC	0	120	120	20	20	0	0	0	0	0	0	0	0	12020	0	32	1	20	781	37M 0520791, UTM 9262066, Elevation 40m	337	781	777	4	42900	2	71
5	9	6/14/2017	14	6	2017	2017-06-14	39	7	14	19	2	0.291667	0.333333	1	5	15	1	51	AS	CCU	CC00-000	CC	0	CCU	999	0	0	0	0	0	0	0	0	0	0	99900	0	32	1	22	782	37M 0520791, UTM 9262066, Elevation 40m	338	782	777	5	42900	2	71
6	9	6/14/2017	14	6	2017	2017-06-14	39	7	14	19	2	0.291667	0.333333	1	5	15	1	51	SA	CC15-000	CC15-000	CC	0	0	0	15	15	0	0	0	0	0	0	0	0	15	0	32	1	22	783	37M 0520791, UTM 9262066, Elevation 40m	339	783	777	6	42900	2	71
7	9	6/14/2017	14	6	2017	2017-06-14	39	7	14	19	2	0.291667	0.333333	1	5	15	2	52	MA	CCU	CC00-000	CC	0	CCU	999	0	0	0	0	0	0	0	0	0	0	99900	0	32	1	22	784	37M 0520791, UTM 9262066, Elevation 40m	340	784	777	7	42900	2	71
8	9	6/14/2017	14	6	2017	2017-06-14	39	7	14	19	2	0.291667	0.333333	1	5	15	2	52	HS	CC15-000	CC15-000	CC	0	0	0	15	15	0	0	0	0	0	0	0	0	15	0	32	1	22	785	37M 0520791, UTM 9262066, Elevation 40m	341	785	777	8	42900	2	71
9	9	6/14/2017	14	6	2017	2017-06-14	39	7	14	19	2	0.333333	0.375	1	5	15	1	51	SA	CCU	CC00-000	CC	0	CCU	999	0	0	0	0	0	0	0	0	0	0	99900	0	32	1	25	786	37M 0520791, UTM 9262066, Elevation 40m	342	786	777	9	42900	2	71
10	9	6/14/2017	14	6	2017	2017-06-14	39	7	14	19	2	0.333333	0.375	1	5	15	1	51	AS	CC05-300	CC05-300	CC	0	300	300	5	5	0	0	0	0	0	0	0	0	30005	0	32	1	25	787	37M 0520791, UTM 9262066, Elevation 40m	343	787	777	10	42900	2	71
11	9	6/14/2017	14	6	2017	2017-06-14	39	7	14	19	2	0.333333	0.375	1	5	15	2	52	HS	CCU	CC00-000	CC	0	CCU	999	0	0	0	0	0	0	0	0	0	0	99900	0	32	1	25	788	37M 0520791, UTM 9262066, Elevation 40m	344	788	777	11	42900	2	71
12	9	6/14/2017	14	6	2017	2017-06-14	39	7	14	19	2	0.333333	0.375	1	5	15	2	52	MA	CC05-300	CC05-300	CC	0	300	300	5	5	0	0	0	0	0	0	0	0	30005	0	32	1	25	789	37M 0520791, UTM 9262066, Elevation 40m	345	789	777	12	42900	2	71
13	9	6/14/2017	14	6	2017	2017-06-14	39	7	14	19	2	0.625	0.666667	1	5	15	1	51	AS	CCU	CC00-000	CC	0	CCU	999	0	0	0	0	0	0	0	0	0	0	99900	0	32	1	25	790	37M 0520791, UTM 9262066, Elevation 40m	346	790	777	13	42900	2	71
14	9	6/14/2017	14	6	2017	2017-06-14	39	7	14	19	2	0.625	0.666667	1	5	15	1	51	SA	CC02-180	CC02-180	CC	0	180	180	2	2	0	0	0	0	0	0	0	0	18002	0	32	1	25	791	37M 0520791, UTM 9262066, Elevation 40m	347	791	777	14	42900	2	71
15	9	6/14/2017	14	6	2017	2017-06-14	39	7	14	19	2	0.625	0.666667	1	5	15	2	52	MA	CCU	CC00-000	CC	0	CCU	999	0	0	0	0	0	0	0	0	0	0	99900	0	32	1	25	792	37M 0520791, UTM 9262066, Elevation 40m	348	792	777	15	42900	2	71
16	9	6/14/2017	14	6	2017	2017-06-14	39	7	14	19	2	0.625	0.666667	1	5	15	2	52	HS	CC02-180	CC02-180	CC	0	180	180	2	2	0	0	0	0	0	0	0	0	18002	0	32	1	25	793	37M 0520791, UTM 9262066, Elevation 40m	349	793	777	16	42900	2	71
17	9	6/14/2017	14	6	2017	2017-06-14	39	7	14	19	2	0.666667	0.708333	1	5	15	1	51	SA	CCU	CC00-000	CC	0	CCU	999	0	0	0	0	0	0	0	0	0	0	99900	0	32	1	24	794	37M 0520791, UTM 9262066, Elevation 40m	350	794	777	17	42900	2	71
18	9	6/14/2017	14	6	2017	2017-06-14	39	7	14	19	2	0.666667	0.708333	1	5	15	1	51	AS	CC10-240	CC10-240	CC	0	240	240	10	10	0	0	0	0	0	0	0	0	24010	0	32	1	24	795	37M 0520791, UTM 9262066, Elevation 40m	351	795	777	18	42900	2	71
19	9	6/14/2017	14	6	2017	2017-06-14	39	7	14	19	2	0.666667	0.708333	1	5	15	2	52	HS	CCU	CC00-000	CC	0	CCU	999	0	0	0	0	0	0	0	0	0	0	99900	0	32	1	24	796	37M 0520791, UTM 9262066, Elevation 40m	352	796	777	19	42900	2	71
20	9	6/14/2017	14	6	2017	2017-06-14	39	7	14	19	2	0.666667	0.708333	1	5	15	2	52	MA	CC10-240	CC10-240	CC	0	240	240	10	10	0	0	0	0	0	0	0	0	24010	0	32	1	24	797	37M 0520791, UTM 9262066, Elevation 40m	353	797	777	20	42900	2	71
21	9	6/14/2017	14	6	2017	2017-06-14	39	7	14	19	2	0.708333	0.75	1	5	15	1	51	AS	CCU	CC00-000	CC	0	CCU	999	0	0	0	0	0	0	0	0	0	0	99900	0	32	1	23.5	798	37M 0520791, UTM 9262066, Elevation 40m	354	798	777	21	42900	2	71
22	9	6/14/2017	14	6	2017	2017-06-14	39	7	14	19	2	0.708333	0.75	1	5	15	1	51	SA	CC25-060	CC25-060	CC	0	60	60	25	25	0	0	0	0	0	0	0	0	6025	0	32	1	23.5	799	37M 0520791, UTM 9262066, Elevation 40m	355	799	777	22	42900	2	71
23	9	6/14/2017	14	6	2017	2017-06-14	39	7	14	19	2	0.708333	0.75	1	5	15	2	52	MA	CCU	CC00-000	CC	0	CCU	999	0	0	0	0	0	0	0	0	0	0	99900	0	32	1	23.5	800	37M 0520791, UTM 9262066, Elevation 40m	356	800	777	23	42900	2	71
24	9	6/14/2017	14	6	2017	2017-06-14	39	7	14	19	2	0.708333	0.75	1	5	15	2	52	HS	CC25-060	CC25-060	CC	0	60	60	25	25	0	0	0	0	0	0	0	0	6025	0	32	1	23.5	801	37M 0520791, UTM 9262066, Elevation 40m	357	801	777	24	42900	2	71
1	9	6/15/2017	15	6	2017	2017-06-15	40	7	15	19	2	0.25	0.291667	1	5	15	1	51	AS	CTU	CT00-000	CT	1	CTU	999	0	100	0	0	0	0	0	0	0	0	99900	0	33	1	20	803	37M 0520791, UTM 9262066, Elevation 40m	358	803	802	1	42901	2	71
2	9	6/15/2017	15	6	2017	2017-06-15	40	7	15	19	2	0.25	0.291667	1	5	15	1	51	SA	CT10-180	CT10-180	CT	1	180	180	10	110	0	0	0	0	0	0	0	0	18010	0	33	1	20	804	37M 0520791, UTM 9262066, Elevation 40m	359	804	802	2	42901	2	71
3	9	6/15/2017	15	6	2017	2017-06-15	40	7	15	19	2	0.25	0.291667	1	5	15	2	52	MA	TCU	TC00-000	TC	2	TCU	999	0	200	1	1	1	1	1	1	1	1	99900	1	33	1	20	805	37M 0520791, UTM 9262066, Elevation 40m	360	805	802	3	42901	2	71
4	9	6/15/2017	15	6	2017	2017-06-15	40	7	15	19	2	0.25	0.291667	1	5	15	2	52	HS	TC10-180	TC10-180	TC	2	180	180	10	210	0	0	0	10	0	0	0	10	18010	0	33	1	20	806	37M 0520791, UTM 9262066, Elevation 40m	361	806	802	4	42901	2	71
4	9	6/15/2017	15	6	2017	2017-06-15	40	7	15	19	2	0.25	0.291667	1	5	15	2	52	HS	TC10-180	TC10-180	TC	2	180	180	10	210	0	0	0	10	0	0	0	10	18010	0	33	1	20	806	37M 0520791, UTM 9262066, Elevation 40m	362	806	802	4	42901	8	1
5	9	6/15/2017	15	6	2017	2017-06-15	40	7	15	19	2	0.291667	0.333333	1	5	15	1	51	SA	CTU	CT00-000	CT	1	CTU	999	0	100	0	0	0	0	0	0	0	0	99900	0	33	1	21	807	37M 0520791, UTM 9262066, Elevation 40m	363	807	802	5	42901	2	71
6	9	6/15/2017	15	6	2017	2017-06-15	40	7	15	19	2	0.291667	0.333333	1	5	15	1	51	AS	CT05-120	CT05-120	CT	1	120	120	5	105	0	0	0	0	0	0	0	0	12005	0	33	1	21	808	37M 0520791, UTM 9262066, Elevation 40m	364	808	802	6	42901	2	71
7	9	6/15/2017	15	6	2017	2017-06-15	40	7	15	19	2	0.291667	0.333333	1	5	15	2	52	HS	TCU	TC00-000	TC	2	TCU	999	0	200	1	1	1	1	1	1	1	1	99900	1	33	1	21	809	37M 0520791, UTM 9262066, Elevation 40m	365	809	802	7	42901	2	71
8	9	6/15/2017	15	6	2017	2017-06-15	40	7	15	19	2	0.291667	0.333333	1	5	15	2	52	MA	TC05-120	TC05-120	TC	2	120	120	5	205	0	0	5	0	0	0	0	5	12005	0	33	1	21	810	37M 0520791, UTM 9262066, Elevation 40m	366	810	802	8	42901	2	71
9	9	6/15/2017	15	6	2017	2017-06-15	40	7	15	19	2	0.333333	0.375	1	5	15	1	51	AS	CTU	CT00-000	CT	1	CTU	999	0	100	0	0	0	0	0	0	0	0	99900	0	33	1	24	811	37M 0520791, UTM 9262066, Elevation 40m	367	811	802	9	42901	2	71
10	9	6/15/2017	15	6	2017	2017-06-15	40	7	15	19	2	0.333333	0.375	1	5	15	1	51	SA	CT20-300	CT20-300	CT	1	300	300	20	120	0	0	0	0	0	0	0	0	30020	0	33	1	24	812	37M 0520791, UTM 9262066, Elevation 40m	368	812	802	10	42901	2	71
11	9	6/15/2017	15	6	2017	2017-06-15	40	7	15	19	2	0.333333	0.375	1	5	15	2	52	MA	TCU	TC00-000	TC	2	TCU	999	0	200	1	1	1	1	1	1	1	1	99900	1	33	1	24	813	37M 0520791, UTM 9262066, Elevation 40m	369	813	802	11	42901	2	71
12	9	6/15/2017	15	6	2017	2017-06-15	40	7	15	19	2	0.333333	0.375	1	5	15	2	52	HS	TC20-300	TC20-300	TC	2	300	300	20	220	0	0	0	0	0	20	0	20	30020	0	33	1	24	814	37M 0520791, UTM 9262066, Elevation 40m	370	814	802	12	42901	2	71
13	9	6/15/2017	15	6	2017	2017-06-15	40	7	15	19	2	0.625	0.666667	1	5	15	1	51	SA	CTU	CT00-000	CT	1	CTU	999	0	100	0	0	0	0	0	0	0	0	99900	0	33	1	25	815	37M 0520791, UTM 9262066, Elevation 40m	371	815	802	13	42901	2	71
14	9	6/15/2017	15	6	2017	2017-06-15	40	7	15	19	2	0.625	0.666667	1	5	15	1	51	AS	CT02-060	CT02-060	CT	1	60	60	2	102	0	0	0	0	0	0	0	0	6002	0	33	1	25	816	37M 0520791, UTM 9262066, Elevation 40m	372	816	802	14	42901	2	71
15	9	6/15/2017	15	6	2017	2017-06-15	40	7	15	19	2	0.625	0.666667	1	5	15	2	52	MA	TCU	TC00-000	TC	2	TCU	999	0	200	1	1	1	1	1	1	1	1	99900	1	33	1	25	817	37M 0520791, UTM 9262066, Elevation 40m	373	817	802	15	42901	2	71
16	9	6/15/2017	15	6	2017	2017-06-15	40	7	15	19	2	0.625	0.666667	1	5	15	2	52	HS	TC02-060	TC02-060	TC	2	60	60	2	202	0	2	0	0	0	0	0	2	6002	0	33	1	25	818	37M 0520791, UTM 9262066, Elevation 40m	374	818	802	16	42901	2	71
17	9	6/15/2017	15	6	2017	2017-06-15	40	7	15	19	2	0.666667	0.708333	1	5	15	1	51	AS	CTU	CT00-000	CT	1	CTU	999	0	100	0	0	0	0	0	0	0	0	99900	0	33	1	25	819	37M 0520791, UTM 9262066, Elevation 40m	375	819	802	17	42901	2	71
18	9	6/15/2017	15	6	2017	2017-06-15	40	7	15	19	2	0.666667	0.708333	1	5	15	1	51	SA	CT25-240	CT25-240	CT	1	240	240	25	125	0	0	0	0	0	0	0	0	24025	0	33	1	25	820	37M 0520791, UTM 9262066, Elevation 40m	376	820	802	18	42901	2	71
19	9	6/15/2017	15	6	2017	2017-06-15	40	7	15	19	2	0.666667	0.708333	1	5	15	2	52	HS	TCU	TC00-000	TC	2	TCU	999	0	200	1	1	1	1	1	1	1	1	99900	1	33	1	25	821	37M 0520791, UTM 9262066, Elevation 40m	377	821	802	19	42901	2	71
20	9	6/15/2017	15	6	2017	2017-06-15	40	7	15	19	2	0.666667	0.708333	1	5	15	2	52	MA	TC25-240	TC25-240	TC	2	240	240	25	225	0	0	0	0	0	0	25	25	24025	0	33	1	25	822	37M 0520791, UTM 9262066, Elevation 40m	378	822	802	20	42901	2	71
21	9	6/15/2017	15	6	2017	2017-06-15	40	7	15	19	2	0.708333	0.75	1	5	15	1	51	SA	CTU	CT00-000	CT	1	CTU	999	0	100	0	0	0	0	0	0	0	0	99900	0	33	1	24	823	37M 0520791, UTM 9262066, Elevation 40m	379	823	802	21	42901	2	71
22	9	6/15/2017	15	6	2017	2017-06-15	40	7	15	19	2	0.708333	0.75	1	5	15	1	51	AS	CT15-000	CT15-000	CT	1	0	0	15	115	0	0	0	0	0	0	0	0	15	0	33	1	24	824	37M 0520791, UTM 9262066, Elevation 40m	380	824	802	22	42901	2	71
23	9	6/15/2017	15	6	2017	2017-06-15	40	7	15	19	2	0.708333	0.75	1	5	15	2	52	MA	TCU	TC00-000	TC	2	TCU	999	0	200	1	1	1	1	1	1	1	1	99900	1	33	1	24	825	37M 0520791, UTM 9262066, Elevation 40m	381	825	802	23	42901	2	71
24	9	6/15/2017	15	6	2017	2017-06-15	40	7	15	19	2	0.708333	0.75	1	5	15	2	52	HS	TC15-000	TC15-000	TC	2	0	0	15	215	0	0	0	0	15	0	0	15	15	0	33	1	24	826	37M 0520791, UTM 9262066, Elevation 40m	382	826	802	24	42901	2	71
1	2	6/20/2017	20	6	2017	2017-06-20	45	8	16	19	2	0.25	0.291667	1	6	16	1	61	SA	CCU	CC00-000	CC	0	CCU	999	0	0	0	0	0	0	0	0	0	0	99900	0	34	1	19	828	37M 0518667, UTM 9253866, Elevation 94m	383	828	827	1	42906	2	71
2	2	6/20/2017	20	6	2017	2017-06-20	45	8	16	19	2	0.25	0.291667	1	6	16	1	61	AS	CC05-240	CC05-240	CC	0	240	240	5	5	0	0	0	0	0	0	0	0	24005	0	34	1	19	829	37M 0518667, UTM 9253866, Elevation 94m	384	829	827	2	42906	2	71
3	2	6/20/2017	20	6	2017	2017-06-20	45	8	16	19	2	0.25	0.291667	1	6	16	2	62	MA	CCU	CC00-000	CC	0	CCU	999	0	0	0	0	0	0	0	0	0	0	99900	0	34	1	19	830	37M 0518667, UTM 9253866, Elevation 94m	385	830	827	3	42906	2	71
4	2	6/20/2017	20	6	2017	2017-06-20	45	8	16	19	2	0.25	0.291667	1	6	16	2	62	HS	CC05-240	CC05-240	CC	0	240	240	5	5	0	0	0	0	0	0	0	0	24005	0	34	1	19	831	37M 0518667, UTM 9253866, Elevation 94m	386	831	827	4	42906	2	71
5	2	6/20/2017	20	6	2017	2017-06-20	45	8	16	19	2	0.291667	0.333333	1	6	16	1	61	AS	CCU	CC00-000	CC	0	CCU	999	0	0	0	0	0	0	0	0	0	0	99900	0	34	1	21	832	37M 0518667, UTM 9253866, Elevation 94m	387	832	827	5	42906	2	71
6	2	6/20/2017	20	6	2017	2017-06-20	45	8	16	19	2	0.291667	0.333333	1	6	16	1	61	SA	CC15-060	CC15-060	CC	0	60	60	15	15	0	0	0	0	0	0	0	0	6015	0	34	1	21	833	37M 0518667, UTM 9253866, Elevation 94m	388	833	827	6	42906	2	71
7	2	6/20/2017	20	6	2017	2017-06-20	45	8	16	19	2	0.291667	0.333333	1	6	16	2	62	HS	CCU	CC00-000	CC	0	CCU	999	0	0	0	0	0	0	0	0	0	0	99900	0	34	1	21	834	37M 0518667, UTM 9253866, Elevation 94m	389	834	827	7	42906	2	71
8	2	6/20/2017	20	6	2017	2017-06-20	45	8	16	19	2	0.291667	0.333333	1	6	16	2	62	MA	CC15-060	CC15-060	CC	0	60	60	15	15	0	0	0	0	0	0	0	0	6015	0	34	1	21	835	37M 0518667, UTM 9253866, Elevation 94m	390	835	827	8	42906	2	71
9	2	6/20/2017	20	6	2017	2017-06-20	45	8	16	19	2	0.333333	0.375	1	6	16	1	61	SA	CCU	CC00-000	CC	0	CCU	999	0	0	0	0	0	0	0	0	0	0	99900	0	34	1	22	836	37M 0518667, UTM 9253866, Elevation 94m	391	836	827	9	42906	2	71
10	2	6/20/2017	20	6	2017	2017-06-20	45	8	16	19	2	0.333333	0.375	1	6	16	1	61	AS	CC10-000	CC10-000	CC	0	0	0	10	10	0	0	0	0	0	0	0	0	10	0	34	1	22	837	37M 0518667, UTM 9253866, Elevation 94m	392	837	827	10	42906	2	71
11	2	6/20/2017	20	6	2017	2017-06-20	45	8	16	19	2	0.333333	0.375	1	6	16	2	62	MA	CCU	CC00-000	CC	0	CCU	999	0	0	0	0	0	0	0	0	0	0	99900	0	34	1	22	838	37M 0518667, UTM 9253866, Elevation 94m	393	838	827	11	42906	2	71
12	2	6/20/2017	20	6	2017	2017-06-20	45	8	16	19	2	0.333333	0.375	1	6	16	2	62	HS	CC10-000	CC10-000	CC	0	0	0	10	10	0	0	0	0	0	0	0	0	10	0	34	1	22	839	37M 0518667, UTM 9253866, Elevation 94m	394	839	827	12	42906	2	71
13	2	6/20/2017	20	6	2017	2017-06-20	45	8	16	19	2	0.625	0.666667	1	6	16	1	61	AS	CCU	CC00-000	CC	0	CCU	999	0	0	0	0	0	0	0	0	0	0	99900	0	34	1	24	840	37M 0518667, UTM 9253866, Elevation 94m	395	840	827	13	42906	2	71
14	2	6/20/2017	20	6	2017	2017-06-20	45	8	16	19	2	0.625	0.666667	1	6	16	1	61	SA	CC25-120	CC25-120	CC	0	120	120	25	25	0	0	0	0	0	0	0	0	12025	0	34	1	24	841	37M 0518667, UTM 9253866, Elevation 94m	396	841	827	14	42906	2	71
15	2	6/20/2017	20	6	2017	2017-06-20	45	8	16	19	2	0.625	0.666667	1	6	16	2	62	HS	CCU	CC00-000	CC	0	CCU	999	0	0	0	0	0	0	0	0	0	0	99900	0	34	1	24	842	37M 0518667, UTM 9253866, Elevation 94m	397	842	827	15	42906	2	71
16	2	6/20/2017	20	6	2017	2017-06-20	45	8	16	19	2	0.625	0.666667	1	6	16	2	62	MA	CC25-120	CC25-120	CC	0	120	120	25	25	0	0	0	0	0	0	0	0	12025	0	34	1	24	843	37M 0518667, UTM 9253866, Elevation 94m	398	843	827	16	42906	2	71
17	2	6/20/2017	20	6	2017	2017-06-20	45	8	16	19	2	0.666667	0.708333	1	6	16	1	61	SA	CCU	CC00-000	CC	0	CCU	999	0	0	0	0	0	0	0	0	0	0	99900	0	34	1	23.5	844	37M 0518667, UTM 9253866, Elevation 94m	399	844	827	17	42906	2	71
18	2	6/20/2017	20	6	2017	2017-06-20	45	8	16	19	2	0.666667	0.708333	1	6	16	1	61	AS	CC20-180	CC20-180	CC	0	180	180	20	20	0	0	0	0	0	0	0	0	18020	0	34	1	23.5	845	37M 0518667, UTM 9253866, Elevation 94m	400	845	827	18	42906	2	71
19	2	6/20/2017	20	6	2017	2017-06-20	45	8	16	19	2	0.666667	0.708333	1	6	16	2	62	MA	CCU	CC00-000	CC	0	CCU	999	0	0	0	0	0	0	0	0	0	0	99900	0	34	1	23.5	846	37M 0518667, UTM 9253866, Elevation 94m	401	846	827	19	42906	2	71
20	2	6/20/2017	20	6	2017	2017-06-20	45	8	16	19	2	0.666667	0.708333	1	6	16	2	62	HS	CC20-180	CC20-180	CC	0	180	180	20	20	0	0	0	0	0	0	0	0	18020	0	34	1	23.5	847	37M 0518667, UTM 9253866, Elevation 94m	402	847	827	20	42906	2	71
21	2	6/20/2017	20	6	2017	2017-06-20	45	8	16	19	2	0.708333	0.75	1	6	16	1	61	AS	CCU	CC00-000	CC	0	CCU	999	0	0	0	0	0	0	0	0	0	0	99900	0	34	1	22	848	37M 0518667, UTM 9253866, Elevation 94m	403	848	827	21	42906	2	71
22	2	6/20/2017	20	6	2017	2017-06-20	45	8	16	19	2	0.708333	0.75	1	6	16	1	61	SA	CC02-300	CC02-300	CC	0	300	300	2	2	0	0	0	0	0	0	0	0	30002	0	34	1	22	849	37M 0518667, UTM 9253866, Elevation 94m	404	849	827	22	42906	2	71
23	2	6/20/2017	20	6	2017	2017-06-20	45	8	16	19	2	0.708333	0.75	1	6	16	2	62	HS	CCU	CC00-000	CC	0	CCU	999	0	0	0	0	0	0	0	0	0	0	99900	0	34	1	22	850	37M 0518667, UTM 9253866, Elevation 94m	405	850	827	23	42906	2	71
24	2	6/20/2017	20	6	2017	2017-06-20	45	8	16	19	2	0.708333	0.75	1	6	16	2	62	MA	CC02-300	CC02-300	CC	0	300	300	2	2	0	0	0	0	0	0	0	0	30002	0	34	1	22	851	37M 0518667, UTM 9253866, Elevation 94m	406	851	827	24	42906	2	71
1	2	6/21/2017	21	6	2017	2017-06-21	46	8	17	19	2	0.25	0.291667	1	6	16	1	61	AS	TCU	TC00-000	TC	2	TCU	999	0	200	1	1	1	1	1	1	1	1	99900	1	35	1	18	853	37M 0518667, UTM 9253866, Elevation 94m	407	853	852	1	42907	14	50
2	2	6/21/2017	21	6	2017	2017-06-21	46	8	17	19	2	0.25	0.291667	1	6	16	1	61	SA	TC15-300	TC15-300	TC	2	300	300	15	215	0	0	0	0	15	0	0	15	30015	0	35	1	18	854	37M 0518667, UTM 9253866, Elevation 94m	408	854	852	2	42907	14	50
3	2	6/21/2017	21	6	2017	2017-06-21	46	8	17	19	2	0.25	0.291667	1	6	16	2	62	HS	CTU	CT00-000	CT	1	CTU	999	0	100	0	0	0	0	0	0	0	0	99900	0	35	1	18	855	37M 0518667, UTM 9253866, Elevation 94m	409	855	852	3	42907	14	50
4	2	6/21/2017	21	6	2017	2017-06-21	46	8	17	19	2	0.25	0.291667	1	6	16	2	62	MA	CT15-300	CT15-300	CT	1	300	300	15	115	0	0	0	0	0	0	0	0	30015	0	35	1	18	856	37M 0518667, UTM 9253866, Elevation 94m	411	856	852	4	42907	14	50
4	2	6/21/2017	21	6	2017	2017-06-21	46	8	17	19	2	0.25	0.291667	1	6	16	2	62	MA	CT15-300	CT15-300	CT	1	300	300	15	115	0	0	0	0	0	0	0	0	30015	0	35	1	18	856	37M 0518667, UTM 9253866, Elevation 94m	410	856	852	4	42907	2	71
5	2	6/21/2017	21	6	2017	2017-06-21	46	8	17	19	2	0.291667	0.333333	1	6	16	1	61	SA	TCU	TC00-000	TC	2	TCU	999	0	200	1	1	1	1	1	1	1	1	99900	1	35	1	19	857	37M 0518667, UTM 9253866, Elevation 94m	412	857	852	5	42907	2	71
6	2	6/21/2017	21	6	2017	2017-06-21	46	8	17	19	2	0.291667	0.333333	1	6	16	1	61	AS	TC02-000	TC02-000	TC	2	0	0	2	202	0	2	0	0	0	0	0	2	2	0	35	1	19	858	37M 0518667, UTM 9253866, Elevation 94m	413	858	852	6	42907	2	71
7	2	6/21/2017	21	6	2017	2017-06-21	46	8	17	19	2	0.291667	0.333333	1	6	16	2	62	MA	CTU	CT00-000	CT	1	CTU	999	0	100	0	0	0	0	0	0	0	0	99900	0	35	1	19	859	37M 0518667, UTM 9253866, Elevation 94m	414	859	852	7	42907	2	71
8	2	6/21/2017	21	6	2017	2017-06-21	46	8	17	19	2	0.291667	0.333333	1	6	16	2	62	HS	CT02-000	CT02-000	CT	1	0	0	2	102	0	0	0	0	0	0	0	0	2	0	35	1	19	860	37M 0518667, UTM 9253866, Elevation 94m	415	860	852	8	42907	2	71
9	2	6/21/2017	21	6	2017	2017-06-21	46	8	17	19	2	0.333333	0.375	1	6	16	1	61	AS	TCU	TC00-000	TC	2	TCU	999	0	200	1	1	1	1	1	1	1	1	99900	1	35	1	22.5	861	37M 0518667, UTM 9253866, Elevation 94m	416	861	852	9	42907	2	71
10	2	6/21/2017	21	6	2017	2017-06-21	46	8	17	19	2	0.333333	0.375	1	6	16	1	61	SA	TC20-180	TC20-180	TC	2	180	180	20	220	0	0	0	0	0	20	0	20	18020	0	35	1	22.5	862	37M 0518667, UTM 9253866, Elevation 94m	417	862	852	10	42907	2	71
11	2	6/21/2017	21	6	2017	2017-06-21	46	8	17	19	2	0.333333	0.375	1	6	16	2	62	HS	CTU	CT00-000	CT	1	CTU	999	0	100	0	0	0	0	0	0	0	0	99900	0	35	1	22.5	863	37M 0518667, UTM 9253866, Elevation 94m	418	863	852	11	42907	2	71
12	2	6/21/2017	21	6	2017	2017-06-21	46	8	17	19	2	0.333333	0.375	1	6	16	2	62	MA	CT20-180	CT20-180	CT	1	180	180	20	120	0	0	0	0	0	0	0	0	18020	0	35	1	22.5	864	37M 0518667, UTM 9253866, Elevation 94m	419	864	852	12	42907	2	71
13	2	6/21/2017	21	6	2017	2017-06-21	46	8	17	19	2	0.625	0.666667	1	6	16	1	61	SA	TCU	TC00-000	TC	2	TCU	999	0	200	1	1	1	1	1	1	1	1	99900	1	35	1	24.5	865	37M 0518667, UTM 9253866, Elevation 94m	420	865	852	13	42907	2	71
14	2	6/21/2017	21	6	2017	2017-06-21	46	8	17	19	2	0.625	0.666667	1	6	16	1	61	AS	TC25-240	TC25-240	TC	2	240	240	25	225	0	0	0	0	0	0	25	25	24025	0	35	1	24.5	866	37M 0518667, UTM 9253866, Elevation 94m	421	866	852	14	42907	2	71
15	2	6/21/2017	21	6	2017	2017-06-21	46	8	17	19	2	0.625	0.666667	1	6	16	2	62	MA	CTU	CT00-000	CT	1	CTU	999	0	100	0	0	0	0	0	0	0	0	99900	0	35	1	24.5	867	37M 0518667, UTM 9253866, Elevation 94m	422	867	852	15	42907	2	71
16	2	6/21/2017	21	6	2017	2017-06-21	46	8	17	19	2	0.625	0.666667	1	6	16	2	62	HS	CT25-240	CT25-240	CT	1	240	240	25	125	0	0	0	0	0	0	0	0	24025	0	35	1	24.5	868	37M 0518667, UTM 9253866, Elevation 94m	423	868	852	16	42907	2	71
17	2	6/21/2017	21	6	2017	2017-06-21	46	8	17	19	2	0.666667	0.708333	1	6	16	1	61	AS	TCU	TC00-000	TC	2	TCU	999	0	200	1	1	1	1	1	1	1	1	99900	1	35	1	24	869	37M 0518667, UTM 9253866, Elevation 94m	424	869	852	17	42907	2	71
18	2	6/21/2017	21	6	2017	2017-06-21	46	8	17	19	2	0.666667	0.708333	1	6	16	1	61	SA	TC10-060	TC10-060	TC	2	60	60	10	210	0	0	0	10	0	0	0	10	6010	0	35	1	24	870	37M 0518667, UTM 9253866, Elevation 94m	425	870	852	18	42907	2	71
19	2	6/21/2017	21	6	2017	2017-06-21	46	8	17	19	2	0.666667	0.708333	1	6	16	2	62	HS	CTU	CT00-000	CT	1	CTU	999	0	100	0	0	0	0	0	0	0	0	99900	0	35	1	24	871	37M 0518667, UTM 9253866, Elevation 94m	426	871	852	19	42907	2	71
20	2	6/21/2017	21	6	2017	2017-06-21	46	8	17	19	2	0.666667	0.708333	1	6	16	2	62	MA	CT10-060	CT10-060	CT	1	60	60	10	110	0	0	0	0	0	0	0	0	6010	0	35	1	24	872	37M 0518667, UTM 9253866, Elevation 94m	427	872	852	20	42907	2	71
21	2	6/21/2017	21	6	2017	2017-06-21	46	8	17	19	2	0.708333	0.75	1	6	16	1	61	SA	TCU	TC00-000	TC	2	TCU	999	0	200	1	1	1	1	1	1	1	1	99900	1	35	1	22.5	873	37M 0518667, UTM 9253866, Elevation 94m	428	873	852	21	42907	2	71
22	2	6/21/2017	21	6	2017	2017-06-21	46	8	17	19	2	0.708333	0.75	1	6	16	1	61	AS	TC05-120	TC05-120	TC	2	120	120	5	205	0	0	5	0	0	0	0	5	12005	0	35	1	22.5	874	37M 0518667, UTM 9253866, Elevation 94m	429	874	852	22	42907	2	71
23	2	6/21/2017	21	6	2017	2017-06-21	46	8	17	19	2	0.708333	0.75	1	6	16	2	62	MA	CTU	CT00-000	CT	1	CTU	999	0	100	0	0	0	0	0	0	0	0	99900	0	35	1	22.5	875	37M 0518667, UTM 9253866, Elevation 94m	430	875	852	23	42907	2	71
24	2	6/21/2017	21	6	2017	2017-06-21	46	8	17	19	2	0.708333	0.75	1	6	16	2	62	HS	CT25-120	CT25-120	CT	1	120	120	25	125	0	0	0	0	0	0	0	0	12025	0	35	1	22.5	876	37M 0518667, UTM 9253866, Elevation 94m	431	876	852	24	42907	2	71
1	2	6/22/2017	22	6	2017	2017-06-22	47	8	18	19	2	0.25	0.291667	1	6	16	1	61	SA	CTU	CT00-000	CT	1	CTU	999	0	100	0	0	0	0	0	0	0	0	99900	0	36	1	17.5	878	37M 0518667, UTM 9253866, Elevation 94m	433	878	877	1	42908	14	50
1	2	6/22/2017	22	6	2017	2017-06-22	47	8	18	19	2	0.25	0.291667	1	6	16	1	61	SA	CTU	CT00-000	CT	1	CTU	999	0	100	0	0	0	0	0	0	0	0	99900	0	36	1	17.5	878	37M 0518667, UTM 9253866, Elevation 94m	432	878	877	1	42908	2	71
2	2	6/22/2017	22	6	2017	2017-06-22	47	8	18	19	2	0.25	0.291667	1	6	16	1	61	AS	CT15-060	CT15-060	CT	1	60	60	15	115	0	0	0	0	0	0	0	0	6015	0	36	1	17.5	879	37M 0518667, UTM 9253866, Elevation 94m	434	879	877	2	42908	14	50
3	2	6/22/2017	22	6	2017	2017-06-22	47	8	18	19	2	0.25	0.291667	1	6	16	2	62	MA	TCU	TC00-000	TC	2	TCU	999	0	200	1	1	1	1	1	1	1	1	99900	1	36	1	17.5	880	37M 0518667, UTM 9253866, Elevation 94m	435	880	877	3	42908	2	71
3	2	6/22/2017	22	6	2017	2017-06-22	47	8	18	19	2	0.25	0.291667	1	6	16	2	62	MA	TCU	TC00-000	TC	2	TCU	999	0	200	1	1	1	1	1	1	1	1	99900	1	36	1	17.5	880	37M 0518667, UTM 9253866, Elevation 94m	436	880	877	3	42908	14	50
4	2	6/22/2017	22	6	2017	2017-06-22	47	8	18	19	2	0.25	0.291667	1	6	16	2	62	HS	TC15-060	TC15-060	TC	2	60	60	15	215	0	0	0	0	15	0	0	15	6015	0	36	1	17.5	881	37M 0518667, UTM 9253866, Elevation 94m	437	881	877	4	42908	2	71
5	2	6/22/2017	22	6	2017	2017-06-22	47	8	18	19	2	0.291667	0.333333	1	6	16	1	61	AS	CTU	CT00-000	CT	1	CTU	999	0	100	0	0	0	0	0	0	0	0	99900	0	36	1	20	882	37M 0518667, UTM 9253866, Elevation 94m	438	882	877	5	42908	14	50
6	2	6/22/2017	22	6	2017	2017-06-22	47	8	18	19	2	0.291667	0.333333	1	6	16	1	61	SA	CT05-180	CT05-180	CT	1	180	180	5	105	0	0	0	0	0	0	0	0	18005	0	36	1	20	883	37M 0518667, UTM 9253866, Elevation 94m	439	883	877	6	42908	14	50
7	2	6/22/2017	22	6	2017	2017-06-22	47	8	18	19	2	0.291667	0.333333	1	6	16	2	62	HS	TCU	TC00-000	TC	2	TCU	999	0	200	1	1	1	1	1	1	1	1	99900	1	36	1	20	884	37M 0518667, UTM 9253866, Elevation 94m	440	884	877	7	42908	2	71
8	2	6/22/2017	22	6	2017	2017-06-22	47	8	18	19	2	0.291667	0.333333	1	6	16	2	62	MA	TC05-180	TC05-180	TC	2	180	180	5	205	0	0	5	0	0	0	0	5	18005	0	36	1	20	885	37M 0518667, UTM 9253866, Elevation 94m	441	885	877	8	42908	2	71
9	2	6/22/2017	22	6	2017	2017-06-22	47	8	18	19	2	0.333333	0.375	1	6	16	1	61	SA	CTU	CT00-000	CT	1	CTU	999	0	100	0	0	0	0	0	0	0	0	99900	0	36	1	22	886	37M 0518667, UTM 9253866, Elevation 94m	442	886	877	9	42908	2	71
10	2	6/22/2017	22	6	2017	2017-06-22	47	8	18	19	2	0.333333	0.375	1	6	16	1	61	AS	CT20-240	CT20-240	CT	1	240	240	20	120	0	0	0	0	0	0	0	0	24020	0	36	1	22	887	37M 0518667, UTM 9253866, Elevation 94m	443	887	877	10	42908	2	71
11	2	6/22/2017	22	6	2017	2017-06-22	47	8	18	19	2	0.333333	0.375	1	6	16	2	62	MA	TCU	TC00-000	TC	2	TCU	999	0	200	1	1	1	1	1	1	1	1	99900	1	36	1	22	888	37M 0518667, UTM 9253866, Elevation 94m	444	888	877	11	42908	14	50
12	2	6/22/2017	22	6	2017	2017-06-22	47	8	18	19	2	0.333333	0.375	1	6	16	2	62	HS	TC20-240	TC20-240	TC	2	240	240	20	220	0	0	0	0	0	20	0	20	24020	0	36	1	22	889	37M 0518667, UTM 9253866, Elevation 94m	445	889	877	12	42908	2	71
13	2	6/22/2017	22	6	2017	2017-06-22	47	8	18	19	2	0.625	0.666667	1	6	16	1	61	AS	CTU	CT00-000	CT	1	CTU	999	0	100	0	0	0	0	0	0	0	0	99900	0	36	1	26	890	37M 0518667, UTM 9253866, Elevation 94m	446	890	877	13	42908	2	71
14	2	6/22/2017	22	6	2017	2017-06-22	47	8	18	19	2	0.625	0.666667	1	6	16	1	61	SA	CT10-000	CT10-000	CT	1	0	0	10	110	0	0	0	0	0	0	0	0	10	0	36	1	26	891	37M 0518667, UTM 9253866, Elevation 94m	447	891	877	14	42908	2	71
15	2	6/22/2017	22	6	2017	2017-06-22	47	8	18	19	2	0.625	0.666667	1	6	16	2	62	HS	TCU	TC00-000	TC	2	TCU	999	0	200	1	1	1	1	1	1	1	1	99900	1	36	1	26	892	37M 0518667, UTM 9253866, Elevation 94m	448	892	877	15	42908	2	71
16	2	6/22/2017	22	6	2017	2017-06-22	47	8	18	19	2	0.625	0.666667	1	6	16	2	62	MA	TC10-000	TC10-000	TC	2	0	0	10	210	0	0	0	10	0	0	0	10	10	0	36	1	26	893	37M 0518667, UTM 9253866, Elevation 94m	449	893	877	16	42908	2	71
17	2	6/22/2017	22	6	2017	2017-06-22	47	8	18	19	2	0.666667	0.708333	1	6	16	1	61	SA	CTU	CT00-000	CT	1	CTU	999	0	100	0	0	0	0	0	0	0	0	99900	0	36	1	24	894	37M 0518667, UTM 9253866, Elevation 94m	450	894	877	17	42908	2	71
18	2	6/22/2017	22	6	2017	2017-06-22	47	8	18	19	2	0.666667	0.708333	1	6	16	1	61	AS	CT02-120	CT02-120	CT	1	120	120	2	102	0	0	0	0	0	0	0	0	12002	0	36	1	24	895	37M 0518667, UTM 9253866, Elevation 94m	451	895	877	18	42908	2	71
19	2	6/22/2017	22	6	2017	2017-06-22	47	8	18	19	2	0.666667	0.708333	1	6	16	2	62	MA	TCU	TC00-000	TC	2	TCU	999	0	200	1	1	1	1	1	1	1	1	99900	1	36	1	24	896	37M 0518667, UTM 9253866, Elevation 94m	452	896	877	19	42908	2	71
20	2	6/22/2017	22	6	2017	2017-06-22	47	8	18	19	2	0.666667	0.708333	1	6	16	2	62	HS	TC02-120	TC02-120	TC	2	120	120	2	202	0	2	0	0	0	0	0	2	12002	0	36	1	24	897	37M 0518667, UTM 9253866, Elevation 94m	453	897	877	20	42908	2	71
21	2	6/22/2017	22	6	2017	2017-06-22	47	8	18	19	2	0.708333	0.75	1	6	16	1	61	AS	CTU	CT00-000	CT	1	CTU	999	0	100	0	0	0	0	0	0	0	0	99900	0	36	1	23	898	37M 0518667, UTM 9253866, Elevation 94m	454	898	877	21	42908	2	71
22	2	6/22/2017	22	6	2017	2017-06-22	47	8	18	19	2	0.708333	0.75	1	6	16	1	61	SA	CT25-300	CT25-300	CT	1	300	300	25	125	0	0	0	0	0	0	0	0	30025	0	36	1	23	899	37M 0518667, UTM 9253866, Elevation 94m	455	899	877	22	42908	2	71
23	2	6/22/2017	22	6	2017	2017-06-22	47	8	18	19	2	0.708333	0.75	1	6	16	2	62	HS	TCU	TC00-000	TC	2	TCU	999	0	200	1	1	1	1	1	1	1	1	99900	1	36	1	23	900	37M 0518667, UTM 9253866, Elevation 94m	456	900	877	23	42908	2	71
24	2	6/22/2017	22	6	2017	2017-06-22	47	8	18	19	2	0.708333	0.75	1	6	16	2	62	MA	TC25-240	TC25-240	TC	2	240	240	25	225	0	0	0	0	0	0	25	25	24025	0	36	1	23	901	37M 0518667, UTM 9253866, Elevation 94m	457	901	877	24	42908	2	71
1	3	6/28/2017	28	6	2017	2017-06-28	53	9	19	19	2	0.25	0.291667	1	7	17	1	71	HS	CCU	CC00-000	CC	0	CCU	999	0	0	0	0	0	0	0	0	0	0	99900	0	37	1	18	903	37M 0519497, UTM 9255198, Elevation 109m	458	903	902	1	42914	14	50
2	3	6/28/2017	28	6	2017	2017-06-28	53	9	19	19	2	0.25	0.291667	1	7	17	1	71	AS	CC15-060	CC15-060	CC	0	60	60	15	15	0	0	0	0	0	0	0	0	6015	0	37	1	18	904	37M 0519497, UTM 9255198, Elevation 109m	459	904	902	2	42914	14	50
3	3	6/28/2017	28	6	2017	2017-06-28	53	9	19	19	2	0.25	0.291667	1	7	17	2	72	SA	CCU	CC00-000	CC	0	CCU	999	0	0	0	0	0	0	0	0	0	0	99900	0	37	1	18	905	37M 0519497, UTM 9255198, Elevation 109m	460	905	902	3	42914	2	71
4	3	6/28/2017	28	6	2017	2017-06-28	53	9	19	19	2	0.25	0.291667	1	7	17	2	72	MA	CC15-060	CC15-060	CC	0	60	60	15	15	0	0	0	0	0	0	0	0	6015	0	37	1	18	906	37M 0519497, UTM 9255198, Elevation 109m	461	906	902	4	42914	2	71
5	3	6/28/2017	28	6	2017	2017-06-28	53	9	19	19	2	0.291667	0.333333	1	7	17	1	71	AS	CCU	CC00-000	CC	0	CCU	999	0	0	0	0	0	0	0	0	0	0	99900	0	37	1	20	907	37M 0519497, UTM 9255198, Elevation 109m	462	907	902	5	42914	2	71
6	3	6/28/2017	28	6	2017	2017-06-28	53	9	19	19	2	0.291667	0.333333	1	7	17	1	71	HS	CC10-180	CC10-180	CC	0	180	180	10	10	0	0	0	0	0	0	0	0	18010	0	37	1	20	908	37M 0519497, UTM 9255198, Elevation 109m	463	908	902	6	42914	2	71
7	3	6/28/2017	28	6	2017	2017-06-28	53	9	19	19	2	0.291667	0.333333	1	7	17	2	72	MA	CCU	CC00-000	CC	0	CCU	999	0	0	0	0	0	0	0	0	0	0	99900	0	37	1	20	909	37M 0519497, UTM 9255198, Elevation 109m	464	909	902	7	42914	2	71
8	3	6/28/2017	28	6	2017	2017-06-28	53	9	19	19	2	0.291667	0.333333	1	7	17	2	72	SA	CC10-180	CC10-180	CC	0	180	180	10	10	0	0	0	0	0	0	0	0	18010	0	37	1	20	910	37M 0519497, UTM 9255198, Elevation 109m	465	910	902	8	42914	2	71
9	3	6/28/2017	28	6	2017	2017-06-28	53	9	19	19	2	0.333333	0.375	1	7	17	1	71	HS	CCU	CC00-000	CC	0	CCU	999	0	0	0	0	0	0	0	0	0	0	99900	0	37	1	22	911	37M 0519497, UTM 9255198, Elevation 109m	466	911	902	9	42914	2	71
10	3	6/28/2017	28	6	2017	2017-06-28	53	9	19	19	2	0.333333	0.375	1	7	17	1	71	AS	CC25-120	CC25-120	CC	0	120	120	25	25	0	0	0	0	0	0	0	0	12025	0	37	1	22	912	37M 0519497, UTM 9255198, Elevation 109m	467	912	902	10	42914	2	71
11	3	6/28/2017	28	6	2017	2017-06-28	53	9	19	19	2	0.333333	0.375	1	7	17	2	72	SA	CCU	CC00-000	CC	0	CCU	999	0	0	0	0	0	0	0	0	0	0	99900	0	37	1	22	913	37M 0519497, UTM 9255198, Elevation 109m	468	913	902	11	42914	2	71
12	3	6/28/2017	28	6	2017	2017-06-28	53	9	19	19	2	0.333333	0.375	1	7	17	2	72	MA	CC25-120	CC25-120	CC	0	120	120	25	25	0	0	0	0	0	0	0	0	12025	0	37	1	22	914	37M 0519497, UTM 9255198, Elevation 109m	469	914	902	12	42914	2	71
13	3	6/28/2017	28	6	2017	2017-06-28	53	9	19	19	2	0.666667	0.708333	1	7	17	1	71	AS	CCU	CC00-000	CC	0	CCU	999	0	0	0	0	0	0	0	0	0	0	99900	0	37	1	22	915	37M 0519497, UTM 9255198, Elevation 109m	470	915	902	13	42914	2	71
14	3	6/28/2017	28	6	2017	2017-06-28	53	9	19	19	2	0.666667	0.708333	1	7	17	1	71	HS	CC20-240	CC20-240	CC	0	240	240	20	20	0	0	0	0	0	0	0	0	24020	0	37	1	22	916	37M 0519497, UTM 9255198, Elevation 109m	471	916	902	14	42914	2	71
15	3	6/28/2017	28	6	2017	2017-06-28	53	9	19	19	2	0.666667	0.708333	1	7	17	2	72	MA	CCU	CC00-000	CC	0	CCU	999	0	0	0	0	0	0	0	0	0	0	99900	0	37	1	22	917	37M 0519497, UTM 9255198, Elevation 109m	472	917	902	15	42914	2	71
16	3	6/28/2017	28	6	2017	2017-06-28	53	9	19	19	2	0.666667	0.708333	1	7	17	2	72	SA	CC20-240	CC20-240	CC	0	240	240	20	20	0	0	0	0	0	0	0	0	24020	0	37	1	22	918	37M 0519497, UTM 9255198, Elevation 109m	473	918	902	16	42914	2	71
17	3	6/28/2017	28	6	2017	2017-06-28	53	9	19	19	2	0.708333	0.75	1	7	17	1	71	HS	CCU	CC00-000	CC	0	CCU	999	0	0	0	0	0	0	0	0	0	0	99900	0	37	1	21	919	37M 0519497, UTM 9255198, Elevation 109m	474	919	902	17	42914	2	71
18	3	6/28/2017	28	6	2017	2017-06-28	53	9	19	19	2	0.708333	0.75	1	7	17	1	71	AS	CC02-300	CC02-300	CC	0	300	300	2	2	0	0	0	0	0	0	0	0	30002	0	37	1	21	920	37M 0519497, UTM 9255198, Elevation 109m	475	920	902	18	42914	2	71
19	3	6/28/2017	28	6	2017	2017-06-28	53	9	19	19	2	0.708333	0.75	1	7	17	2	72	SA	CCU	CC00-000	CC	0	CCU	999	0	0	0	0	0	0	0	0	0	0	99900	0	37	1	21	921	37M 0519497, UTM 9255198, Elevation 109m	476	921	902	19	42914	2	71
20	3	6/28/2017	28	6	2017	2017-06-28	53	9	19	19	2	0.708333	0.75	1	7	17	2	72	MA	CC02-300	CC02-300	CC	0	300	300	2	2	0	0	0	0	0	0	0	0	30002	0	37	1	21	922	37M 0519497, UTM 9255198, Elevation 109m	477	922	902	20	42914	2	71
21	3	6/28/2017	28	6	2017	2017-06-28	53	9	19	19	2	0.75	0.791667	1	7	17	1	71	AS	CCU	CC00-000	CC	0	CCU	999	0	0	0	0	0	0	0	0	0	0	99900	0	37	1	20	923	37M 0519497, UTM 9255198, Elevation 109m	478	923	902	21	42914	2	71
21	3	6/28/2017	28	6	2017	2017-06-28	53	9	19	19	2	0.75	0.791667	1	7	17	1	71	AS	CCU	CC00-000	CC	0	CCU	999	0	0	0	0	0	0	0	0	0	0	99900	0	37	1	20	923	37M 0519497, UTM 9255198, Elevation 109m	479	923	902	21	42914	14	50
22	3	6/28/2017	28	6	2017	2017-06-28	53	9	19	19	2	0.75	0.791667	1	7	17	1	71	HS	CC05-000	CC05-000	CC	0	0	0	5	5	0	0	0	0	0	0	0	0	5	0	37	1	20	924	37M 0519497, UTM 9255198, Elevation 109m	480	924	902	22	42914	2	71
22	3	6/28/2017	28	6	2017	2017-06-28	53	9	19	19	2	0.75	0.791667	1	7	17	1	71	HS	CC05-000	CC05-000	CC	0	0	0	5	5	0	0	0	0	0	0	0	0	5	0	37	1	20	924	37M 0519497, UTM 9255198, Elevation 109m	481	924	902	22	42914	14	50
23	3	6/28/2017	28	6	2017	2017-06-28	53	9	19	19	2	0.75	0.791667	1	7	17	2	72	MA	CCU	CC00-000	CC	0	CCU	999	0	0	0	0	0	0	0	0	0	0	99900	0	37	1	20	925	37M 0519497, UTM 9255198, Elevation 109m	482	925	902	23	42914	14	50
24	3	6/28/2017	28	6	2017	2017-06-28	53	9	19	19	2	0.75	0.791667	1	7	17	2	72	SA	CC05-000	CC05-000	CC	0	0	0	5	5	0	0	0	0	0	0	0	0	5	0	37	1	20	926	37M 0519497, UTM 9255198, Elevation 109m	483	926	902	24	42914	2	71
24	3	6/28/2017	28	6	2017	2017-06-28	53	9	19	19	2	0.75	0.791667	1	7	17	2	72	SA	CC05-000	CC05-000	CC	0	0	0	5	5	0	0	0	0	0	0	0	0	5	0	37	1	20	926	37M 0519497, UTM 9255198, Elevation 109m	484	926	902	24	42914	14	50
1	3	6/29/2017	29	6	2017	2017-06-29	54	9	20	19	2	0.25	0.291667	1	7	17	1	71	AS	TCU	TC00-000	TC	2	TCU	999	0	200	1	1	1	1	1	1	1	1	99900	1	38	1	17.5	928	37M 0519497, UTM 9255198, Elevation 109m	485	928	927	1	42915	14	50
2	3	6/29/2017	29	6	2017	2017-06-29	54	9	20	19	2	0.25	0.291667	1	7	17	1	71	HS	TC10-180	TC10-180	TC	2	180	180	10	210	0	0	0	10	0	0	0	10	18010	0	38	1	17.5	929	37M 0519497, UTM 9255198, Elevation 109m	486	929	927	2	42915	14	50
3	3	6/29/2017	29	6	2017	2017-06-29	54	9	20	19	2	0.25	0.291667	1	7	17	2	72	MA	CTU	CT00-000	CT	1	CTU	999	0	100	0	0	0	0	0	0	0	0	99900	0	38	1	17.5	930	37M 0519497, UTM 9255198, Elevation 109m	487	930	927	3	42915	2	71
4	3	6/29/2017	29	6	2017	2017-06-29	54	9	20	19	2	0.25	0.291667	1	7	17	2	72	SA	CT10-180	CT10-180	CT	1	180	180	10	110	0	0	0	0	0	0	0	0	18010	0	38	1	17.5	931	37M 0519497, UTM 9255198, Elevation 109m	488	931	927	4	42915	14	50
5	3	6/29/2017	29	6	2017	2017-06-29	54	9	20	19	2	0.291667	0.333333	1	7	17	1	71	HS	TCU	TC00-000	TC	2	TCU	999	0	200	1	1	1	1	1	1	1	1	99900	1	38	1	20	932	37M 0519497, UTM 9255198, Elevation 109m	489	932	927	5	42915	14	50
6	3	6/29/2017	29	6	2017	2017-06-29	54	9	20	19	2	0.291667	0.333333	1	7	17	1	71	AS	TC25-120	TC25-120	TC	2	120	120	25	225	0	0	0	0	0	0	25	25	12025	0	38	1	20	933	37M 0519497, UTM 9255198, Elevation 109m	490	933	927	6	42915	2	71
7	3	6/29/2017	29	6	2017	2017-06-29	54	9	20	19	2	0.291667	0.333333	1	7	17	2	72	SA	CTU	CT00-000	CT	1	CTU	999	0	100	0	0	0	0	0	0	0	0	99900	0	38	1	20	934	37M 0519497, UTM 9255198, Elevation 109m	491	934	927	7	42915	14	50
8	3	6/29/2017	29	6	2017	2017-06-29	54	9	20	19	2	0.291667	0.333333	1	7	17	2	72	MA	CT25-120	CT25-120	CT	1	120	120	25	125	0	0	0	0	0	0	0	0	12025	0	38	1	20	935	37M 0519497, UTM 9255198, Elevation 109m	492	935	927	8	42915	2	71
9	3	6/29/2017	29	6	2017	2017-06-29	54	9	20	19	2	0.333333	0.375	1	7	17	1	71	AS	TCU	TC00-000	TC	2	TCU	999	0	200	1	1	1	1	1	1	1	1	99900	1	38	1	22	936	37M 0519497, UTM 9255198, Elevation 109m	493	936	927	9	42915	2	71
10	3	6/29/2017	29	6	2017	2017-06-29	54	9	20	19	2	0.333333	0.375	1	7	17	1	71	HS	TC20-300	TC20-300	TC	2	300	300	20	220	0	0	0	0	0	20	0	20	30020	0	38	1	22	937	37M 0519497, UTM 9255198, Elevation 109m	494	937	927	10	42915	2	71
11	3	6/29/2017	29	6	2017	2017-06-29	54	9	20	19	2	0.333333	0.375	1	7	17	2	72	MA	CTU	CT00-000	CT	1	CTU	999	0	100	0	0	0	0	0	0	0	0	99900	0	38	1	22	938	37M 0519497, UTM 9255198, Elevation 109m	495	938	927	11	42915	2	71
12	3	6/29/2017	29	6	2017	2017-06-29	54	9	20	19	2	0.333333	0.375	1	7	17	2	72	SA	CT20-300	CT20-300	CT	1	300	300	20	120	0	0	0	0	0	0	0	0	30020	0	38	1	22	939	37M 0519497, UTM 9255198, Elevation 109m	496	939	927	12	42915	2	71
13	3	6/29/2017	29	6	2017	2017-06-29	54	9	20	19	2	0.666667	0.708333	1	7	17	1	71	HS	TCU	TC00-000	TC	2	TCU	999	0	200	1	1	1	1	1	1	1	1	99900	1	38	1	22	940	37M 0519497, UTM 9255198, Elevation 109m	497	940	927	13	42915	14	50
14	3	6/29/2017	29	6	2017	2017-06-29	54	9	20	19	2	0.666667	0.708333	1	7	17	1	71	AS	TC15-060	TC15-060	TC	2	60	60	15	215	0	0	0	0	15	0	0	15	6015	0	38	1	22	941	37M 0519497, UTM 9255198, Elevation 109m	498	941	927	14	42915	2	71
15	3	6/29/2017	29	6	2017	2017-06-29	54	9	20	19	2	0.666667	0.708333	1	7	17	2	72	SA	CTU	CT00-000	CT	1	CTU	999	0	100	0	0	0	0	0	0	0	0	99900	0	38	1	22	942	37M 0519497, UTM 9255198, Elevation 109m	499	942	927	15	42915	2	71
16	3	6/29/2017	29	6	2017	2017-06-29	54	9	20	19	2	0.666667	0.708333	1	7	17	2	72	MA	CT15-060	CT15-060	CT	1	60	60	15	115	0	0	0	0	0	0	0	0	6015	0	38	1	22	943	37M 0519497, UTM 9255198, Elevation 109m	500	943	927	16	42915	2	71
17	3	6/29/2017	29	6	2017	2017-06-29	54	9	20	19	2	0.708333	0.75	1	7	17	1	71	AS	TCU	TC00-000	TC	2	TCU	999	0	200	1	1	1	1	1	1	1	1	99900	1	38	1	21	944	37M 0519497, UTM 9255198, Elevation 109m	501	944	927	17	42915	2	71
18	3	6/29/2017	29	6	2017	2017-06-29	54	9	20	19	2	0.708333	0.75	1	7	17	1	71	HS	TC05-000	TC05-000	TC	2	0	0	5	205	0	0	5	0	0	0	0	5	5	0	38	1	21	945	37M 0519497, UTM 9255198, Elevation 109m	502	945	927	18	42915	2	71
19	3	6/29/2017	29	6	2017	2017-06-29	54	9	20	19	2	0.708333	0.75	1	7	17	2	72	MA	CTU	CT00-000	CT	1	CTU	999	0	100	0	0	0	0	0	0	0	0	99900	0	38	1	21	946	37M 0519497, UTM 9255198, Elevation 109m	503	946	927	19	42915	2	71
20	3	6/29/2017	29	6	2017	2017-06-29	54	9	20	19	2	0.708333	0.75	1	7	17	2	72	SA	CT05-000	CT05-000	CT	1	0	0	5	105	0	0	0	0	0	0	0	0	5	0	38	1	21	947	37M 0519497, UTM 9255198, Elevation 109m	504	947	927	20	42915	2	71
21	3	6/29/2017	29	6	2017	2017-06-29	54	9	20	19	2	0.75	0.791667	1	7	17	1	71	HS	TCU	TC00-000	TC	2	TCU	999	0	200	1	1	1	1	1	1	1	1	99900	1	38	1	21	948	37M 0519497, UTM 9255198, Elevation 109m	505	948	927	21	42915	14	50
22	3	6/29/2017	29	6	2017	2017-06-29	54	9	20	19	2	0.75	0.791667	1	7	17	1	71	AS	TC02-240	TC02-240	TC	2	240	240	2	202	0	2	0	0	0	0	0	2	24002	0	38	1	21	949	37M 0519497, UTM 9255198, Elevation 109m	506	949	927	22	42915	2	71
23	3	6/29/2017	29	6	2017	2017-06-29	54	9	20	19	2	0.75	0.791667	1	7	17	2	72	SA	CTU	CT00-000	CT	1	CTU	999	0	100	0	0	0	0	0	0	0	0	99900	0	38	1	21	950	37M 0519497, UTM 9255198, Elevation 109m	507	950	927	23	42915	14	50
24	3	6/29/2017	29	6	2017	2017-06-29	54	9	20	19	2	0.75	0.791667	1	7	17	2	72	MA	CT02-240	CT02-240	CT	1	240	240	2	102	0	0	0	0	0	0	0	0	24002	0	38	1	21	951	37M 0519497, UTM 9255198, Elevation 109m	508	951	927	24	42915	14	50
1	3	6/30/2017	30	6	2017	2017-06-30	55	9	21	19	2	0.25	0.291667	1	7	17	1	71	HS	CTU	CT00-000	CT	1	CTU	999	0	100	0	0	0	0	0	0	0	0	99900	0	39	1	18.5	953	37M 0519497, UTM 9255198, Elevation 109m	509	953	952	1	42916	14	50
2	3	6/30/2017	30	6	2017	2017-06-30	55	9	21	19	2	0.25	0.291667	1	7	17	1	71	AS	CT05-180	CT05-180	CT	1	180	180	5	105	0	0	0	0	0	0	0	0	18005	0	39	1	18.5	954	37M 0519497, UTM 9255198, Elevation 109m	510	954	952	2	42916	2	71
3	3	6/30/2017	30	6	2017	2017-06-30	55	9	21	19	2	0.25	0.291667	1	7	17	2	72	SA	TCU	TC00-000	TC	2	TCU	999	0	200	1	1	1	1	1	1	1	1	99900	1	39	1	18.5	955	37M 0519497, UTM 9255198, Elevation 109m	511	955	952	3	42916	14	50
4	3	6/30/2017	30	6	2017	2017-06-30	55	9	21	19	2	0.25	0.291667	1	7	17	2	72	MA	TC05-180	TC05-180	TC	2	180	180	5	205	0	0	5	0	0	0	0	5	18005	0	39	1	18.5	956	37M 0519497, UTM 9255198, Elevation 109m	512	956	952	4	42916	2	71
5	3	6/30/2017	30	6	2017	2017-06-30	55	9	21	19	2	0.291667	0.333333	1	7	17	1	71	AS	CTU	CT00-000	CT	1	CTU	999	0	100	0	0	0	0	0	0	0	0	99900	0	39	1	20	957	37M 0519497, UTM 9255198, Elevation 109m	513	957	952	5	42916	2	71
6	3	6/30/2017	30	6	2017	2017-06-30	55	9	21	19	2	0.291667	0.333333	1	7	17	1	71	HS	CT20-120	CT20-120	CT	1	120	120	20	120	0	0	0	0	0	0	0	0	12020	0	39	1	20	958	37M 0519497, UTM 9255198, Elevation 109m	514	958	952	6	42916	2	71
7	3	6/30/2017	30	6	2017	2017-06-30	55	9	21	19	2	0.291667	0.333333	1	7	17	2	72	MA	TCU	TC00-000	TC	2	TCU	999	0	200	1	1	1	1	1	1	1	1	99900	1	39	1	20	959	37M 0519497, UTM 9255198, Elevation 109m	515	959	952	7	42916	2	71
8	3	6/30/2017	30	6	2017	2017-06-30	55	9	21	19	2	0.291667	0.333333	1	7	17	2	72	SA	TC20-120	TC20-120	TC	2	120	120	20	220	0	0	0	0	0	20	0	20	12020	0	39	1	20	960	37M 0519497, UTM 9255198, Elevation 109m	516	960	952	8	42916	2	71
9	3	6/30/2017	30	6	2017	2017-06-30	55	9	21	19	2	0.333333	0.375	1	7	17	1	71	HS	CTU	CT00-000	CT	1	CTU	999	0	100	0	0	0	0	0	0	0	0	99900	0	39	1	21	961	37M 0519497, UTM 9255198, Elevation 109m	517	961	952	9	42916	2	71
10	3	6/30/2017	30	6	2017	2017-06-30	55	9	21	19	2	0.333333	0.375	1	7	17	1	71	AS	CT02-060	CT02-060	CT	1	60	60	2	102	0	0	0	0	0	0	0	0	6002	0	39	1	21	962	37M 0519497, UTM 9255198, Elevation 109m	518	962	952	10	42916	2	71
11	3	6/30/2017	30	6	2017	2017-06-30	55	9	21	19	2	0.333333	0.375	1	7	17	2	72	SA	TCU	TC00-000	TC	2	TCU	999	0	200	1	1	1	1	1	1	1	1	99900	1	39	1	21	963	37M 0519497, UTM 9255198, Elevation 109m	519	963	952	11	42916	2	71
12	3	6/30/2017	30	6	2017	2017-06-30	55	9	21	19	2	0.333333	0.375	1	7	17	2	72	MA	TC02-060	TC02-060	TC	2	60	60	2	202	0	2	0	0	0	0	0	2	6002	0	39	1	21	964	37M 0519497, UTM 9255198, Elevation 109m	520	964	952	12	42916	2	71
13	3	6/30/2017	30	6	2017	2017-06-30	55	9	21	19	2	0.666667	0.708333	1	7	17	1	71	AS	CTU	CT00-000	CT	1	CTU	999	0	100	0	0	0	0	0	0	0	0	99900	0	39	1	24	965	37M 0519497, UTM 9255198, Elevation 109m	521	965	952	13	42916	2	71
14	3	6/30/2017	30	6	2017	2017-06-30	55	9	21	19	2	0.666667	0.708333	1	7	17	1	71	HS	CT25-240	CT25-240	CT	1	240	240	25	125	0	0	0	0	0	0	0	0	24025	0	39	1	24	966	37M 0519497, UTM 9255198, Elevation 109m	522	966	952	14	42916	2	71
15	3	6/30/2017	30	6	2017	2017-06-30	55	9	21	19	2	0.666667	0.708333	1	7	17	2	72	MA	TCU	TC00-000	TC	2	TCU	999	0	200	1	1	1	1	1	1	1	1	99900	1	39	1	24	967	37M 0519497, UTM 9255198, Elevation 109m	523	967	952	15	42916	2	71
16	3	6/30/2017	30	6	2017	2017-06-30	55	9	21	19	2	0.666667	0.708333	1	7	17	2	72	SA	TC25-240	TC25-240	TC	2	240	240	25	225	0	0	0	0	0	0	25	25	24025	0	39	1	24	968	37M 0519497, UTM 9255198, Elevation 109m	524	968	952	16	42916	2	71
17	3	6/30/2017	30	6	2017	2017-06-30	55	9	21	19	2	0.708333	0.75	1	7	17	1	71	HS	CTU	CT00-000	CT	1	CTU	999	0	100	0	0	0	0	0	0	0	0	99900	0	39	1	22.5	969	37M 0519497, UTM 9255198, Elevation 109m	525	969	952	17	42916	2	71
18	3	6/30/2017	30	6	2017	2017-06-30	55	9	21	19	2	0.708333	0.75	1	7	17	1	71	AS	CT10-300	CT10-300	CT	1	300	300	10	110	0	0	0	0	0	0	0	0	30010	0	39	1	22.5	970	37M 0519497, UTM 9255198, Elevation 109m	526	970	952	18	42916	2	71
19	3	6/30/2017	30	6	2017	2017-06-30	55	9	21	19	2	0.708333	0.75	1	7	17	2	72	SA	TCU	TC00-000	TC	2	TCU	999	0	200	1	1	1	1	1	1	1	1	99900	1	39	1	22.5	971	37M 0519497, UTM 9255198, Elevation 109m	527	971	952	19	42916	2	71
20	3	6/30/2017	30	6	2017	2017-06-30	55	9	21	19	2	0.708333	0.75	1	7	17	2	72	MA	TC10-300	TC10-300	TC	2	300	300	10	210	0	0	0	10	0	0	0	10	30010	0	39	1	22.5	972	37M 0519497, UTM 9255198, Elevation 109m	528	972	952	20	42916	2	71
21	3	6/30/2017	30	6	2017	2017-06-30	55	9	21	19	2	0.75	0.791667	1	7	17	1	71	AS	CTU	CT00-000	CT	1	CTU	999	0	100	0	0	0	0	0	0	0	0	99900	0	39	1	21	973	37M 0519497, UTM 9255198, Elevation 109m	529	973	952	21	42916	2	71
22	3	6/30/2017	30	6	2017	2017-06-30	55	9	21	19	2	0.75	0.791667	1	7	17	1	71	HS	CT15-000	CT15-000	CT	1	0	0	15	115	0	0	0	0	0	0	0	0	15	0	39	1	21	974	37M 0519497, UTM 9255198, Elevation 109m	530	974	952	22	42916	2	71
23	3	6/30/2017	30	6	2017	2017-06-30	55	9	21	19	2	0.75	0.791667	1	7	17	2	72	MA	TCU	TC00-000	TC	2	TCU	999	0	200	1	1	1	1	1	1	1	1	99900	1	39	1	21	975	37M 0519497, UTM 9255198, Elevation 109m	531	975	952	23	42916	2	50
24	3	6/30/2017	30	6	2017	2017-06-30	55	9	21	19	2	0.75	0.791667	1	7	17	2	72	SA	TC15-000	TC15-000	TC	2	0	0	15	215	0	0	0	0	15	0	0	15	15	0	39	1	21	976	37M 0519497, UTM 9255198, Elevation 109m	532	976	952	24	42916	2	50
1	7	2017-04-07	4	7	2017	2017-07-04	59	10	22	19	2	0.25	0.291667	1	8	18	1	81	SA	CCU	CC00-000	CC	0	CCU	999	0	0	0	0	0	0	0	0	0	0	99900	0	40	1	18	978	37M 0520544;UTM 9240418;Elevation 61m	533	978	977	1	42920	2	71
1	7	2017-04-07	4	7	2017	2017-07-04	59	10	22	19	2	0.25	0.291667	1	8	18	1	81	SA	CCU	CC00-000	CC	0	CCU	999	0	0	0	0	0	0	0	0	0	0	99900	0	40	1	18	978	37M 0520544;UTM 9240418;Elevation 61m	534	978	977	1	42920	14	50
2	7	2017-04-07	4	7	2017	2017-07-04	59	10	22	19	2	0.25	0.291667	1	8	18	1	81	HS	CC20-240	CC20-240	CC	0	240	240	20	20	0	0	0	0	0	0	0	0	24020	0	40	1	18	979	37M 0520544;UTM 9240418;Elevation 61m	535	979	977	2	42920	2	71
2	7	2017-04-07	4	7	2017	2017-07-04	59	10	22	19	2	0.25	0.291667	1	8	18	1	81	HS	CC20-240	CC20-240	CC	0	240	240	20	20	0	0	0	0	0	0	0	0	24020	0	40	1	18	979	37M 0520544;UTM 9240418;Elevation 61m	536	979	977	2	42920	14	50
3	7	2017-04-07	4	7	2017	2017-07-04	59	10	22	19	2	0.25	0.291667	1	8	18	2	82	MA	CCU	CC00-000	CC	0	CCU	999	0	0	0	0	0	0	0	0	0	0	99900	0	40	1	18	980	37M 0520544;UTM 9240418;Elevation 61m	537	980	977	3	42920	2	71
3	7	2017-04-07	4	7	2017	2017-07-04	59	10	22	19	2	0.25	0.291667	1	8	18	2	82	MA	CCU	CC00-000	CC	0	CCU	999	0	0	0	0	0	0	0	0	0	0	99900	0	40	1	18	980	37M 0520544;UTM 9240418;Elevation 61m	538	980	977	3	42920	14	50
4	7	2017-04-07	4	7	2017	2017-07-04	59	10	22	19	2	0.25	0.291667	1	8	18	2	82	AS	CC20-240	CC20-240	CC	0	240	240	20	20	0	0	0	0	0	0	0	0	24020	0	40	1	18	981	37M 0520544;UTM 9240418;Elevation 61m	539	981	977	4	42920	2	71
4	7	2017-04-07	4	7	2017	2017-07-04	59	10	22	19	2	0.25	0.291667	1	8	18	2	82	AS	CC20-240	CC20-240	CC	0	240	240	20	20	0	0	0	0	0	0	0	0	24020	0	40	1	18	981	37M 0520544;UTM 9240418;Elevation 61m	540	981	977	4	42920	14	50
5	7	2017-04-07	4	7	2017	2017-07-04	59	10	22	19	2	0.291667	0.333333	1	8	18	1	81	HS	CCU	CC00-000	CC	0	CCU	999	0	0	0	0	0	0	0	0	0	0	99900	0	40	1	23	982	37M 0520544;UTM 9240418;Elevation 61m	541	982	977	5	42920	2	71
6	7	2017-04-07	4	7	2017	2017-07-04	59	10	22	19	2	0.291667	0.333333	1	8	18	1	81	SA	CC05-180	CC05-180	CC	0	180	180	5	5	0	0	0	0	0	0	0	0	18005	0	40	1	23	983	37M 0520544;UTM 9240418;Elevation 61m	542	983	977	6	42920	2	71
6	7	2017-04-07	4	7	2017	2017-07-04	59	10	22	19	2	0.291667	0.333333	1	8	18	1	81	SA	CC05-180	CC05-180	CC	0	180	180	5	5	0	0	0	0	0	0	0	0	18005	0	40	1	23	983	37M 0520544;UTM 9240418;Elevation 61m	543	983	977	6	42920	14	50
7	7	2017-04-07	4	7	2017	2017-07-04	59	10	22	19	2	0.291667	0.333333	1	8	18	2	82	AS	CCU	CC00-000	CC	0	CCU	999	0	0	0	0	0	0	0	0	0	0	99900	0	40	1	23	984	37M 0520544;UTM 9240418;Elevation 61m	544	984	977	7	42920	2	71
8	7	2017-04-07	4	7	2017	2017-07-04	59	10	22	19	2	0.291667	0.333333	1	8	18	2	82	MA	CC05-180	CC05-180	CC	0	180	180	5	5	0	0	0	0	0	0	0	0	18005	0	40	1	23	985	37M 0520544;UTM 9240418;Elevation 61m	545	985	977	8	42920	2	71
8	7	2017-04-07	4	7	2017	2017-07-04	59	10	22	19	2	0.291667	0.333333	1	8	18	2	82	MA	CC05-180	CC05-180	CC	0	180	180	5	5	0	0	0	0	0	0	0	0	18005	0	40	1	23	985	37M 0520544;UTM 9240418;Elevation 61m	546	985	977	8	42920	14	50
9	7	2017-04-07	4	7	2017	2017-07-04	59	10	22	19	2	0.333333	0.375	1	8	18	1	81	SA	CCU	CC00-000	CC	0	CCU	999	0	0	0	0	0	0	0	0	0	0	99900	0	40	1	25	986	37M 0520544;UTM 9240418;Elevation 61m	547	986	977	9	42920	2	71
10	7	2017-04-07	4	7	2017	2017-07-04	59	10	22	19	2	0.333333	0.375	1	8	18	1	81	HS	CC25-300	CC25-300	CC	0	300	300	25	25	0	0	0	0	0	0	0	0	30025	0	40	1	25	987	37M 0520544;UTM 9240418;Elevation 61m	548	987	977	10	42920	2	71
11	7	2017-04-07	4	7	2017	2017-07-04	59	10	22	19	2	0.333333	0.375	1	8	18	2	82	MA	CCU	CC00-000	CC	0	CCU	999	0	0	0	0	0	0	0	0	0	0	99900	0	40	1	25	988	37M 0520544;UTM 9240418;Elevation 61m	549	988	977	11	42920	2	71
12	7	2017-04-07	4	7	2017	2017-07-04	59	10	22	19	2	0.333333	0.375	1	8	18	2	82	AS	CC25-300	CC25-300	CC	0	300	300	25	25	0	0	0	0	0	0	0	0	30025	0	40	1	25	989	37M 0520544;UTM 9240418;Elevation 61m	550	989	977	12	42920	2	71
13	7	2017-04-07	4	7	2017	2017-07-04	59	10	22	19	2	0.666667	0.708333	1	8	18	1	81	HS	CCU	CC00-000	CC	0	CCU	999	0	0	0	0	0	0	0	0	0	0	99900	0	40	1	24	990	37M 0520544;UTM 9240418;Elevation 61m	551	990	977	13	42920	2	71
14	7	2017-04-07	4	7	2017	2017-07-04	59	10	22	19	2	0.666667	0.708333	1	8	18	1	81	SA	CC15-120	CC15-120	CC	0	120	120	15	15	0	0	0	0	0	0	0	0	12015	0	40	1	24	991	37M 0520544;UTM 9240418;Elevation 61m	552	991	977	14	42920	2	71
15	7	2017-04-07	4	7	2017	2017-07-04	59	10	22	19	2	0.666667	0.708333	1	8	18	2	82	AS	CCU	CC00-000	CC	0	CCU	999	0	0	0	0	0	0	0	0	0	0	99900	0	40	1	24	992	37M 0520544;UTM 9240418;Elevation 61m	553	992	977	15	42920	2	71
16	7	2017-04-07	4	7	2017	2017-07-04	59	10	22	19	2	0.666667	0.708333	1	8	18	2	82	MA	CC15-120	CC15-120	CC	0	120	120	15	15	0	0	0	0	0	0	0	0	12015	0	40	1	24	993	37M 0520544;UTM 9240418;Elevation 61m	554	993	977	16	42920	2	71
17	7	2017-04-07	4	7	2017	2017-07-04	59	10	22	19	2	0.708333	0.75	1	8	18	1	81	SA	CCU	CC00-000	CC	0	CCU	999	0	0	0	0	0	0	0	0	0	0	99900	0	40	1	23	994	37M 0520544;UTM 9240418;Elevation 61m	555	994	977	17	42920	2	71
18	7	2017-04-07	4	7	2017	2017-07-04	59	10	22	19	2	0.708333	0.75	1	8	18	1	81	HS	CC02-060	CC02-060	CC	0	60	60	2	2	0	0	0	0	0	0	0	0	6002	0	40	1	23	995	37M 0520544;UTM 9240418;Elevation 61m	556	995	977	18	42920	2	71
19	7	2017-04-07	4	7	2017	2017-07-04	59	10	22	19	2	0.708333	0.75	1	8	18	2	82	MA	CCU	CC00-000	CC	0	CCU	999	0	0	0	0	0	0	0	0	0	0	99900	0	40	1	23	996	37M 0520544;UTM 9240418;Elevation 61m	557	996	977	19	42920	2	71
20	7	2017-04-07	4	7	2017	2017-07-04	59	10	22	19	2	0.708333	0.75	1	8	18	2	82	AS	CC02-060	CC02-060	CC	0	60	60	2	2	0	0	0	0	0	0	0	0	6002	0	40	1	23	997	37M 0520544;UTM 9240418;Elevation 61m	558	997	977	20	42920	2	71
21	7	2017-04-07	4	7	2017	2017-07-04	59	10	22	19	2	0.75	0.791667	1	8	18	1	81	HS	CCU	CC00-000	CC	0	CCU	999	0	0	0	0	0	0	0	0	0	0	99900	0	40	1	21	998	37M 0520544;UTM 9240418;Elevation 61m	559	998	977	21	42920	2	71
21	7	2017-04-07	4	7	2017	2017-07-04	59	10	22	19	2	0.75	0.791667	1	8	18	1	81	HS	CCU	CC00-000	CC	0	CCU	999	0	0	0	0	0	0	0	0	0	0	99900	0	40	1	21	998	37M 0520544;UTM 9240418;Elevation 61m	560	998	977	21	42920	14	50
22	7	2017-04-07	4	7	2017	2017-07-04	59	10	22	19	2	0.75	0.791667	1	8	18	1	81	SA	CC10-000	CC10-000	CC	0	0	0	10	10	0	0	0	0	0	0	0	0	10	0	40	1	21	999	37M 0520544;UTM 9240418;Elevation 61m	561	999	977	22	42920	2	71
22	7	2017-04-07	4	7	2017	2017-07-04	59	10	22	19	2	0.75	0.791667	1	8	18	1	81	SA	CC10-000	CC10-000	CC	0	0	0	10	10	0	0	0	0	0	0	0	0	10	0	40	1	21	999	37M 0520544;UTM 9240418;Elevation 61m	562	999	977	22	42920	14	50
23	7	2017-04-07	4	7	2017	2017-07-04	59	10	22	19	2	0.75	0.791667	1	8	18	2	82	AS	CCU	CC00-000	CC	0	CCU	999	0	0	0	0	0	0	0	0	0	0	99900	0	40	1	21	1000	37M 0520544;UTM 9240418;Elevation 61m	563	1000	977	23	42920	2	71
24	7	2017-04-07	4	7	2017	2017-07-04	59	10	22	19	2	0.75	0.791667	1	8	18	2	82	MA	CC10-000	CC10-000	CC	0	0	0	10	10	0	0	0	0	0	0	0	0	10	0	40	1	21	1001	37M 0520544;UTM 9240418;Elevation 61m	564	1001	977	24	42920	2	71
24	7	2017-04-07	4	7	2017	2017-07-04	59	10	22	19	2	0.75	0.791667	1	8	18	2	82	MA	CC10-000	CC10-000	CC	0	0	0	10	10	0	0	0	0	0	0	0	0	10	0	40	1	21	1001	37M 0520544;UTM 9240418;Elevation 61m	565	1001	977	24	42920	14	50
1	7	2017-05-07	5	7	2017	2017-07-05	60	10	23	19	2	0.25	0.291667	1	8	18	1	81	HS	CTU	CT00-000	CT	1	CTU	999	0	100	0	0	0	0	0	0	0	0	99900	0	41	1	18	1003	37M 0520544;UTM 9240418;Elevation 61m	566	1003	1002	1	42921	14	50
2	7	2017-05-07	5	7	2017	2017-07-05	60	10	23	19	2	0.25	0.291667	1	8	18	1	81	SA	CT25-120	CT25-120	CT	1	120	120	25	125	0	0	0	0	0	0	0	0	12025	0	41	1	18	1004	37M 0520544;UTM 9240418;Elevation 61m	567	1004	1002	2	42921	2	71
2	7	2017-05-07	5	7	2017	2017-07-05	60	10	23	19	2	0.25	0.291667	1	8	18	1	81	SA	CT25-120	CT25-120	CT	1	120	120	25	125	0	0	0	0	0	0	0	0	12025	0	41	1	18	1004	37M 0520544;UTM 9240418;Elevation 61m	568	1004	1002	2	42921	14	50
3	7	2017-05-07	5	7	2017	2017-07-05	60	10	23	19	2	0.25	0.291667	1	8	18	2	82	AS	TCU	TC00-000	TC	2	TCU	999	0	200	1	1	1	1	1	1	1	1	99900	1	41	1	18	1005	37M 0520544;UTM 9240418;Elevation 61m	569	1005	1002	3	42921	14	50
4	7	2017-05-07	5	7	2017	2017-07-05	60	10	23	19	2	0.25	0.291667	1	8	18	2	82	MA	TC25-120	TC25-120	TC	2	120	120	25	225	0	0	0	0	0	0	25	25	12025	0	41	1	18	1006	37M 0520544;UTM 9240418;Elevation 61m	570	1006	1002	4	42921	14	50
5	7	2017-05-07	5	7	2017	2017-07-05	60	10	23	19	2	0.291667	0.333333	1	8	18	1	81	SA	CTU	CT00-000	CT	1	CTU	999	0	100	0	0	0	0	0	0	0	0	99900	0	41	1	19.5	1007	37M 0520544;UTM 9240418;Elevation 61m	571	1007	1002	5	42921	2	71
6	7	2017-05-07	5	7	2017	2017-07-05	60	10	23	19	2	0.291667	0.333333	1	8	18	1	81	HS	CT10-300	CT10-300	CT	1	300	300	10	110	0	0	0	0	0	0	0	0	30010	0	41	1	19.5	1008	37M 0520544;UTM 9240418;Elevation 61m	572	1008	1002	6	42921	2	71
7	7	2017-05-07	5	7	2017	2017-07-05	60	10	23	19	2	0.291667	0.333333	1	8	18	2	82	MA	TCU	TC00-000	TC	2	TCU	999	0	200	1	1	1	1	1	1	1	1	99900	1	41	1	19.5	1009	37M 0520544;UTM 9240418;Elevation 61m	573	1009	1002	7	42921	2	71
8	7	2017-05-07	5	7	2017	2017-07-05	60	10	23	19	2	0.291667	0.333333	1	8	18	2	82	AS	TC10-300	TC10-300	TC	2	300	300	10	210	0	0	0	10	0	0	0	10	30010	0	41	1	19.5	1010	37M 0520544;UTM 9240418;Elevation 61m	574	1010	1002	8	42921	2	71
9	7	2017-05-07	5	7	2017	2017-07-05	60	10	23	19	2	0.333333	0.375	1	8	18	1	81	HS	CTU	CT00-000	CT	1	CTU	999	0	100	0	0	0	0	0	0	0	0	99900	0	41	1	21	1011	37M 0520544;UTM 9240418;Elevation 61m	575	1011	1002	9	42921	2	71
10	7	2017-05-07	5	7	2017	2017-07-05	60	10	23	19	2	0.333333	0.375	1	8	18	1	81	SA	CT20-060	CT20-060	CT	1	60	60	20	120	0	0	0	0	0	0	0	0	6020	0	41	1	21	1012	37M 0520544;UTM 9240418;Elevation 61m	576	1012	1002	10	42921	2	71
11	7	2017-05-07	5	7	2017	2017-07-05	60	10	23	19	2	0.333333	0.375	1	8	18	2	82	AS	TCU	TC00-000	TC	2	TCU	999	0	200	1	1	1	1	1	1	1	1	99900	1	41	1	21	1013	37M 0520544;UTM 9240418;Elevation 61m	577	1013	1002	11	42921	2	71
12	7	2017-05-07	5	7	2017	2017-07-05	60	10	23	19	2	0.333333	0.375	1	8	18	2	82	MA	TC20-060	TC20-060	TC	2	60	60	20	220	0	0	0	0	0	20	0	20	6020	0	41	1	21	1014	37M 0520544;UTM 9240418;Elevation 61m	578	1014	1002	12	42921	2	71
13	7	2017-05-07	5	7	2017	2017-07-05	60	10	23	19	2	0.666667	0.708333	1	8	18	1	81	SA	CTU	CT00-000	CT	1	CTU	999	0	100	0	0	0	0	0	0	0	0	99900	0	41	1	24	1015	37M 0520544;UTM 9240418;Elevation 61m	579	1015	1002	13	42921	2	71
14	7	2017-05-07	5	7	2017	2017-07-05	60	10	23	19	2	0.666667	0.708333	1	8	18	1	81	HS	CT05-180	CT05-180	CT	1	180	180	5	105	0	0	0	0	0	0	0	0	18005	0	41	1	24	1016	37M 0520544;UTM 9240418;Elevation 61m	580	1016	1002	14	42921	2	71
15	7	2017-05-07	5	7	2017	2017-07-05	60	10	23	19	2	0.666667	0.708333	1	8	18	2	82	MA	TCU	TC00-000	TC	2	TCU	999	0	200	1	1	1	1	1	1	1	1	99900	1	41	1	24	1017	37M 0520544;UTM 9240418;Elevation 61m	581	1017	1002	15	42921	2	71
16	7	2017-05-07	5	7	2017	2017-07-05	60	10	23	19	2	0.666667	0.708333	1	8	18	2	82	AS	TC05-180	TC05-180	TC	2	180	180	5	205	0	0	5	0	0	0	0	5	18005	0	41	1	24	1018	37M 0520544;UTM 9240418;Elevation 61m	582	1018	1002	16	42921	2	71
17	7	2017-05-07	5	7	2017	2017-07-05	60	10	23	19	2	0.708333	0.75	1	8	18	1	81	HS	CTU	CT00-000	CT	1	CTU	999	0	100	0	0	0	0	0	0	0	0	99900	0	41	1	23	1019	37M 0520544;UTM 9240418;Elevation 61m	583	1019	1002	17	42921	2	71
18	7	2017-05-07	5	7	2017	2017-07-05	60	10	23	19	2	0.708333	0.75	1	8	18	1	81	SA	CT02-240	CT02-240	CT	1	240	240	2	102	0	0	0	0	0	0	0	0	24002	0	41	1	23	1020	37M 0520544;UTM 9240418;Elevation 61m	584	1020	1002	18	42921	2	71
19	7	2017-05-07	5	7	2017	2017-07-05	60	10	23	19	2	0.708333	0.75	1	8	18	2	82	AS	TCU	TC00-000	TC	2	TCU	999	0	200	1	1	1	1	1	1	1	1	99900	1	41	1	23	1021	37M 0520544;UTM 9240418;Elevation 61m	585	1021	1002	19	42921	2	71
20	7	2017-05-07	5	7	2017	2017-07-05	60	10	23	19	2	0.708333	0.75	1	8	18	2	82	MA	TC02-240	TC02-240	TC	2	240	240	2	202	0	2	0	0	0	0	0	2	24002	0	41	1	23	1022	37M 0520544;UTM 9240418;Elevation 61m	586	1022	1002	20	42921	2	71
21	7	2017-05-07	5	7	2017	2017-07-05	60	10	23	19	2	0.75	0.791667	1	8	18	1	81	SA	CTU	CT00-000	CT	1	CTU	999	0	100	0	0	0	0	0	0	0	0	99900	0	41	1	21	1023	37M 0520544;UTM 9240418;Elevation 61m	587	1023	1002	21	42921	2	71
21	7	2017-05-07	5	7	2017	2017-07-05	60	10	23	19	2	0.75	0.791667	1	8	18	1	81	SA	CTU	CT00-000	CT	1	CTU	999	0	100	0	0	0	0	0	0	0	0	99900	0	41	1	21	1023	37M 0520544;UTM 9240418;Elevation 61m	588	1023	1002	21	42921	14	50
22	7	2017-05-07	5	7	2017	2017-07-05	60	10	23	19	2	0.75	0.791667	1	8	18	1	81	HS	CT15-000	CT15-000	CT	1	0	0	15	115	0	0	0	0	0	0	0	0	15	0	41	1	21	1024	37M 0520544;UTM 9240418;Elevation 61m	589	1024	1002	22	42921	2	71
23	7	2017-05-07	5	7	2017	2017-07-05	60	10	23	19	2	0.75	0.791667	1	8	18	2	82	MA	TCU	TC00-000	TC	2	TCU	999	0	200	1	1	1	1	1	1	1	1	99900	1	41	1	21	1025	37M 0520544;UTM 9240418;Elevation 61m	590	1025	1002	23	42921	14	50
24	7	2017-05-07	5	7	2017	2017-07-05	60	10	23	19	2	0.75	0.791667	1	8	18	2	82	AS	TC15-000	TC15-000	TC	2	0	0	15	215	0	0	0	0	15	0	0	15	15	0	41	1	21	1026	37M 0520544;UTM 9240418;Elevation 61m	591	1026	1002	24	42921	14	50
1	7	2017-06-07	6	7	2017	2017-07-06	61	10	24	19	2	0.25	0.291667	1	8	18	1	81	SA	TCU	TC00-000	TC	2	TCU	999	0	200	1	1	1	1	1	1	1	1	99900	1	42	1	18.5	1028	37M 0520544;UTM 9240418;Elevation 61m	592	1028	1027	1	42922	2	71
2	7	2017-06-07	6	7	2017	2017-07-06	61	10	24	19	2	0.25	0.291667	1	8	18	1	81	HS	TC15-240	TC15-240	TC	2	240	240	15	215	0	0	0	0	15	0	0	15	24015	0	42	1	18.5	1029	37M 0520544;UTM 9240418;Elevation 61m	593	1029	1027	2	42922	2	71
3	7	2017-06-07	6	7	2017	2017-07-06	61	10	24	19	2	0.25	0.291667	1	8	18	2	82	MA	CTU	CT00-000	CT	1	CTU	999	0	100	0	0	0	0	0	0	0	0	99900	0	42	1	18.5	1030	37M 0520544;UTM 9240418;Elevation 61m	594	1030	1027	3	42922	2	71
3	7	2017-06-07	6	7	2017	2017-07-06	61	10	24	19	2	0.25	0.291667	1	8	18	2	82	MA	CTU	CT00-000	CT	1	CTU	999	0	100	0	0	0	0	0	0	0	0	99900	0	42	1	18.5	1030	37M 0520544;UTM 9240418;Elevation 61m	595	1030	1027	3	42922	14	50
4	7	2017-06-07	6	7	2017	2017-07-06	61	10	24	19	2	0.25	0.291667	1	8	18	2	82	AS	CT15-240	CT15-240	CT	1	240	240	15	115	0	0	0	0	0	0	0	0	24015	0	42	1	18.5	1031	37M 0520544;UTM 9240418;Elevation 61m	596	1031	1027	4	42922	2	71
4	7	2017-06-07	6	7	2017	2017-07-06	61	10	24	19	2	0.25	0.291667	1	8	18	2	82	AS	CT15-240	CT15-240	CT	1	240	240	15	115	0	0	0	0	0	0	0	0	24015	0	42	1	18.5	1031	37M 0520544;UTM 9240418;Elevation 61m	597	1031	1027	4	42922	14	50
5	7	2017-06-07	6	7	2017	2017-07-06	61	10	24	19	2	0.291667	0.333333	1	8	18	1	81	HS	TCU	TC00-000	TC	2	TCU	999	0	200	1	1	1	1	1	1	1	1	99900	1	42	1	21	1032	37M 0520544;UTM 9240418;Elevation 61m	598	1032	1027	5	42922	2	71
6	7	2017-06-07	6	7	2017	2017-07-06	61	10	24	19	2	0.291667	0.333333	1	8	18	1	81	SA	TC02-000	TC02-000	TC	2	0	0	2	202	0	2	0	0	0	0	0	2	2	0	42	1	21	1033	37M 0520544;UTM 9240418;Elevation 61m	599	1033	1027	6	42922	2	71
7	7	2017-06-07	6	7	2017	2017-07-06	61	10	24	19	2	0.291667	0.333333	1	8	18	2	82	AS	CTU	CT00-000	CT	1	CTU	999	0	100	0	0	0	0	0	0	0	0	99900	0	42	1	21	1034	37M 0520544;UTM 9240418;Elevation 61m	600	1034	1027	7	42922	2	71
8	7	2017-06-07	6	7	2017	2017-07-06	61	10	24	19	2	0.291667	0.333333	1	8	18	2	82	MA	CT02-000	CT02-000	CT	1	0	0	2	102	0	0	0	0	0	0	0	0	2	0	42	1	21	1035	37M 0520544;UTM 9240418;Elevation 61m	601	1035	1027	8	42922	2	71
9	7	2017-06-07	6	7	2017	2017-07-06	61	10	24	19	2	0.333333	0.375	1	8	18	1	81	SA	TCU	TC00-000	TC	2	TCU	999	0	200	1	1	1	1	1	1	1	1	99900	1	42	1	22	1036	37M 0520544;UTM 9240418;Elevation 61m	602	1036	1027	9	42922	2	71
10	7	2017-06-07	6	7	2017	2017-07-06	61	10	24	19	2	0.333333	0.375	1	8	18	1	81	HS	TC20-300	TC20-300	TC	2	300	300	20	220	0	0	0	0	0	20	0	20	30020	0	42	1	22	1037	37M 0520544;UTM 9240418;Elevation 61m	603	1037	1027	10	42922	2	71
11	7	2017-06-07	6	7	2017	2017-07-06	61	10	24	19	2	0.333333	0.375	1	8	18	2	82	MA	CTU	CT00-000	CT	1	CTU	999	0	100	0	0	0	0	0	0	0	0	99900	0	42	1	22	1038	37M 0520544;UTM 9240418;Elevation 61m	604	1038	1027	11	42922	2	71
12	7	2017-06-07	6	7	2017	2017-07-06	61	10	24	19	2	0.333333	0.375	1	8	18	2	82	AS	CT20-300	CT20-300	CT	1	300	300	20	120	0	0	0	0	0	0	0	0	30020	0	42	1	22	1039	37M 0520544;UTM 9240418;Elevation 61m	605	1039	1027	12	42922	2	71
13	7	2017-06-07	6	7	2017	2017-07-06	61	10	24	19	2	0.666667	0.708333	1	8	18	1	81	HS	TCU	TC00-000	TC	2	TCU	999	0	200	1	1	1	1	1	1	1	1	99900	1	42	1	23	1040	37M 0520544;UTM 9240418;Elevation 61m	606	1040	1027	13	42922	2	71
14	7	2017-06-07	6	7	2017	2017-07-06	61	10	24	19	2	0.666667	0.708333	1	8	18	1	81	SA	TC05-060	TC05-060	TC	2	60	60	5	205	0	0	5	0	0	0	0	5	6005	0	42	1	23	1041	37M 0520544;UTM 9240418;Elevation 61m	607	1041	1027	14	42922	2	71
15	7	2017-06-07	6	7	2017	2017-07-06	61	10	24	19	2	0.666667	0.708333	1	8	18	2	82	AS	CTU	CT00-000	CT	1	CTU	999	0	100	0	0	0	0	0	0	0	0	99900	0	42	1	23	1042	37M 0520544;UTM 9240418;Elevation 61m	608	1042	1027	15	42922	2	71
16	7	2017-06-07	6	7	2017	2017-07-06	61	10	24	19	2	0.666667	0.708333	1	8	18	2	82	MA	CT05-300	CT05-300	CT	1	300	300	5	105	0	0	0	0	0	0	0	0	30005	0	42	1	23	1043	37M 0520544;UTM 9240418;Elevation 61m	609	1043	1027	16	42922	2	71
17	7	2017-06-07	6	7	2017	2017-07-06	61	10	24	19	2	0.708333	0.75	1	8	18	1	81	SA	TCU	TC00-000	TC	2	TCU	999	0	200	1	1	1	1	1	1	1	1	99900	1	42	1	21	1044	37M 0520544;UTM 9240418;Elevation 61m	610	1044	1027	17	42922	2	71
18	7	2017-06-07	6	7	2017	2017-07-06	61	10	24	19	2	0.708333	0.75	1	8	18	1	81	HS	TC10-120	TC10-120	TC	2	120	120	10	210	0	0	0	10	0	0	0	10	12010	0	42	1	21	1045	37M 0520544;UTM 9240418;Elevation 61m	611	1045	1027	18	42922	2	71
19	7	2017-06-07	6	7	2017	2017-07-06	61	10	24	19	2	0.708333	0.75	1	8	18	2	82	MA	CTU	CT00-000	CT	1	CTU	999	0	100	0	0	0	0	0	0	0	0	99900	0	42	1	21	1046	37M 0520544;UTM 9240418;Elevation 61m	612	1046	1027	19	42922	2	71
20	7	2017-06-07	6	7	2017	2017-07-06	61	10	24	19	2	0.708333	0.75	1	8	18	2	82	AS	CT10-120	CT10-120	CT	1	120	120	10	110	0	0	0	0	0	0	0	0	12010	0	42	1	21	1047	37M 0520544;UTM 9240418;Elevation 61m	613	1047	1027	20	42922	2	71
21	7	2017-06-07	6	7	2017	2017-07-06	61	10	24	19	2	0.75	0.791667	1	8	18	1	81	HS	TCU	TC00-000	TC	2	TCU	999	0	200	1	1	1	1	1	1	1	1	99900	1	42	1	20	1048	37M 0520544;UTM 9240418;Elevation 61m	614	1048	1027	21	42922	2	71
22	7	2017-06-07	6	7	2017	2017-07-06	61	10	24	19	2	0.75	0.791667	1	8	18	1	81	SA	TC25-180	TC25-180	TC	2	180	180	25	225	0	0	0	0	0	0	25	25	18025	0	42	1	20	1049	37M 0520544;UTM 9240418;Elevation 61m	615	1049	1027	22	42922	2	71
23	7	2017-06-07	6	7	2017	2017-07-06	61	10	24	19	2	0.75	0.791667	1	8	18	2	82	AS	CTU	CT00-000	CT	1	CTU	999	0	100	0	0	0	0	0	0	0	0	99900	0	42	1	20	1050	37M 0520544;UTM 9240418;Elevation 61m	617	1050	1027	23	42922	14	50
23	7	2017-06-07	6	7	2017	2017-07-06	61	10	24	19	2	0.75	0.791667	1	8	18	2	82	AS	CTU	CT00-000	CT	1	CTU	999	0	100	0	0	0	0	0	0	0	0	99900	0	42	1	20	1050	37M 0520544;UTM 9240418;Elevation 61m	616	1050	1027	23	42922	2	71
24	7	2017-06-07	6	7	2017	2017-07-06	61	10	24	19	2	0.75	0.791667	1	8	18	2	82	MA	CT25-180	CT25-180	CT	1	180	180	25	125	0	0	0	0	0	0	0	0	18025	0	42	1	20	1051	37M 0520544;UTM 9240418;Elevation 61m	618	1051	1027	24	42922	2	71
24	7	2017-06-07	6	7	2017	2017-07-06	61	10	24	19	2	0.75	0.791667	1	8	18	2	82	MA	CT25-180	CT25-180	CT	1	180	180	25	125	0	0	0	0	0	0	0	0	18025	0	42	1	20	1051	37M 0520544;UTM 9240418;Elevation 61m	619	1051	1027	24	42923	14	50
1	10	2017-11-07	11	7	2017	2017-07-11	66	11	25	19	2	0.25	0.291667	2	1	21	1	11	MA	CCU	CC00-000	CC	0	CCU	999	0	0	0	0	0	0	0	0	0	0	99900	0	43	1	18	1053	37M 0526441, UTM 9251577, Elevation 31m	620	1053	1052	1	42927	2	71
2	10	2017-11-07	11	7	2017	2017-07-11	66	11	25	19	2	0.25	0.291667	2	1	21	1	11	SA	CC15-120	CC15-120	CC	0	120	120	15	15	0	0	0	0	0	0	0	0	12015	0	43	1	18	1054	37M 0526441, UTM 9251577, Elevation 31m	621	1054	1052	2	42927	14	50
3	10	2017-11-07	11	7	2017	2017-07-11	66	11	25	19	2	0.25	0.291667	2	1	21	2	12	AS	CCU	CC00-000	CC	0	CCU	999	0	0	0	0	0	0	0	0	0	0	99900	0	43	1	18	1055	37M 0526441, UTM 9251577, Elevation 31m	622	1055	1052	3	42927	14	50
4	10	2017-11-07	11	7	2017	2017-07-11	66	11	25	19	2	0.25	0.291667	2	1	21	2	12	AT	CC15-120	CC15-120	CC	0	120	120	15	15	0	0	0	0	0	0	0	0	12015	0	43	1	18	1056	37M 0526441, UTM 9251577, Elevation 31m	623	1056	1052	4	42927	14	50
5	10	2017-11-07	11	7	2017	2017-07-11	66	11	25	19	2	0.291667	0.333333	2	1	21	1	11	SA	CCU	CC00-000	CC	0	CCU	999	0	0	0	0	0	0	0	0	0	0	99900	0	43	1	20.5	1057	37M 0526441, UTM 9251577, Elevation 31m	624	1057	1052	5	42927	2	71
6	10	2017-11-07	11	7	2017	2017-07-11	66	11	25	19	2	0.291667	0.333333	2	1	21	1	11	MA	CC25-300	CC25-300	CC	0	300	300	25	25	0	0	0	0	0	0	0	0	30025	0	43	1	20.5	1058	37M 0526441, UTM 9251577, Elevation 31m	625	1058	1052	6	42927	14	50
7	10	2017-11-07	11	7	2017	2017-07-11	66	11	25	19	2	0.291667	0.333333	2	1	21	2	12	AT	CCU	CC00-000	CC	0	CCU	999	0	0	0	0	0	0	0	0	0	0	99900	0	43	1	20.5	1059	37M 0526441, UTM 9251577, Elevation 31m	626	1059	1052	7	42927	2	71
8	10	2017-11-07	11	7	2017	2017-07-11	66	11	25	19	2	0.291667	0.333333	2	1	21	2	12	AS	CC25-300	CC25-300	CC	0	300	300	25	25	0	0	0	0	0	0	0	0	30025	0	43	1	20.5	1060	37M 0526441, UTM 9251577, Elevation 31m	627	1060	1052	8	42927	14	50
9	10	2017-11-07	11	7	2017	2017-07-11	66	11	25	19	2	0.333333	0.375	2	1	21	1	11	MA	CCU	CC00-000	CC	0	CCU	999	0	0	0	0	0	0	0	0	0	0	99900	0	43	1	23	1061	37M 0526441, UTM 9251577, Elevation 31m	628	1061	1052	9	42927	2	71
10	10	2017-11-07	11	7	2017	2017-07-11	66	11	25	19	2	0.333333	0.375	2	1	21	1	11	SA	CC02-180	CC02-180	CC	0	180	180	2	2	0	0	0	0	0	0	0	0	18002	0	43	1	23	1062	37M 0526441, UTM 9251577, Elevation 31m	629	1062	1052	10	42927	2	71
11	10	2017-11-07	11	7	2017	2017-07-11	66	11	25	19	2	0.333333	0.375	2	1	21	2	12	AS	CCU	CC00-000	CC	0	CCU	999	0	0	0	0	0	0	0	0	0	0	99900	0	43	1	23	1063	37M 0526441, UTM 9251577, Elevation 31m	630	1063	1052	11	42927	2	71
12	10	2017-11-07	11	7	2017	2017-07-11	66	11	25	19	2	0.333333	0.375	2	1	21	2	12	AT	CC02-180	CC02-180	CC	0	180	180	2	2	0	0	0	0	0	0	0	0	18002	0	43	1	23	1064	37M 0526441, UTM 9251577, Elevation 31m	631	1064	1052	12	42927	2	71
13	10	2017-11-07	11	7	2017	2017-07-11	66	11	25	19	2	0.666667	0.708333	2	1	21	1	11	SA	CCU	CC00-000	CC	0	CCU	999	0	0	0	0	0	0	0	0	0	0	99900	0	43	1	24.5	1065	37M 0526441, UTM 9251577, Elevation 31m	632	1065	1052	13	42927	2	71
14	10	2017-11-07	11	7	2017	2017-07-11	66	11	25	19	2	0.666667	0.708333	2	1	21	1	11	MA	CC05-060	CC05-060	CC	0	60	60	5	5	0	0	0	0	0	0	0	0	6005	0	43	1	24.5	1066	37M 0526441, UTM 9251577, Elevation 31m	633	1066	1052	14	42927	2	71
15	10	2017-11-07	11	7	2017	2017-07-11	66	11	25	19	2	0.666667	0.708333	2	1	21	2	12	AT	CCU	CC00-000	CC	0	CCU	999	0	0	0	0	0	0	0	0	0	0	99900	0	43	1	24.5	1067	37M 0526441, UTM 9251577, Elevation 31m	634	1067	1052	15	42927	2	71
16	10	2017-11-07	11	7	2017	2017-07-11	66	11	25	19	2	0.666667	0.708333	2	1	21	2	12	AS	CC05-060	CC05-060	CC	0	60	60	5	5	0	0	0	0	0	0	0	0	6005	0	43	1	24.5	1068	37M 0526441, UTM 9251577, Elevation 31m	635	1068	1052	16	42927	2	71
17	10	2017-11-07	11	7	2017	2017-07-11	66	11	25	19	2	0.708333	0.75	2	1	21	1	11	MA	CCU	CC00-000	CC	0	CCU	999	0	0	0	0	0	0	0	0	0	0	99900	0	43	1	23	1069	37M 0526441, UTM 9251577, Elevation 31m	636	1069	1052	17	42927	2	71
18	10	2017-11-07	11	7	2017	2017-07-11	66	11	25	19	2	0.708333	0.75	2	1	21	1	11	SA	CC20-240	CC20-240	CC	0	240	240	20	20	0	0	0	0	0	0	0	0	24020	0	43	1	23	1070	37M 0526441, UTM 9251577, Elevation 31m	637	1070	1052	18	42927	2	71
19	10	2017-11-07	11	7	2017	2017-07-11	66	11	25	19	2	0.708333	0.75	2	1	21	2	12	AS	CCU	CC00-000	CC	0	CCU	999	0	0	0	0	0	0	0	0	0	0	99900	0	43	1	23	1071	37M 0526441, UTM 9251577, Elevation 31m	638	1071	1052	19	42927	2	71
20	10	2017-11-07	11	7	2017	2017-07-11	66	11	25	19	2	0.708333	0.75	2	1	21	2	12	AT	CC20-240	CC20-240	CC	0	240	240	20	20	0	0	0	0	0	0	0	0	24020	0	43	1	23	1072	37M 0526441, UTM 9251577, Elevation 31m	639	1072	1052	20	42927	2	71
21	10	2017-11-07	11	7	2017	2017-07-11	66	11	25	19	2	0.75	0.791667	2	1	21	1	11	SA	CCU	CC00-000	CC	0	CCU	999	0	0	0	0	0	0	0	0	0	0	99900	0	43	1	22	1073	37M 0526441, UTM 9251577, Elevation 31m	640	1073	1052	21	42927	2	71
22	10	2017-11-07	11	7	2017	2017-07-11	66	11	25	19	2	0.75	0.791667	2	1	21	1	11	MA	CC10-000	CC10-000	CC	0	0	0	10	10	0	0	0	0	0	0	0	0	10	0	43	1	22	1074	37M 0526441, UTM 9251577, Elevation 31m	641	1074	1052	22	42927	2	71
23	10	2017-11-07	11	7	2017	2017-07-11	66	11	25	19	2	0.75	0.791667	2	1	21	2	12	AT	CCU	CC00-000	CC	0	CCU	999	0	0	0	0	0	0	0	0	0	0	99900	0	43	1	22	1075	37M 0526441, UTM 9251577, Elevation 31m	642	1075	1052	23	42927	14	50
24	10	2017-11-07	11	7	2017	2017-07-11	66	11	25	19	2	0.75	0.791667	2	1	21	2	12	AS	CC10-000	CC10-000	CC	0	0	0	10	10	0	0	0	0	0	0	0	0	10	0	43	1	22	1076	37M 0526441, UTM 9251577, Elevation 31m	643	1076	1052	24	42927	14	50
1	10	2017-12-07	12	7	2017	2017-07-12	67	11	26	19	2	0.25	0.291667	2	1	21	1	11	MA	CTU	CT00-000	CT	1	CTU	999	0	100	0	0	0	0	0	0	0	0	99900	0	44	1	19	1078	37M 0526441, UTM 9251577, Elevation 31m	644	1078	1077	1	42928	14	50
2	10	2017-12-07	12	7	2017	2017-07-12	67	11	26	19	2	0.25	0.291667	2	1	21	1	11	SA	CT25-180	CT25-180	CT	1	180	180	25	125	0	0	0	0	0	0	0	0	18025	0	44	1	19	1079	37M 0526441, UTM 9251577, Elevation 31m	645	1079	1077	2	42928	14	50
3	10	2017-12-07	12	7	2017	2017-07-12	67	11	26	19	2	0.25	0.291667	2	1	21	2	12	HS	TCU	TC00-000	TC	2	TCU	999	0	200	1	1	1	1	1	1	1	1	99900	2	44	1	19	1080	37M 0526441, UTM 9251577, Elevation 31m	646	1080	1077	3	42928	14	50
4	10	2017-12-07	12	7	2017	2017-07-12	67	11	26	19	2	0.25	0.291667	2	1	21	2	12	AS	TC25-180	TC25-180	TC	2	180	180	25	225	0	0	0	0	0	0	25	25	18025	0	44	1	19	1081	37M 0526441, UTM 9251577, Elevation 31m	647	1081	1077	4	42928	2	71
5	10	2017-12-07	12	7	2017	2017-07-12	67	11	26	19	2	0.291667	0.333333	2	1	21	1	11	SA	CTU	CT00-000	CT	1	CTU	999	0	100	0	0	0	0	0	0	0	0	99900	0	44	1	20.5	1082	37M 0526441, UTM 9251577, Elevation 31m	648	1082	1077	5	42928	2	71
6	10	2017-12-07	12	7	2017	2017-07-12	67	11	26	19	2	0.291667	0.333333	2	1	21	1	11	MA	CT02-000	CT02-000	CT	1	0	0	2	102	0	0	0	0	0	0	0	0	2	0	44	1	20.5	1083	37M 0526441, UTM 9251577, Elevation 31m	649	1083	1077	6	42928	2	71
7	10	2017-12-07	12	7	2017	2017-07-12	67	11	26	19	2	0.291667	0.333333	2	1	21	2	12	AS	TCU	TC00-000	TC	2	TCU	999	0	200	1	1	1	1	1	1	1	1	99900	2	44	1	20.5	1084	37M 0526441, UTM 9251577, Elevation 31m	650	1084	1077	7	42928	2	71
8	10	2017-12-07	12	7	2017	2017-07-12	67	11	26	19	2	0.291667	0.333333	2	1	21	2	12	HS	TC02-000	TC02-000	TC	2	0	0	2	202	0	2	0	0	0	0	0	2	2	0	44	1	20.5	1085	37M 0526441, UTM 9251577, Elevation 31m	651	1085	1077	8	42928	2	71
9	10	2017-12-07	12	7	2017	2017-07-12	67	11	26	19	2	0.333333	0.375	2	1	21	1	11	MA	CTU	CT00-000	CT	1	CTU	999	0	100	0	0	0	0	0	0	0	0	99900	0	44	1	22.5	1086	37M 0526441, UTM 9251577, Elevation 31m	652	1086	1077	9	42928	2	71
10	10	2017-12-07	12	7	2017	2017-07-12	67	11	26	19	2	0.333333	0.375	2	1	21	1	11	SA	CT20-240	CT20-240	CT	1	240	240	20	120	0	0	0	0	0	0	0	0	24020	0	44	1	22.5	1087	37M 0526441, UTM 9251577, Elevation 31m	653	1087	1077	10	42928	2	71
11	10	2017-12-07	12	7	2017	2017-07-12	67	11	26	19	2	0.333333	0.375	2	1	21	2	12	HS	TCU	TC00-000	TC	2	TCU	999	0	200	1	1	1	1	1	1	1	1	99900	2	44	1	22.5	1088	37M 0526441, UTM 9251577, Elevation 31m	654	1088	1077	11	42928	2	71
12	10	2017-12-07	12	7	2017	2017-07-12	67	11	26	19	2	0.333333	0.375	2	1	21	2	12	AS	TC20-240	TC20-240	TC	2	240	240	20	220	0	0	0	0	0	20	0	20	24020	0	44	1	22.5	1089	37M 0526441, UTM 9251577, Elevation 31m	655	1089	1077	12	42928	2	71
13	10	2017-12-07	12	7	2017	2017-07-12	67	11	26	19	2	0.666667	0.708333	2	1	21	1	11	SA	CTU	CT00-000	CT	1	CTU	999	0	100	0	0	0	0	0	0	0	0	99900	0	44	1	24.5	1090	37M 0526441, UTM 9251577, Elevation 31m	656	1090	1077	13	42928	2	71
14	10	2017-12-07	12	7	2017	2017-07-12	67	11	26	19	2	0.666667	0.708333	2	1	21	1	11	MA	CT05-300	CT05-300	CT	1	300	300	5	105	0	0	0	0	0	0	0	0	30005	0	44	1	24.5	1091	37M 0526441, UTM 9251577, Elevation 31m	657	1091	1077	14	42928	2	71
15	10	2017-12-07	12	7	2017	2017-07-12	67	11	26	19	2	0.666667	0.708333	2	1	21	2	12	AS	TCU	TC00-000	TC	2	TCU	999	0	200	1	1	1	1	1	1	1	1	99900	2	44	1	24.5	1092	37M 0526441, UTM 9251577, Elevation 31m	658	1092	1077	15	42928	2	71
16	10	2017-12-07	12	7	2017	2017-07-12	67	11	26	19	2	0.666667	0.708333	2	1	21	2	12	HS	TC05-300	TC05-300	TC	2	300	300	5	205	0	0	5	0	0	0	0	5	30005	0	44	1	24.5	1093	37M 0526441, UTM 9251577, Elevation 31m	659	1093	1077	16	42928	2	71
17	10	2017-12-07	12	7	2017	2017-07-12	67	11	26	19	2	0.708333	0.75	2	1	21	1	11	MA	CTU	CT00-000	CT	1	CTU	999	0	100	0	0	0	0	0	0	0	0	99900	0	44	1	23	1094	37M 0526441, UTM 9251577, Elevation 31m	660	1094	1077	17	42928	2	71
18	10	2017-12-07	12	7	2017	2017-07-12	67	11	26	19	2	0.708333	0.75	2	1	21	1	11	SA	CT10-060	CT10-060	CT	1	60	60	10	110	0	0	0	0	0	0	0	0	6010	0	44	1	23	1095	37M 0526441, UTM 9251577, Elevation 31m	661	1095	1077	18	42928	2	71
19	10	2017-12-07	12	7	2017	2017-07-12	67	11	26	19	2	0.708333	0.75	2	1	21	2	12	HS	TCU	TC00-000	TC	2	TCU	999	0	200	1	1	1	1	1	1	1	1	99900	2	44	1	23	1096	37M 0526441, UTM 9251577, Elevation 31m	662	1096	1077	19	42928	2	71
20	10	2017-12-07	12	7	2017	2017-07-12	67	11	26	19	2	0.708333	0.75	2	1	21	2	12	AS	TC10-060	TC10-060	TC	2	60	60	10	210	0	0	0	10	0	0	0	10	6010	0	44	1	23	1097	37M 0526441, UTM 9251577, Elevation 31m	663	1097	1077	20	42928	2	71
21	10	2017-12-07	12	7	2017	2017-07-12	67	11	26	19	2	0.75	0.791667	2	1	21	1	11	SA	CTU	CT00-000	CT	1	CTU	999	0	100	0	0	0	0	0	0	0	0	99900	0	44	1	22	1098	37M 0526441, UTM 9251577, Elevation 31m	664	1098	1077	21	42928	14	50
22	10	2017-12-07	12	7	2017	2017-07-12	67	11	26	19	2	0.75	0.791667	2	1	21	1	11	MA	CT15-120	CT15-120	CT	1	120	120	15	115	0	0	0	0	0	0	0	0	12015	0	44	1	22	1099	37M 0526441, UTM 9251577, Elevation 31m	665	1099	1077	22	42928	14	71
23	10	2017-12-07	12	7	2017	2017-07-12	67	11	26	19	2	0.75	0.791667	2	1	21	2	12	AS	TCU	TC00-000	TC	2	TCU	999	0	200	1	1	1	1	1	1	1	1	99900	2	44	1	22	1100	37M 0526441, UTM 9251577, Elevation 31m	666	1100	1077	23	42928	14	71
24	10	2017-12-07	12	7	2017	2017-07-12	67	11	26	19	2	0.75	0.791667	2	1	21	2	12	HS	TC15-120	TC15-120	TC	2	120	120	15	215	0	0	0	0	15	0	0	15	12015	0	44	1	22	1101	37M 0526441, UTM 9251577, Elevation 31m	667	1101	1077	24	42928	2	71
24	10	2017-12-07	12	7	2017	2017-07-12	67	11	26	19	2	0.75	0.791667	2	1	21	2	12	HS	TC15-120	TC15-120	TC	2	120	120	15	215	0	0	0	0	15	0	0	15	12015	0	44	1	22	1101	37M 0526441, UTM 9251577, Elevation 31m	668	1101	1077	24	42928	14	50
1	10	7/13/2017	13	7	2017	2017-07-13	68	11	27	19	2	0.25	0.291667	2	1	21	1	11	SA	TCU	TC00-000	TC	2	TCU	999	0	200	1	1	1	1	1	1	1	1	99900	2	45	1	18.5	1103	37M 0526441, UTM 9251577, Elevation 31m	669	1103	1102	1	42929	2	71
1	10	7/13/2017	13	7	2017	2017-07-13	68	11	27	19	2	0.25	0.291667	2	1	21	1	11	SA	TCU	TC00-000	TC	2	TCU	999	0	200	1	1	1	1	1	1	1	1	99900	2	45	1	18.5	1103	37M 0526441, UTM 9251577, Elevation 31m	671	1103	1102	1	42929	20	60
1	10	7/13/2017	13	7	2017	2017-07-13	68	11	27	19	2	0.25	0.291667	2	1	21	1	11	SA	TCU	TC00-000	TC	2	TCU	999	0	200	1	1	1	1	1	1	1	1	99900	2	45	1	18.5	1103	37M 0526441, UTM 9251577, Elevation 31m	670	1103	1102	1	42929	14	50
2	10	7/13/2017	13	7	2017	2017-07-13	68	11	27	19	2	0.25	0.291667	2	1	21	1	11	MA	TC20-120	TC20-120	TC	2	120	120	20	220	0	0	0	0	0	20	0	20	12020	0	45	1	18.5	1104	37M 0526441, UTM 9251577, Elevation 31m	672	1104	1102	2	42929	14	50
2	10	7/13/2017	13	7	2017	2017-07-13	68	11	27	19	2	0.25	0.291667	2	1	21	1	11	MA	TC20-120	TC20-120	TC	2	120	120	20	220	0	0	0	0	0	20	0	20	12020	0	45	1	18.5	1104	37M 0526441, UTM 9251577, Elevation 31m	673	1104	1102	2	42929	20	60
3	10	7/13/2017	13	7	2017	2017-07-13	68	11	27	19	2	0.25	0.291667	2	1	21	2	12	AS	CTU	CT00-000	CT	1	CTU	999	0	100	0	0	0	0	0	0	0	0	99900	0	45	1	18.5	1105	37M 0526441, UTM 9251577, Elevation 31m	674	1105	1102	3	42929	14	50
4	10	7/13/2017	13	7	2017	2017-07-13	68	11	27	19	2	0.25	0.291667	2	1	21	2	12	HS	CT20-120	CT20-120	CT	1	120	120	20	120	0	0	0	0	0	0	0	0	12020	0	45	1	18.5	1106	37M 0526441, UTM 9251577, Elevation 31m	675	1106	1102	4	42929	14	50
5	10	7/13/2017	13	7	2017	2017-07-13	68	11	27	19	2	0.291667	0.333333	2	1	21	1	11	MA	TCU	TC00-000	TC	2	TCU	999	0	200	1	1	1	1	1	1	1	1	99900	2	45	1	20	1107	37M 0526441, UTM 9251577, Elevation 31m	676	1107	1102	5	42929	2	71
6	10	7/13/2017	13	7	2017	2017-07-13	68	11	27	19	2	0.291667	0.333333	2	1	21	1	11	SA	TC15-300	TC15-300	TC	2	300	300	15	215	0	0	0	0	15	0	0	15	30015	0	45	1	20	1108	37M 0526441, UTM 9251577, Elevation 31m	677	1108	1102	6	42929	2	71
7	10	7/13/2017	13	7	2017	2017-07-13	68	11	27	19	2	0.291667	0.333333	2	1	21	2	12	HS	CTU	CT00-000	CT	1	CTU	999	0	100	0	0	0	0	0	0	0	0	99900	0	45	1	20	1109	37M 0526441, UTM 9251577, Elevation 31m	678	1109	1102	7	42929	2	71
8	10	7/13/2017	13	7	2017	2017-07-13	68	11	27	19	2	0.291667	0.333333	2	1	21	2	12	AS	CT15-300	CT15-300	CT	1	300	300	15	115	0	0	0	0	0	0	0	0	30015	0	45	1	20	1110	37M 0526441, UTM 9251577, Elevation 31m	679	1110	1102	8	42929	2	71
9	10	7/13/2017	13	7	2017	2017-07-13	68	11	27	19	2	0.333333	0.375	2	1	21	1	11	HS	TCU	TC00-000	TC	2	TCU	999	0	200	1	1	1	1	1	1	1	1	99900	2	45	1	22	1111	37M 0526441, UTM 9251577, Elevation 31m	680	1111	1102	9	42929	2	71
10	10	7/13/2017	13	7	2017	2017-07-13	68	11	27	19	2	0.333333	0.375	2	1	21	1	11	AS	TC02-060	TC02-060	TC	2	60	60	2	202	0	2	0	0	0	0	0	2	6002	0	45	1	22	1112	37M 0526441, UTM 9251577, Elevation 31m	681	1112	1102	10	42929	2	71
11	10	7/13/2017	13	7	2017	2017-07-13	68	11	27	19	2	0.333333	0.375	2	1	21	2	12	SA	CTU	CT00-000	CT	1	CTU	999	0	100	0	0	0	0	0	0	0	0	99900	0	45	1	22	1113	37M 0526441, UTM 9251577, Elevation 31m	682	1113	1102	11	42929	2	71
12	10	7/13/2017	13	7	2017	2017-07-13	68	11	27	19	2	0.333333	0.375	2	1	21	2	12	MA	CT02-060	CT02-060	CT	1	60	60	2	102	0	0	0	0	0	0	0	0	6002	0	45	1	22	1114	37M 0526441, UTM 9251577, Elevation 31m	683	1114	1102	12	42929	2	71
13	10	7/13/2017	13	7	2017	2017-07-13	68	11	27	19	2	0.666667	0.708333	2	1	21	1	11	AS	TCU	TC00-000	TC	2	TCU	999	0	200	1	1	1	1	1	1	1	1	99900	2	45	1	24.5	1115	37M 0526441, UTM 9251577, Elevation 31m	684	1115	1102	13	42929	2	71
14	10	7/13/2017	13	7	2017	2017-07-13	68	11	27	19	2	0.666667	0.708333	2	1	21	1	11	HS	TC05-180	TC05-180	TC	2	180	180	5	205	0	0	5	0	0	0	0	5	18005	0	45	1	24.5	1116	37M 0526441, UTM 9251577, Elevation 31m	685	1116	1102	14	42929	2	71
15	10	7/13/2017	13	7	2017	2017-07-13	68	11	27	19	2	0.666667	0.708333	2	1	21	2	12	HS	CTU	CT00-000	CT	1	CTU	999	0	100	0	0	0	0	0	0	0	0	99900	0	45	1	24.5	1117	37M 0526441, UTM 9251577, Elevation 31m	686	1117	1102	15	42929	2	71
16	10	7/13/2017	13	7	2017	2017-07-13	68	11	27	19	2	0.666667	0.708333	2	1	21	2	12	AS	CT05-180	CT05-180	CT	1	180	180	5	105	0	0	0	0	0	0	0	0	18005	0	45	1	24.5	1118	37M 0526441, UTM 9251577, Elevation 31m	687	1118	1102	16	42929	2	71
17	10	7/13/2017	13	7	2017	2017-07-13	68	11	27	19	2	0.708333	0.75	2	1	21	1	11	SA	TCU	TC00-000	TC	2	TCU	999	0	200	1	1	1	1	1	1	1	1	99900	2	45	1	23	1119	37M 0526441, UTM 9251577, Elevation 31m	688	1119	1102	17	42929	2	71
18	10	7/13/2017	13	7	2017	2017-07-13	68	11	27	19	2	0.708333	0.75	2	1	21	1	11	MA	TC10-240	TC10-240	TC	2	240	240	10	210	0	0	0	10	0	0	0	10	24010	0	45	1	23	1120	37M 0526441, UTM 9251577, Elevation 31m	689	1120	1102	18	42929	2	71
19	10	7/13/2017	13	7	2017	2017-07-13	68	11	27	19	2	0.708333	0.75	2	1	21	2	12	AS	CTU	CT00-000	CT	1	CTU	999	0	100	0	0	0	0	0	0	0	0	99900	0	45	1	23	1121	37M 0526441, UTM 9251577, Elevation 31m	690	1121	1102	19	42929	2	71
20	10	7/13/2017	13	7	2017	2017-07-13	68	11	27	19	2	0.708333	0.75	2	1	21	2	12	HS	CT10-240	CT10-240	CT	1	240	240	10	110	0	0	0	0	0	0	0	0	24010	0	45	1	23	1122	37M 0526441, UTM 9251577, Elevation 31m	691	1122	1102	20	42929	2	71
21	10	7/13/2017	13	7	2017	2017-07-13	68	11	27	19	2	0.75	0.791667	2	1	21	1	11	MA	TCU	TC00-000	TC	2	TCU	999	0	200	1	1	1	1	1	1	1	1	99900	2	45	1	21	1123	37M 0526441, UTM 9251577, Elevation 31m	692	1123	1102	21	42929	2	71
22	10	7/13/2017	13	7	2017	2017-07-13	68	11	27	19	2	0.75	0.791667	2	1	21	1	11	SA	TC25-000	TC25-000	TC	2	0	0	25	225	0	0	0	0	0	0	25	25	25	0	45	1	21	1124	37M 0526441, UTM 9251577, Elevation 31m	693	1124	1102	22	42929	14	50
23	10	7/13/2017	13	7	2017	2017-07-13	68	11	27	19	2	0.75	0.791667	2	1	21	2	12	HS	CTU	CT00-000	CT	1	CTU	999	0	100	0	0	0	0	0	0	0	0	99900	0	45	1	21	1125	37M 0526441, UTM 9251577, Elevation 31m	694	1125	1102	23	42929	2	71
24	10	7/13/2017	13	7	2017	2017-07-13	68	11	27	19	2	0.75	0.791667	2	1	21	2	12	AS	CT25-000	CT25-000	CT	1	0	0	25	125	0	0	0	0	0	0	0	0	25	0	45	1	21	1126	37M 0526441, UTM 9251577, Elevation 31m	695	1126	1102	24	42929	14	50
1	1	7/18/2017	18	7	2017	2017-07-18	73	12	28	19	2	0.25	0.291667	2	2	22	1	21	SA	TCU	TC00-000	TC	2	TCU	999	0	200	1	1	1	1	1	1	1	1	99900	2	46	2	17.5	1128	37M 0520997, UTM 9252582, Elevation 106m	696	1128	1127	1	42934
2	1	7/18/2017	18	7	2017	2017-07-18	73	12	28	19	2	0.25	0.291667	2	2	22	1	21	AS	TC05-000	TC05-000	TC	2	0	0	5	205	0	0	5	0	0	0	0	5	5	0	46	2	17.5	1129	37M 0520997, UTM 9252582, Elevation 106m	697	1129	1127	2	42934
3	1	7/18/2017	18	7	2017	2017-07-18	73	12	28	19	2	0.25	0.291667	2	2	22	2	22	HS	CTU	CT00-000	CT	1	CTU	999	0	100	0	0	0	0	0	0	0	0	99900	0	46	1	17.5	1130	37M 0520997, UTM 9252582, Elevation 106m	698	1130	1127	3	42934	2	71
3	1	7/18/2017	18	7	2017	2017-07-18	73	12	28	19	2	0.25	0.291667	2	2	22	2	22	HS	CTU	CT00-000	CT	1	CTU	999	0	100	0	0	0	0	0	0	0	0	99900	0	46	1	17.5	1130	37M 0520997, UTM 9252582, Elevation 106m	699	1130	1127	3	42934	14	50
4	1	7/18/2017	18	7	2017	2017-07-18	73	12	28	19	2	0.25	0.291667	2	2	22	2	22	MA	CT05-000	CT05-000	CT	1	0	0	5	105	0	0	0	0	0	0	0	0	5	0	46	1	17.5	1131	37M 0520997, UTM 9252582, Elevation 106m	700	1131	1127	4	42934	14	50
5	1	7/18/2017	18	7	2017	2017-07-18	73	12	28	19	2	0.291667	0.333333	2	2	22	1	21	AS	TCU	TC00-000	TC	2	TCU	999	0	200	1	1	1	1	1	1	1	1	99900	2	46	2	20	1132	37M 0520997, UTM 9252582, Elevation 106m	701	1132	1127	5	42934
6	1	7/18/2017	18	7	2017	2017-07-18	73	12	28	19	2	0.291667	0.333333	2	2	22	1	21	SA	TC25-060	TC25-060	TC	2	60	60	25	225	0	0	0	0	0	0	25	25	6025	0	46	2	20	1133	37M 0520997, UTM 9252582, Elevation 106m	702	1133	1127	6	42934
7	1	7/18/2017	18	7	2017	2017-07-18	73	12	28	19	2	0.291667	0.333333	2	2	22	2	22	MA	CTU	CT00-000	CT	1	CTU	999	0	100	0	0	0	0	0	0	0	0	99900	0	46	1	20	1134	37M 0520997, UTM 9252582, Elevation 106m	703	1134	1127	7	42934	2	71
8	1	7/18/2017	18	7	2017	2017-07-18	73	12	28	19	2	0.291667	0.333333	2	2	22	2	22	HS	CT25-060	CT25-060	CT	1	60	60	25	125	0	0	0	0	0	0	0	0	6025	0	46	1	20	1135	37M 0520997, UTM 9252582, Elevation 106m	704	1135	1127	8	42934	2	71
9	1	7/18/2017	18	7	2017	2017-07-18	73	12	28	19	2	0.333333	0.375	2	2	22	1	21	SA	TCU	TC00-000	TC	2	TCU	999	0	200	1	1	1	1	1	1	1	1	99900	2	46	2	23	1136	37M 0520997, UTM 9252582, Elevation 106m	705	1136	1127	9	42934
10	1	7/18/2017	18	7	2017	2017-07-18	73	12	28	19	2	0.333333	0.375	2	2	22	1	21	AS	TC02-300	TC02-300	TC	2	300	300	2	202	0	2	0	0	0	0	0	2	30002	0	46	2	23	1137	37M 0520997, UTM 9252582, Elevation 106m	706	1137	1127	10	42934
11	1	7/18/2017	18	7	2017	2017-07-18	73	12	28	19	2	0.333333	0.375	2	2	22	2	22	HS	CTU	CT00-000	CT	1	CTU	999	0	100	0	0	0	0	0	0	0	0	99900	0	46	1	23	1138	37M 0520997, UTM 9252582, Elevation 106m	707	1138	1127	11	42934	2	71
12	1	7/18/2017	18	7	2017	2017-07-18	73	12	28	19	2	0.333333	0.375	2	2	22	2	22	MA	CT02-300	CT02-300	CT	1	300	300	2	102	0	0	0	0	0	0	0	0	30002	0	46	1	23	1139	37M 0520997, UTM 9252582, Elevation 106m	708	1139	1127	12	42934	2	71
13	1	7/18/2017	18	7	2017	2017-07-18	73	12	28	19	2	0.666667	0.708333	2	2	22	1	21	AS	TCU	TC00-000	TC	2	TCU	999	0	200	1	1	1	1	1	1	1	1	99900	2	46	2	25	1140	37M 0520997, UTM 9252582, Elevation 106m	709	1140	1127	13	42934
14	1	7/18/2017	18	7	2017	2017-07-18	73	12	28	19	2	0.666667	0.708333	2	2	22	1	21	SA	TC10-180	TC10-180	TC	2	180	180	10	210	0	0	0	10	0	0	0	10	18010	0	46	2	25	1141	37M 0520997, UTM 9252582, Elevation 106m	710	1141	1127	14	42934
15	1	7/18/2017	18	7	2017	2017-07-18	73	12	28	19	2	0.666667	0.708333	2	2	22	2	22	MA	CTU	CT00-000	CT	1	CTU	999	0	100	0	0	0	0	0	0	0	0	99900	0	46	1	25	1142	37M 0520997, UTM 9252582, Elevation 106m	711	1142	1127	15	42934	2	71
16	1	7/18/2017	18	7	2017	2017-07-18	73	12	28	19	2	0.666667	0.708333	2	2	22	2	22	HS	CT10-180	CT10-180	CT	1	180	180	10	110	0	0	0	0	0	0	0	0	18010	0	46	1	25	1143	37M 0520997, UTM 9252582, Elevation 106m	712	1143	1127	16	42934	2	71
17	1	7/18/2017	18	7	2017	2017-07-18	73	12	28	19	2	0.708333	0.75	2	2	22	1	21	SA	TCU	TC00-000	TC	2	TCU	999	0	200	1	1	1	1	1	1	1	1	99900	2	46	2	23	1144	37M 0520997, UTM 9252582, Elevation 106m	713	1144	1127	17	42934
18	1	7/18/2017	18	7	2017	2017-07-18	73	12	28	19	2	0.708333	0.75	2	2	22	1	21	AS	TC20-120	TC20-120	TC	2	120	120	20	220	0	0	0	0	0	20	0	20	12020	0	46	2	23	1145	37M 0520997, UTM 9252582, Elevation 106m	714	1145	1127	18	42934
19	1	7/18/2017	18	7	2017	2017-07-18	73	12	28	19	2	0.708333	0.75	2	2	22	2	22	HS	CTU	CT00-000	CT	1	CTU	999	0	100	0	0	0	0	0	0	0	0	99900	0	46	1	23	1146	37M 0520997, UTM 9252582, Elevation 106m	715	1146	1127	19	42934	2	71
20	1	7/18/2017	18	7	2017	2017-07-18	73	12	28	19	2	0.708333	0.75	2	2	22	2	22	MA	CT20-120	CT20-120	CT	1	120	120	20	120	0	0	0	0	0	0	0	0	12020	0	46	1	23	1147	37M 0520997, UTM 9252582, Elevation 106m	716	1147	1127	20	42934	2	71
21	1	7/18/2017	18	7	2017	2017-07-18	73	12	28	19	2	0.75	0.791667	2	2	22	1	21	AS	TCU	TC00-000	TC	2	TCU	999	0	200	1	1	1	1	1	1	1	1	99900	2	46	2	22	1148	37M 0520997, UTM 9252582, Elevation 106m	717	1148	1127	21	42934
22	1	7/18/2017	18	7	2017	2017-07-18	73	12	28	19	2	0.75	0.791667	2	2	22	1	21	SA	TC15-240	TC15-240	TC	2	240	240	15	215	0	0	0	0	15	0	0	15	24015	0	46	2	22	1149	37M 0520997, UTM 9252582, Elevation 106m	718	1149	1127	22	42934
23	1	7/18/2017	18	7	2017	2017-07-18	73	12	28	19	2	0.75	0.791667	2	2	22	2	22	MA	CTU	CT00-000	CT	1	CTU	999	0	100	0	0	0	0	0	0	0	0	99900	0	46	1	22	1150	37M 0520997, UTM 9252582, Elevation 106m	719	1150	1127	23	42934	2	71
24	1	7/18/2017	18	7	2017	2017-07-18	73	12	28	19	2	0.75	0.791667	2	2	22	2	22	HS	CT15-240	CT15-240	CT	1	240	240	15	115	0	0	0	0	0	0	0	0	24015	0	46	1	22	1151	37M 0520997, UTM 9252582, Elevation 106m	720	1151	1127	24	42934	2	71
1	1	7/19/2017	19	7	2017	2017-07-19	74	12	29	19	2	0.25	0.291667	2	2	22	1	21	AS	CCU	CC00-000	CC	0	CCU	999	0	0	0	0	0	0	0	0	0	0	99900	0	47	1	18	1153	37M 0520997, UTM 9252582, Elevation 106m	721	1153	1152	1	42935	2	71
2	1	7/19/2017	19	7	2017	2017-07-19	74	12	29	19	2	0.25	0.291667	2	2	22	1	21	SA	CC25-300	CC25-300	CC	0	300	300	25	25	0	0	0	0	0	0	0	0	30025	0	47	1	18	1154	37M 0520997, UTM 9252582, Elevation 106m	723	1154	1152	2	42935	14	50
2	1	7/19/2017	19	7	2017	2017-07-19	74	12	29	19	2	0.25	0.291667	2	2	22	1	21	SA	CC25-300	CC25-300	CC	0	300	300	25	25	0	0	0	0	0	0	0	0	30025	0	47	1	18	1154	37M 0520997, UTM 9252582, Elevation 106m	722	1154	1152	2	42935	2	71
3	1	7/19/2017	19	7	2017	2017-07-19	74	12	29	19	2	0.25	0.291667	2	2	22	2	22	MA	CCU	CC00-000	CC	0	CCU	999	0	0	0	0	0	0	0	0	0	0	99900	0	47	1	18	1155	37M 0520997, UTM 9252582, Elevation 106m	724	1155	1152	3	42935	2	71
3	1	7/19/2017	19	7	2017	2017-07-19	74	12	29	19	2	0.25	0.291667	2	2	22	2	22	MA	CCU	CC00-000	CC	0	CCU	999	0	0	0	0	0	0	0	0	0	0	99900	0	47	1	18	1155	37M 0520997, UTM 9252582, Elevation 106m	725	1155	1152	3	42935	14	50
4	1	7/19/2017	19	7	2017	2017-07-19	74	12	29	19	2	0.25	0.291667	2	2	22	2	22	HS	CC25-300	CC25-300	CC	0	300	300	25	25	0	0	0	0	0	0	0	0	30025	0	47	1	18	1156	37M 0520997, UTM 9252582, Elevation 106m	726	1156	1152	4	42935	2	71
4	1	7/19/2017	19	7	2017	2017-07-19	74	12	29	19	2	0.25	0.291667	2	2	22	2	22	HS	CC25-300	CC25-300	CC	0	300	300	25	25	0	0	0	0	0	0	0	0	30025	0	47	1	18	1156	37M 0520997, UTM 9252582, Elevation 106m	727	1156	1152	4	42935	14	50
5	1	7/19/2017	19	7	2017	2017-07-19	74	12	29	19	2	0.291667	0.333333	2	2	22	1	21	SA	CCU	CC00-000	CC	0	CCU	999	0	0	0	0	0	0	0	0	0	0	99900	0	47	1	20	1157	37M 0520997, UTM 9252582, Elevation 106m	728	1157	1152	5	42935	2	71
5	1	7/19/2017	19	7	2017	2017-07-19	74	12	29	19	2	0.291667	0.333333	2	2	22	1	21	SA	CCU	CC00-000	CC	0	CCU	999	0	0	0	0	0	0	0	0	0	0	99900	0	47	1	20	1157	37M 0520997, UTM 9252582, Elevation 106m	729	1157	1152	5	42935	14	50
6	1	7/19/2017	19	7	2017	2017-07-19	74	12	29	19	2	0.291667	0.333333	2	2	22	1	21	AS	CC05-120	CC05-120	CC	0	120	120	5	5	0	0	0	0	0	0	0	0	12005	0	47	1	20	1158	37M 0520997, UTM 9252582, Elevation 106m	730	1158	1152	6	42935	2	71
7	1	7/19/2017	19	7	2017	2017-07-19	74	12	29	19	2	0.291667	0.333333	2	2	22	2	22	HS	CCU	CC00-000	CC	0	CCU	999	0	0	0	0	0	0	0	0	0	0	99900	0	47	1	20	1159	37M 0520997, UTM 9252582, Elevation 106m	731	1159	1152	7	42935	2	71
8	1	7/19/2017	19	7	2017	2017-07-19	74	12	29	19	2	0.291667	0.333333	2	2	22	2	22	MA	CC05-120	CC05-120	CC	0	120	120	5	5	0	0	0	0	0	0	0	0	12005	0	47	1	20	1160	37M 0520997, UTM 9252582, Elevation 106m	732	1160	1152	8	42935	2	71
9	1	7/19/2017	19	7	2017	2017-07-19	74	12	29	19	2	0.333333	0.375	2	2	22	1	21	AS	CCU	CC00-000	CC	0	CCU	999	0	0	0	0	0	0	0	0	0	0	99900	0	47	1	22	1161	37M 0520997, UTM 9252582, Elevation 106m	733	1161	1152	9	42935	2	71
10	1	7/19/2017	19	7	2017	2017-07-19	74	12	29	19	2	0.333333	0.375	2	2	22	1	21	SA	CC15-000	CC15-000	CC	0	0	0	15	15	0	0	0	0	0	0	0	0	15	0	47	1	22	1162	37M 0520997, UTM 9252582, Elevation 106m	734	1162	1152	10	42935	2	71
11	1	7/19/2017	19	7	2017	2017-07-19	74	12	29	19	2	0.333333	0.375	2	2	22	2	22	MA	CCU	CC00-000	CC	0	CCU	999	0	0	0	0	0	0	0	0	0	0	99900	0	47	1	22	1163	37M 0520997, UTM 9252582, Elevation 106m	735	1163	1152	11	42935	2	71
12	1	7/19/2017	19	7	2017	2017-07-19	74	12	29	19	2	0.333333	0.375	2	2	22	2	22	HS	CC15-000	CC15-000	CC	0	0	0	15	15	0	0	0	0	0	0	0	0	15	0	47	1	22	1164	37M 0520997, UTM 9252582, Elevation 106m	736	1164	1152	12	42935	2	71
13	1	7/19/2017	19	7	2017	2017-07-19	74	12	29	19	2	0.666667	0.708333	2	2	22	1	21	SA	CCU	CC00-000	CC	0	CCU	999	0	0	0	0	0	0	0	0	0	0	99900	0	47	1	20	1165	37M 0520997, UTM 9252582, Elevation 106m	737	1165	1152	13	42935	2	71
14	1	7/19/2017	19	7	2017	2017-07-19	74	12	29	19	2	0.666667	0.708333	2	2	22	1	21	AS	CC20-240	CC20-240	CC	0	240	240	20	20	0	0	0	0	0	0	0	0	24020	0	47	1	20	1166	37M 0520997, UTM 9252582, Elevation 106m	738	1166	1152	14	42935	2	71
15	1	7/19/2017	19	7	2017	2017-07-19	74	12	29	19	2	0.666667	0.708333	2	2	22	2	22	HS	CCU	CC00-000	CC	0	CCU	999	0	0	0	0	0	0	0	0	0	0	99900	0	47	1	20	1167	37M 0520997, UTM 9252582, Elevation 106m	739	1167	1152	15	42935	2	71
16	1	7/19/2017	19	7	2017	2017-07-19	74	12	29	19	2	0.666667	0.708333	2	2	22	2	22	MA	CC20-240	CC20-240	CC	0	240	240	20	20	0	0	0	0	0	0	0	0	24020	0	47	1	20	1168	37M 0520997, UTM 9252582, Elevation 106m	740	1168	1152	16	42935	2	71
17	1	7/19/2017	19	7	2017	2017-07-19	74	12	29	19	2	0.708333	0.75	2	2	22	1	21	AS	CCU	CC00-000	CC	0	CCU	999	0	0	0	0	0	0	0	0	0	0	99900	0	47	1	23	1169	37M 0520997, UTM 9252582, Elevation 106m	741	1169	1152	17	42935	2	71
18	1	7/19/2017	19	7	2017	2017-07-19	74	12	29	19	2	0.708333	0.75	2	2	22	1	21	SA	CC02-180	CC02-180	CC	0	180	180	2	2	0	0	0	0	0	0	0	0	18002	0	47	1	23	1170	37M 0520997, UTM 9252582, Elevation 106m	742	1170	1152	18	42935	2	71
19	1	7/19/2017	19	7	2017	2017-07-19	74	12	29	19	2	0.708333	0.75	2	2	22	2	22	MA	CCU	CC00-000	CC	0	CCU	999	0	0	0	0	0	0	0	0	0	0	99900	0	47	1	23	1171	37M 0520997, UTM 9252582, Elevation 106m	743	1171	1152	19	42935	2	71
20	1	7/19/2017	19	7	2017	2017-07-19	74	12	29	19	2	0.708333	0.75	2	2	22	2	22	HS	CC02-180	CC02-180	CC	0	180	180	2	2	0	0	0	0	0	0	0	0	18002	0	47	1	23	1172	37M 0520997, UTM 9252582, Elevation 106m	744	1172	1152	20	42935	2	71
21	1	7/19/2017	19	7	2017	2017-07-19	74	12	29	19	2	0.75	0.791667	2	2	22	1	21	SA	CCU	CC00-000	CC	0	CCU	999	0	0	0	0	0	0	0	0	0	0	99900	0	47	1	21	1173	37M 0520997, UTM 9252582, Elevation 106m	745	1173	1152	21	42935	14	50
21	1	7/19/2017	19	7	2017	2017-07-19	74	12	29	19	2	0.75	0.791667	2	2	22	1	21	SA	CCU	CC00-000	CC	0	CCU	999	0	0	0	0	0	0	0	0	0	0	99900	0	47	1	21	1173	37M 0520997, UTM 9252582, Elevation 106m	746	1173	1152	21	42935	2	71
22	1	7/19/2017	19	7	2017	2017-07-19	74	12	29	19	2	0.75	0.791667	2	2	22	1	21	AS	CC10-060	CC10-060	CC	0	60	60	10	10	0	0	0	0	0	0	0	0	6010	0	47	1	21	1174	37M 0520997, UTM 9252582, Elevation 106m	747	1174	1152	22	42935	2	71
23	1	7/19/2017	19	7	2017	2017-07-19	74	12	29	19	2	0.75	0.791667	2	2	22	2	22	HS	CCU	CC00-000	CC	0	CCU	999	0	0	0	0	0	0	0	0	0	0	99900	0	47	1	21	1175	37M 0520997, UTM 9252582, Elevation 106m	748	1175	1152	23	42935	2	71
23	1	7/19/2017	19	7	2017	2017-07-19	74	12	29	19	2	0.75	0.791667	2	2	22	2	22	HS	CCU	CC00-000	CC	0	CCU	999	0	0	0	0	0	0	0	0	0	0	99900	0	47	1	21	1175	37M 0520997, UTM 9252582, Elevation 106m	749	1175	1152	23	42935	14	50
24	1	7/19/2017	19	7	2017	2017-07-19	74	12	29	19	2	0.75	0.791667	2	2	22	2	22	MA	CC10-060	CC10-060	CC	0	60	60	10	10	0	0	0	0	0	0	0	0	6010	0	47	1	21	1176	37M 0520997, UTM 9252582, Elevation 106m	750	1176	1152	24	42935	2	71
24	1	7/19/2017	19	7	2017	2017-07-19	74	12	29	19	2	0.75	0.791667	2	2	22	2	22	MA	CC10-060	CC10-060	CC	0	60	60	10	10	0	0	0	0	0	0	0	0	6010	0	47	1	21	1176	37M 0520997, UTM 9252582, Elevation 106m	751	1176	1152	24	42935	14	50
1	1	7/20/2017	20	7	2017	2017-07-20	75	12	30	19	2	0.25	0.291667	2	2	22	1	21	SA	CTU	CT00-000	CT	1	CTU	999	0	100	0	0	0	0	0	0	0	0	99900	0	48	1	18	1179	37M 0520997, UTM 9252582, Elevation 106m	752	1179	1178	1	42936	2	71
1	1	7/20/2017	20	7	2017	2017-07-20	75	12	30	19	2	0.25	0.291667	2	2	22	1	21	SA	CTU	CT00-000	CT	1	CTU	999	0	100	0	0	0	0	0	0	0	0	99900	0	48	1	18	1179	37M 0520997, UTM 9252582, Elevation 106m	753	1179	1178	1	42936	14	50
2	1	7/20/2017	20	7	2017	2017-07-20	75	12	30	19	2	0.25	0.291667	2	2	22	1	21	AS	CT25-060	CT25-060	CT	1	60	60	25	125	0	0	0	0	0	0	0	0	6025	0	48	1	18	1180	37M 0520997, UTM 9252582, Elevation 106m	755	1180	1178	2	42936	14	50
2	1	7/20/2017	20	7	2017	2017-07-20	75	12	30	19	2	0.25	0.291667	2	2	22	1	21	AS	CT25-060	CT25-060	CT	1	60	60	25	125	0	0	0	0	0	0	0	0	6025	0	48	1	18	1180	37M 0520997, UTM 9252582, Elevation 106m	754	1180	1178	2	42936	2	71
3	1	7/20/2017	20	7	2017	2017-07-20	75	12	30	19	2	0.25	0.291667	2	2	22	2	22	HS	TCU	TC00-000	TC	2	TCU	999	0	200	1	1	1	1	1	1	1	1	99900	2	48	1	18	1181	37M 0520997, UTM 9252582, Elevation 106m	757	1181	1178	3	42936	14	50
3	1	7/20/2017	20	7	2017	2017-07-20	75	12	30	19	2	0.25	0.291667	2	2	22	2	22	HS	TCU	TC00-000	TC	2	TCU	999	0	200	1	1	1	1	1	1	1	1	99900	2	48	1	18	1181	37M 0520997, UTM 9252582, Elevation 106m	756	1181	1178	3	42936	2	71
4	1	7/20/2017	20	7	2017	2017-07-20	75	12	30	19	2	0.25	0.291667	2	2	22	2	22	MA	TC25-060	TC25-060	TC	2	60	60	25	225	0	0	0	0	0	0	25	25	6025	0	48	1	18	1182	37M 0520997, UTM 9252582, Elevation 106m	758	1182	1178	4	42936	2	71
5	1	7/20/2017	20	7	2017	2017-07-20	75	12	30	19	2	0.291667	0.333333	2	2	22	1	21	AS	CTU	CT00-000	CT	1	CTU	999	0	100	0	0	0	0	0	0	0	0	99900	0	48	1	20	1183	37M 0520997, UTM 9252582, Elevation 106m	759	1183	1178	5	42936	2	71
6	1	7/20/2017	20	7	2017	2017-07-20	75	12	30	19	2	0.291667	0.333333	2	2	22	1	21	SA	CT02-120	CT02-120	CT	1	120	120	2	102	0	0	0	0	0	0	0	0	12002	0	48	1	20	1184	37M 0520997, UTM 9252582, Elevation 106m	760	1184	1178	6	42936	2	71
7	1	7/20/2017	20	7	2017	2017-07-20	75	12	30	19	2	0.291667	0.333333	2	2	22	2	22	MA	TCU	TC00-000	TC	2	TCU	999	0	200	1	1	1	1	1	1	1	1	99900	2	48	1	20	1185	37M 0520997, UTM 9252582, Elevation 106m	761	1185	1178	7	42936	2	71
7	1	7/20/2017	20	7	2017	2017-07-20	75	12	30	19	2	0.291667	0.333333	2	2	22	2	22	MA	TCU	TC00-000	TC	2	TCU	999	0	200	1	1	1	1	1	1	1	1	99900	2	48	1	20	1185	37M 0520997, UTM 9252582, Elevation 106m	762	1185	1178	7	42936	14	50
8	1	7/20/2017	20	7	2017	2017-07-20	75	12	30	19	2	0.291667	0.333333	2	2	22	2	22	HS	TC02-120	TC00-000	TC	2	120	120	2	202	0	2	0	0	0	0	0	2	12002	0	48	1	20	1186	37M 0520997, UTM 9252582, Elevation 106m	763	1186	1178	8	42936	2	71
9	1	7/20/2017	20	7	2017	2017-07-20	75	12	30	19	2	0.333333	0.375	2	2	22	1	21	SA	CTU	CT00-000	CT	1	CTU	999	0	100	0	0	0	0	0	0	0	0	99900	0	48	1	21	1187	37M 0520997, UTM 9252582, Elevation 106m	764	1187	1178	9	42936	2	71
10	1	7/20/2017	20	7	2017	2017-07-20	75	12	30	19	2	0.333333	0.375	2	2	22	1	21	AS	CT05-300	CT05-300	CT	1	300	300	5	105	0	0	0	0	0	0	0	0	30005	0	48	1	21	1188	37M 0520997, UTM 9252582, Elevation 106m	765	1188	1178	10	42936	2	71
11	1	7/20/2017	20	7	2017	2017-07-20	75	12	30	19	2	0.333333	0.375	2	2	22	2	22	HS	TCU	TC00-000	TC	2	TCU	999	0	200	1	1	1	1	1	1	1	1	99900	2	48	1	21	1189	37M 0520997, UTM 9252582, Elevation 106m	766	1189	1178	11	42936	2	71
12	1	7/20/2017	20	7	2017	2017-07-20	75	12	30	19	2	0.333333	0.375	2	2	22	2	22	MA	TC05-300	TC05-300	TC	2	300	300	5	205	0	0	5	0	0	0	0	5	30005	0	48	1	21	1190	37M 0520997, UTM 9252582, Elevation 106m	767	1190	1178	12	42936	2	71
13	1	7/20/2017	20	7	2017	2017-07-20	75	12	30	19	2	0.666667	0.708333	2	2	22	1	21	AS	CTU	CT00-000	CT	1	CTU	999	0	100	0	0	0	0	0	0	0	0	99900	0	48	1	25	1191	37M 0520997, UTM 9252582, Elevation 106m	768	1191	1178	13	42936	2	71
14	1	7/20/2017	20	7	2017	2017-07-20	75	12	30	19	2	0.666667	0.708333	2	2	22	1	21	SA	CT15-000	CT15-000	CT	1	0	0	15	115	0	0	0	0	0	0	0	0	15	0	48	1	25	1192	37M 0520997, UTM 9252582, Elevation 106m	769	1192	1178	14	42936	2	71
15	1	7/20/2017	20	7	2017	2017-07-20	75	12	30	19	2	0.666667	0.708333	2	2	22	2	22	MA	TCU	TC00-000	TC	2	TCU	999	0	200	1	1	1	1	1	1	1	1	99900	2	48	1	25	1193	37M 0520997, UTM 9252582, Elevation 106m	770	1193	1178	15	42936	2	71
16	1	7/20/2017	20	7	2017	2017-07-20	75	12	30	19	2	0.666667	0.708333	2	2	22	2	22	HS	TC15-000	TC15-000	TC	2	0	0	15	215	0	0	0	0	15	0	0	15	15	0	48	1	25	1194	37M 0520997, UTM 9252582, Elevation 106m	771	1194	1178	16	42936	2	71
17	1	7/20/2017	20	7	2017	2017-07-20	75	12	30	19	2	0.708333	0.75	2	2	22	1	21	SA	CTU	CT00-000	CT	1	CTU	999	0	100	0	0	0	0	0	0	0	0	99900	0	48	1	24	1195	37M 0520997, UTM 9252582, Elevation 106m	772	1195	1178	17	42936	2	71
18	1	7/20/2017	20	7	2017	2017-07-20	75	12	30	19	2	0.708333	0.75	2	2	22	1	21	AS	CT10-240	CT10-240	CT	1	240	240	10	110	0	0	0	0	0	0	0	0	24010	0	48	1	24	1196	37M 0520997, UTM 9252582, Elevation 106m	773	1196	1178	18	42936	2	71
19	1	7/20/2017	20	7	2017	2017-07-20	75	12	30	19	2	0.708333	0.75	2	2	22	2	22	HS	TCU	TC00-000	TC	2	TCU	999	0	200	1	1	1	1	1	1	1	1	99900	2	48	1	24	1197	37M 0520997, UTM 9252582, Elevation 106m	774	1197	1178	19	42936	2	71
20	1	7/20/2017	20	7	2017	2017-07-20	75	12	30	19	2	0.708333	0.75	2	2	22	2	22	MA	TC10-240	TC10-240	TC	2	240	240	10	210	0	0	0	10	0	0	0	10	24010	0	48	1	24	1198	37M 0520997, UTM 9252582, Elevation 106m	775	1198	1178	20	42936	2	71
21	1	7/20/2017	20	7	2017	2017-07-20	75	12	30	19	2	0.75	0.791667	2	2	22	1	21	AS	CTU	CT00-000	CT	1	CTU	999	0	100	0	0	0	0	0	0	0	0	99900	0	48	1	21	1199	37M 0520997, UTM 9252582, Elevation 106m	777	1199	1178	21	42936	14	50
21	1	7/20/2017	20	7	2017	2017-07-20	75	12	30	19	2	0.75	0.791667	2	2	22	1	21	AS	CTU	CT00-000	CT	1	CTU	999	0	100	0	0	0	0	0	0	0	0	99900	0	48	1	21	1199	37M 0520997, UTM 9252582, Elevation 106m	776	1199	1178	21	42936	2	71
22	1	7/20/2017	20	7	2017	2017-07-20	75	12	30	19	2	0.75	0.791667	2	2	22	1	21	SA	CT20-180	CT20-180	CT	1	180	180	20	120	0	0	0	0	0	0	0	0	18020	0	48	1	21	1200	37M 0520997, UTM 9252582, Elevation 106m	779	1200	1178	22	42936	14	50
22	1	7/20/2017	20	7	2017	2017-07-20	75	12	30	19	2	0.75	0.791667	2	2	22	1	21	SA	CT20-180	CT20-180	CT	1	180	180	20	120	0	0	0	0	0	0	0	0	18020	0	48	1	21	1200	37M 0520997, UTM 9252582, Elevation 106m	778	1200	1178	22	42936	2	71
23	1	7/20/2017	20	7	2017	2017-07-20	75	12	30	19	2	0.75	0.791667	2	2	22	2	22	MA	TCU	TC00-000	TC	2	TCU	999	0	200	1	1	1	1	1	1	1	1	99900	2	48	1	21	1201	37M 0520997, UTM 9252582, Elevation 106m	780	1201	1178	23	42936	2	71
23	1	7/20/2017	20	7	2017	2017-07-20	75	12	30	19	2	0.75	0.791667	2	2	22	2	22	MA	TCU	TC00-000	TC	2	TCU	999	0	200	1	1	1	1	1	1	1	1	99900	2	48	1	21	1201	37M 0520997, UTM 9252582, Elevation 106m	781	1201	1178	23	42936	14	50
24	1	7/20/2017	20	7	2017	2017-07-20	75	12	31	19	2	0.75	0.791667	2	2	22	2	22	HS	TC20-180	TC20-180	TC	2	180	180	20	220	0	0	0	0	0	20	0	20	18020	0	48	1	21	1202	37M 0520997, UTM 9252582, Elevation 106m	782	1202	1178	24	42936	2	71
1	5	7/25/2017	25	7	2017	2017-07-25	80	13	31	19	2	0.25	0.291667	2	3	23	1	31	MA	CTU	CT00-000	CT	1	CTU	999	0	100	0	0	0	0	0	0	0	0	99900	0	49	1	19	1204	37M 0527829, UTM 9252332, Elevation 14m	783	1204	1203	1	42941	2	71
1	5	7/25/2017	25	7	2017	2017-07-25	80	13	31	19	2	0.25	0.291667	2	3	23	1	31	MA	CTU	CT00-000	CT	1	CTU	999	0	100	0	0	0	0	0	0	0	0	99900	0	49	1	19	1204	37M 0527829, UTM 9252332, Elevation 14m	784	1204	1203	1	42941	14	50
2	5	7/25/2017	25	7	2017	2017-07-25	80	13	31	19	2	0.25	0.291667	2	3	23	1	31	AS	CT25-060	CT25-060	CT	1	60	60	25	125	0	0	0	0	0	0	0	0	6025	0	49	1	19	1205	37M 0527829, UTM 9252332, Elevation 14m	785	1205	1203	2	42941	2	71
2	5	7/25/2017	25	7	2017	2017-07-25	80	13	31	19	2	0.25	0.291667	2	3	23	1	31	AS	CT25-060	CT25-060	CT	1	60	60	25	125	0	0	0	0	0	0	0	0	6025	0	49	1	19	1205	37M 0527829, UTM 9252332, Elevation 14m	786	1205	1203	2	42941	14	50
3	5	7/25/2017	25	7	2017	2017-07-25	80	13	31	19	2	0.25	0.291667	2	3	23	2	32	SA	TCU	TC00-000	TC	2	TCU	999	0	200	1	1	1	1	1	1	1	1	99900	2	49	1	19	1206	37M 0527829, UTM 9252332, Elevation 14m	787	1206	1203	3	42941	2	71
3	5	7/25/2017	25	7	2017	2017-07-25	80	13	31	19	2	0.25	0.291667	2	3	23	2	32	SA	TCU	TC00-000	TC	2	TCU	999	0	200	1	1	1	1	1	1	1	1	99900	2	49	1	19	1206	37M 0527829, UTM 9252332, Elevation 14m	788	1206	1203	3	42941	14	50
4	5	7/25/2017	25	7	2017	2017-07-25	80	13	31	19	2	0.25	0.291667	2	3	23	2	32	HS	TC25-060	TC25-060	TC	2	60	60	25	225	0	0	0	0	0	0	25	25	6025	0	49	1	19	1207	37M 0527829, UTM 9252332, Elevation 14m	790	1207	1203	4	42941	14	50
4	5	7/25/2017	25	7	2017	2017-07-25	80	13	31	19	2	0.25	0.291667	2	3	23	2	32	HS	TC25-060	TC25-060	TC	2	60	60	25	225	0	0	0	0	0	0	25	25	6025	0	49	1	19	1207	37M 0527829, UTM 9252332, Elevation 14m	789	1207	1203	4	42941	2	71
5	5	7/25/2017	25	7	2017	2017-07-25	80	13	31	19	2	0.291667	0.333333	2	3	23	1	31	AS	CTU	CT00-000	CT	1	CTU	999	0	100	0	0	0	0	0	0	0	0	99900	0	49	1	21	1208	37M 0527829, UTM 9252332, Elevation 14m	791	1208	1203	5	42941	2	71
5	5	7/25/2017	25	7	2017	2017-07-25	80	13	31	19	2	0.291667	0.333333	2	3	23	1	31	AS	CTU	CT00-000	CT	1	CTU	999	0	100	0	0	0	0	0	0	0	0	99900	0	49	1	21	1208	37M 0527829, UTM 9252332, Elevation 14m	792	1208	1203	5	42941	14	50
6	5	7/25/2017	25	7	2017	2017-07-25	80	13	31	19	2	0.291667	0.333333	2	3	23	1	31	MA	CT10-000	CT10-000	CT	1	0	0	10	110	0	0	0	0	0	0	0	0	10	0	49	1	21	1209	37M 0527829, UTM 9252332, Elevation 14m	793	1209	1203	6	42941	2	71
7	5	7/25/2017	25	7	2017	2017-07-25	80	13	31	19	2	0.291667	0.333333	2	3	23	2	32	HS	TCU	TC00-000	TC	2	TCU	999	0	200	1	1	1	1	1	1	1	1	99900	2	49	1	21	1210	37M 0527829, UTM 9252332, Elevation 14m	794	1210	1203	7	42941	2	71
8	5	7/25/2017	25	7	2017	2017-07-25	80	13	31	19	2	0.291667	0.333333	2	3	23	2	32	SA	TC10-000	TC10-000	TC	2	0	0	10	210	0	0	0	10	0	0	0	10	10	0	49	1	21	1211	37M 0527829, UTM 9252332, Elevation 14m	795	1211	1203	8	42941	2	71
9	5	7/25/2017	25	7	2017	2017-07-25	80	13	31	19	2	0.333333	0.375	2	3	23	1	31	MA	CTU	CT00-000	CT	1	CTU	999	0	100	0	0	0	0	0	0	0	0	99900	0	49	1	24	1212	37M 0527829, UTM 9252332, Elevation 14m	796	1212	1203	9	42941	2	71
10	5	7/25/2017	25	7	2017	2017-07-25	80	13	31	19	2	0.333333	0.375	2	3	23	1	31	AS	CT15-180	CT15-180	CT	1	180	180	15	115	0	0	0	0	0	0	0	0	18015	0	49	1	24	1213	37M 0527829, UTM 9252332, Elevation 14m	797	1213	1203	10	42941	2	71
11	5	7/25/2017	25	7	2017	2017-07-25	80	13	31	19	2	0.333333	0.375	2	3	23	2	32	SA	TCU	TC00-000	TC	2	TCU	999	0	200	1	1	1	1	1	1	1	1	99900	2	49	1	24	1214	37M 0527829, UTM 9252332, Elevation 14m	798	1214	1203	11	42941	2	71
12	5	7/25/2017	25	7	2017	2017-07-25	80	13	31	19	2	0.333333	0.375	2	3	23	2	32	HS	TC15-180	TC15-180	TC	2	180	180	15	215	0	0	0	0	15	0	0	15	18015	0	49	1	24	1215	37M 0527829, UTM 9252332, Elevation 14m	799	1215	1203	12	42941	2	71
13	5	7/25/2017	25	7	2017	2017-07-25	80	13	31	19	2	0.666667	0.708333	2	3	23	1	31	AS	CTU	CT00-000	CT	1	CTU	999	0	100	0	0	0	0	0	0	0	0	99900	0	49	1	25	1216	37M 0527829, UTM 9252332, Elevation 14m	800	1216	1203	13	42941	2	71
14	5	7/25/2017	25	7	2017	2017-07-25	80	13	31	19	2	0.666667	0.708333	2	3	23	1	31	MA	CT02-120	CT02-120	CT	1	120	120	2	102	0	0	0	0	0	0	0	0	12002	0	49	1	25	1217	37M 0527829, UTM 9252332, Elevation 14m	801	1217	1203	14	42941	2	71
15	5	7/25/2017	25	7	2017	2017-07-25	80	13	31	19	2	0.666667	0.708333	2	3	23	2	32	HS	TCU	TC00-000	TC	2	TCU	999	0	200	1	1	1	1	1	1	1	1	99900	2	49	1	25	1218	37M 0527829, UTM 9252332, Elevation 14m	802	1218	1203	15	42941	2	71
16	5	7/25/2017	25	7	2017	2017-07-25	80	13	31	19	2	0.666667	0.708333	2	3	23	2	32	SA	TC02-120	TC02-120	TC	2	120	120	2	202	0	2	0	0	0	0	0	2	12002	0	49	1	25	1219	37M 0527829, UTM 9252332, Elevation 14m	803	1219	1203	16	42941	2	71
17	5	7/25/2017	25	7	2017	2017-07-25	80	13	31	19	2	0.708333	0.75	2	3	23	1	31	MA	CTU	CT00-000	CT	1	CTU	999	0	100	0	0	0	0	0	0	0	0	99900	0	49	1	24	1220	37M 0527829, UTM 9252332, Elevation 14m	804	1220	1203	17	42941	2	71
18	5	7/25/2017	25	7	2017	2017-07-25	80	13	31	19	2	0.708333	0.75	2	3	23	1	31	AS	CT20-240	CT20-240	CT	1	240	240	20	120	0	0	0	0	0	0	0	0	24020	0	49	1	24	1221	37M 0527829, UTM 9252332, Elevation 14m	805	1221	1203	18	42941	2	71
19	5	7/25/2017	25	7	2017	2017-07-25	80	13	31	19	2	0.708333	0.75	2	3	23	2	32	SA	TCU	TC00-000	TC	2	TCU	999	0	200	1	1	1	1	1	1	1	1	99900	2	49	1	24	1222	37M 0527829, UTM 9252332, Elevation 14m	806	1222	1203	19	42941	2	71
20	5	7/25/2017	25	7	2017	2017-07-25	80	13	31	19	2	0.708333	0.75	2	3	23	2	32	HS	TC20-240	TC20-240	TC	2	240	240	20	220	0	0	0	0	0	20	0	20	24020	0	49	1	24	1223	37M 0527829, UTM 9252332, Elevation 14m	807	1223	1203	20	42941	2	71
21	5	7/25/2017	25	7	2017	2017-07-25	80	13	31	19	2	0.75	0.791667	2	3	23	1	31	AS	CTU	CT00-000	CT	1	CTU	999	0	100	0	0	0	0	0	0	0	0	99900	0	49	1	22	1224	37M 0527829, UTM 9252332, Elevation 14m	809	1224	1203	21	42941	14	50
21	5	7/25/2017	25	7	2017	2017-07-25	80	13	31	19	2	0.75	0.791667	2	3	23	1	31	AS	CTU	CT00-000	CT	1	CTU	999	0	100	0	0	0	0	0	0	0	0	99900	0	49	1	22	1224	37M 0527829, UTM 9252332, Elevation 14m	808	1224	1203	21	42941	2	71
22	5	7/25/2017	25	7	2017	2017-07-25	80	13	31	19	2	0.75	0.791667	2	3	23	1	31	MA	CT05-300	CT05-300	CT	1	300	300	5	105	0	0	0	0	0	0	0	0	30005	0	49	1	22	1225	37M 0527829, UTM 9252332, Elevation 14m	810	1225	1203	22	42941	2	71
23	5	7/25/2017	25	7	2017	2017-07-25	80	13	31	19	2	0.75	0.791667	2	3	23	2	32	HS	TCU	TC00-000	TC	2	TCU	999	0	200	1	1	1	1	1	1	1	1	99900	2	49	1	22	1226	37M 0527829, UTM 9252332, Elevation 14m	811	1226	1203	23	42941	2	71
24	5	7/25/2017	25	7	2017	2017-07-25	80	13	31	19	2	0.75	0.791667	2	3	23	2	32	SA	TC05-300	TC05-300	TC	2	300	300	5	205	0	0	5	0	0	0	0	5	30005	0	49	1	22	1227	37M 0527829, UTM 9252332, Elevation 14m	812	1227	1203	24	42941	2	71
24	5	7/25/2017	25	7	2017	2017-07-25	80	13	31	19	2	0.75	0.791667	2	3	23	2	32	SA	TC05-300	TC05-300	TC	2	300	300	5	205	0	0	5	0	0	0	0	5	30005	0	49	1	22	1227	37M 0527829, UTM 9252332, Elevation 14m	813	1227	1203	24	42941	14	50
1	5	7/26/2017	26	7	2017	2017-07-26	81	13	32	19	2	0.25	0.291667	2	3	23	1	31	AS	CCU	CC00-000	CC	0	CCU	999	0	0	0	0	0	0	0	0	0	0	99900	0	50	1	18.5	1229	37M 0527829, UTM 9252332, Elevation 14m	814	1229	1228	1	42942	2	71
1	5	7/26/2017	26	7	2017	2017-07-26	81	13	32	19	2	0.25	0.291667	2	3	23	1	31	AS	CCU	CC00-000	CC	0	CCU	999	0	0	0	0	0	0	0	0	0	0	99900	0	50	1	18.5	1229	37M 0527829, UTM 9252332, Elevation 14m	815	1229	1228	1	42942	14	50
2	5	7/26/2017	26	7	2017	2017-07-26	81	13	32	19	2	0.25	0.291667	2	3	23	1	31	MA	CC20-000	CC20-000	CC	0	0	0	20	20	0	0	0	0	0	0	0	0	20	0	50	1	18.5	1230	37M 0527829, UTM 9252332, Elevation 14m	816	1230	1228	2	42942	2	71
3	5	7/26/2017	26	7	2017	2017-07-26	81	13	32	19	2	0.25	0.291667	2	3	23	2	32	HS	CCU	CC00-000	CC	0	CCU	999	0	0	0	0	0	0	0	0	0	0	99900	0	50	1	18.5	1231	37M 0527829, UTM 9252332, Elevation 14m	817	1231	1228	3	42942	2	71
3	5	7/26/2017	26	7	2017	2017-07-26	81	13	32	19	2	0.25	0.291667	2	3	23	2	32	HS	CCU	CC00-000	CC	0	CCU	999	0	0	0	0	0	0	0	0	0	0	99900	0	50	1	18.5	1231	37M 0527829, UTM 9252332, Elevation 14m	818	1231	1228	3	42942	14	50
4	5	7/26/2017	26	7	2017	2017-07-26	81	13	32	19	2	0.25	0.291667	2	3	23	2	32	SA	CC20-000	CC20-000	CC	0	0	0	20	20	0	0	0	0	0	0	0	0	20	0	50	1	18.5	1232	37M 0527829, UTM 9252332, Elevation 14m	820	1232	1228	4	42942	14	50
4	5	7/26/2017	26	7	2017	2017-07-26	81	13	32	19	2	0.25	0.291667	2	3	23	2	32	SA	CC20-000	CC20-000	CC	0	0	0	20	20	0	0	0	0	0	0	0	0	20	0	50	1	18.5	1232	37M 0527829, UTM 9252332, Elevation 14m	819	1232	1228	4	42942	2	71
5	5	7/26/2017	26	7	2017	2017-07-26	81	13	32	19	2	0.291667	0.333333	2	3	23	1	31	MA	CCU	CC00-000	CC	0	CCU	999	0	0	0	0	0	0	0	0	0	0	99900	0	50	1	22	1233	37M 0527829, UTM 9252332, Elevation 14m	821	1233	1228	5	42942	2	71
6	5	7/26/2017	26	7	2017	2017-07-26	81	13	32	19	2	0.291667	0.333333	2	3	23	1	31	AS	CC10-300	CC10-300	CC	0	300	300	10	10	0	0	0	0	0	0	0	0	30010	0	50	1	22	1234	37M 0527829, UTM 9252332, Elevation 14m	822	1234	1228	6	42942	2	71
7	5	7/26/2017	26	7	2017	2017-07-26	81	13	32	19	2	0.291667	0.333333	2	3	23	2	32	SA	CCU	CC00-000	CC	0	CCU	999	0	0	0	0	0	0	0	0	0	0	99900	0	50	1	22	1235	37M 0527829, UTM 9252332, Elevation 14m	823	1235	1228	7	42942	2	71
8	5	7/26/2017	26	7	2017	2017-07-26	81	13	32	19	2	0.291667	0.333333	2	3	23	2	32	HS	CC10-300	CC10-300	CC	0	300	300	10	10	0	0	0	0	0	0	0	0	30010	0	50	1	22	1236	37M 0527829, UTM 9252332, Elevation 14m	824	1236	1228	8	42942	2	71
9	5	7/26/2017	26	7	2017	2017-07-26	81	13	32	19	2	0.333333	0.375	2	3	23	1	31	AS	CCU	CC00-000	CC	0	CCU	999	0	0	0	0	0	0	0	0	0	0	99900	0	50	1	26	1237	37M 0527829, UTM 9252332, Elevation 14m	825	1237	1228	9	42942	2	71
10	5	7/26/2017	26	7	2017	2017-07-26	81	13	32	19	2	0.333333	0.375	2	3	23	1	31	MA	CC05-120	CC05-120	CC	0	120	120	5	5	0	0	0	0	0	0	0	0	12005	0	50	1	26	1238	37M 0527829, UTM 9252332, Elevation 14m	826	1238	1228	10	42942	2	71
11	5	7/26/2017	26	7	2017	2017-07-26	81	13	32	19	2	0.333333	0.375	2	3	23	2	32	HS	CCU	CC00-000	CC	0	CCU	999	0	0	0	0	0	0	0	0	0	0	99900	0	50	1	26	1239	37M 0527829, UTM 9252332, Elevation 14m	827	1239	1228	11	42942	2	71
12	5	7/26/2017	26	7	2017	2017-07-26	81	13	32	19	2	0.333333	0.375	2	3	23	2	32	AS	CC05-120	CC05-120	CC	0	120	120	5	5	0	0	0	0	0	0	0	0	12005	0	50	1	26	1240	37M 0527829, UTM 9252332, Elevation 14m	828	1240	1228	12	42942	2	71
13	5	7/26/2017	26	7	2017	2017-07-26	81	13	32	19	2	0.666667	0.708333	2	3	23	1	31	MA	CCU	CC00-000	CC	0	CCU	999	0	0	0	0	0	0	0	0	0	0	99900	0	50	1	25.5	1241	37M 0527829, UTM 9252332, Elevation 14m	829	1241	1228	13	42942	2	71
14	5	7/26/2017	26	7	2017	2017-07-26	81	13	32	19	2	0.666667	0.708333	2	3	23	1	31	AS	CC02-180	CC02-180	CC	0	180	180	2	2	0	0	0	0	0	0	0	0	18002	0	50	1	25.5	1242	37M 0527829, UTM 9252332, Elevation 14m	830	1242	1228	14	42942	2	71
15	5	7/26/2017	26	7	2017	2017-07-26	81	13	32	19	2	0.666667	0.708333	2	3	23	2	32	SA	CCU	CC00-000	CC	0	CCU	999	0	0	0	0	0	0	0	0	0	0	99900	0	50	1	25.5	1243	37M 0527829, UTM 9252332, Elevation 14m	831	1243	1228	15	42942	2	71
16	5	7/26/2017	26	7	2017	2017-07-26	81	13	32	19	2	0.666667	0.708333	2	3	23	2	32	HS	CC02-180	CC02-180	CC	0	180	180	2	2	0	0	0	0	0	0	0	0	18002	0	50	1	25.5	1244	37M 0527829, UTM 9252332, Elevation 14m	832	1244	1228	16	42942	2	71
17	5	7/26/2017	26	7	2017	2017-07-26	81	13	32	19	2	0.708333	0.75	2	3	23	1	31	AS	CCU	CC00-000	CC	0	CCU	999	0	0	0	0	0	0	0	0	0	0	99900	0	50	1	23	1245	37M 0527829, UTM 9252332, Elevation 14m	833	1245	1228	17	42942	2	71
18	5	7/26/2017	26	7	2017	2017-07-26	81	13	32	19	2	0.708333	0.75	2	3	23	1	31	MA	CC15-060	CC15-060	CC	0	60	60	15	15	0	0	0	0	0	0	0	0	6015	0	50	1	23	1246	37M 0527829, UTM 9252332, Elevation 14m	834	1246	1228	18	42942	2	71
19	5	7/26/2017	26	7	2017	2017-07-26	81	13	32	19	2	0.708333	0.75	2	3	23	2	32	HS	CCU	CC00-000	CC	0	CCU	999	0	0	0	0	0	0	0	0	0	0	99900	0	50	1	23	1247	37M 0527829, UTM 9252332, Elevation 14m	835	1247	1228	19	42942	2	71
20	5	7/26/2017	26	7	2017	2017-07-26	81	13	32	19	2	0.708333	0.75	2	3	23	2	32	SA	CC15-060	CC15-060	CC	0	60	60	15	15	0	0	0	0	0	0	0	0	6015	0	50	1	23	1248	37M 0527829, UTM 9252332, Elevation 14m	836	1248	1228	20	42942	2	71
21	5	7/26/2017	26	7	2017	2017-07-26	81	13	32	19	2	0.75	0.791667	2	3	23	1	31	MA	CCU	CC00-000	CC	0	CCU	999	0	0	0	0	0	0	0	0	0	0	99900	0	50	1	21	1249	37M 0527829, UTM 9252332, Elevation 14m	837	1249	1228	21	42942	2	71
21	5	7/26/2017	26	7	2017	2017-07-26	81	13	32	19	2	0.75	0.791667	2	3	23	1	31	MA	CCU	CC00-000	CC	0	CCU	999	0	0	0	0	0	0	0	0	0	0	99900	0	50	1	21	1249	37M 0527829, UTM 9252332, Elevation 14m	838	1249	1228	21	42942	14	50
22	5	7/26/2017	26	7	2017	2017-07-26	81	13	32	19	2	0.75	0.791667	2	3	23	1	31	AS	CC25-240	CC25-240	CC	0	240	240	25	25	0	0	0	0	0	0	0	0	24025	0	50	1	21	1250	37M 0527829, UTM 9252332, Elevation 14m	839	1250	1228	22	42942	2	71
23	5	7/26/2017	26	7	2017	2017-07-26	81	13	32	19	2	0.75	0.791667	2	3	23	2	32	SA	CCU	CC00-000	CC	0	CCU	999	0	0	0	0	0	0	0	0	0	0	99900	0	50	1	21	1251	37M 0527829, UTM 9252332, Elevation 14m	841	1251	1228	23	42942	14	50
23	5	7/26/2017	26	7	2017	2017-07-26	81	13	32	19	2	0.75	0.791667	2	3	23	2	32	SA	CCU	CC00-000	CC	0	CCU	999	0	0	0	0	0	0	0	0	0	0	99900	0	50	1	21	1251	37M 0527829, UTM 9252332, Elevation 14m	840	1251	1228	23	42942	2	71
24	5	7/26/2017	26	7	2017	2017-07-26	81	13	32	19	2	0.75	0.791667	2	3	23	2	32	HS	CC25-240	CC25-240	CC	0	240	240	25	25	0	0	0	0	0	0	0	0	24025	0	50	1	21	1252	37M 0527829, UTM 9252332, Elevation 14m	842	1252	1228	24	42942	2	71
1	5	7/27/2017	27	7	2017	2017-07-27	82	13	33	19	2	0.25	0.291667	2	3	23	1	31	MA	TCU	TC00-000	TC	2	TCU	999	0	200	1	1	1	1	1	1	1	1	99900	2	51	1	17	1254	37M 0527829, UTM 9252332, Elevation 14m	843	1254	1253	1	42943	2	71
1	5	7/27/2017	27	7	2017	2017-07-27	82	13	33	19	2	0.25	0.291667	2	3	23	1	31	MA	TCU	TC00-000	TC	2	TCU	999	0	200	1	1	1	1	1	1	1	1	99900	2	51	1	17	1254	37M 0527829, UTM 9252332, Elevation 14m	844	1254	1253	1	42943	14	50
2	5	7/27/2017	27	7	2017	2017-07-27	82	13	33	19	2	0.25	0.291667	2	3	23	1	31	AS	TC02-240	TC02-240	TC	2	240	240	2	202	0	2	0	0	0	0	0	2	24002	0	51	1	17	1255	37M 0527829, UTM 9252332, Elevation 14m	845	1255	1253	2	42943	2	71
3	5	7/27/2017	27	7	2017	2017-07-27	82	13	33	19	2	0.25	0.291667	2	3	23	2	32	SA	CTU	CT00-000	CT	1	CTU	999	0	100	0	0	0	0	0	0	0	0	99900	0	51	1	17	1256	37M 0527829, UTM 9252332, Elevation 14m	846	1256	1253	3	42943	2	71
3	5	7/27/2017	27	7	2017	2017-07-27	82	13	33	19	2	0.25	0.291667	2	3	23	2	32	SA	CTU	CT00-000	CT	1	CTU	999	0	100	0	0	0	0	0	0	0	0	99900	0	51	1	17	1256	37M 0527829, UTM 9252332, Elevation 14m	847	1256	1253	3	42943	14	50
4	5	7/27/2017	27	7	2017	2017-07-27	82	13	33	19	2	0.25	0.291667	2	3	23	2	32	HS	CT02-240	CT02-240	CT	1	240	240	2	102	0	0	0	0	0	0	0	0	24002	0	51	1	17	1257	37M 0527829, UTM 9252332, Elevation 14m	848	1257	1253	4	42943	2	71
4	5	7/27/2017	27	7	2017	2017-07-27	82	13	33	19	2	0.25	0.291667	2	3	23	2	32	HS	CT02-240	CT02-240	CT	1	240	240	2	102	0	0	0	0	0	0	0	0	24002	0	51	1	17	1257	37M 0527829, UTM 9252332, Elevation 14m	849	1257	1253	4	42943	14	50
5	5	7/27/2017	27	7	2017	2017-07-27	82	13	33	19	2	0.291667	0.333333	2	3	23	1	31	AS	TCU	TC00-000	TC	2	TCU	999	0	200	1	1	1	1	1	1	1	1	99900	2	51	1	20	1258	37M 0527829, UTM 9252332, Elevation 14m	850	1258	1253	5	42943	2	71
6	5	7/27/2017	27	7	2017	2017-07-27	82	13	33	19	2	0.291667	0.333333	2	3	23	1	31	MA	TC05-060	TC05-060	TC	2	60	60	5	205	0	0	5	0	0	0	0	5	6005	0	51	1	20	1259	37M 0527829, UTM 9252332, Elevation 14m	851	1259	1253	6	42943	2	71
7	5	7/27/2017	27	7	2017	2017-07-27	82	13	33	19	2	0.291667	0.333333	2	3	23	2	32	HS	CTU	CT00-000	CT	1	CTU	999	0	100	0	0	0	0	0	0	0	0	99900	0	51	1	20	1260	37M 0527829, UTM 9252332, Elevation 14m	852	1260	1253	7	42943	2	71
7	5	7/27/2017	27	7	2017	2017-07-27	82	13	33	19	2	0.291667	0.333333	2	3	23	2	32	HS	CTU	CT00-000	CT	1	CTU	999	0	100	0	0	0	0	0	0	0	0	99900	0	51	1	20	1260	37M 0527829, UTM 9252332, Elevation 14m	853	1260	1253	7	42943	14	50
8	5	7/27/2017	27	7	2017	2017-07-27	82	13	33	19	2	0.291667	0.333333	2	3	23	2	32	SA	CT05-060	CT05-060	CT	1	60	60	5	105	0	0	0	0	0	0	0	0	6005	0	51	1	20	1261	37M 0527829, UTM 9252332, Elevation 14m	854	1261	1253	8	42943	2	71
9	5	7/27/2017	27	7	2017	2017-07-27	82	13	33	19	2	0.333333	0.375	2	3	23	1	31	MA	TCU	TC00-000	TC	2	TCU	999	0	200	1	1	1	1	1	1	1	1	99900	2	51	1	23.5	1262	37M 0527829, UTM 9252332, Elevation 14m	855	1262	1253	9	42943	2	71
10	5	7/27/2017	27	7	2017	2017-07-27	82	13	33	19	2	0.333333	0.375	2	3	23	1	31	AS	TC25-000	TC25-000	TC	2	0	0	25	225	0	0	0	0	0	0	25	25	25	0	51	1	23.5	1263	37M 0527829, UTM 9252332, Elevation 14m	856	1263	1253	10	42943	2	71
11	5	7/27/2017	27	7	2017	2017-07-27	82	13	33	19	2	0.333333	0.375	2	3	23	2	32	SA	CTU	CT00-000	CT	1	CTU	999	0	100	0	0	0	0	0	0	0	0	99900	0	51	1	23.5	1264	37M 0527829, UTM 9252332, Elevation 14m	857	1264	1253	11	42943	2	71
12	5	7/27/2017	27	7	2017	2017-07-27	82	13	33	19	2	0.333333	0.375	2	3	23	2	32	HS	CT25-000	CT25-000	CT	1	0	0	25	125	0	0	0	0	0	0	0	0	25	0	51	1	23.5	1265	37M 0527829, UTM 9252332, Elevation 14m	858	1265	1253	12	42943	2	71
13	5	7/27/2017	27	7	2017	2017-07-27	82	13	33	19	2	0.666667	0.708333	2	3	23	1	31	AS	TCU	TC00-000	TC	2	TCU	999	0	200	1	1	1	1	1	1	1	1	99900	2	51	1	24	1266	37M 0527829, UTM 9252332, Elevation 14m	859	1266	1253	13	42943	2	71
14	5	7/27/2017	27	7	2017	2017-07-27	82	13	33	19	2	0.666667	0.708333	2	3	23	1	31	MA	TC10-300	TC10-300	TC	2	300	300	10	210	0	0	0	10	0	0	0	10	30010	0	51	1	24	1267	37M 0527829, UTM 9252332, Elevation 14m	860	1267	1253	14	42943	2	71
15	5	7/27/2017	27	7	2017	2017-07-27	82	13	33	19	2	0.666667	0.708333	2	3	23	2	32	HS	CTU	CT00-000	CT	1	CTU	999	0	100	0	0	0	0	0	0	0	0	99900	0	51	1	24	1268	37M 0527829, UTM 9252332, Elevation 14m	861	1268	1253	15	42943	2	71
16	5	7/27/2017	27	7	2017	2017-07-27	82	13	33	19	2	0.666667	0.708333	2	3	23	2	32	SA	CT10-300	CT10-300	CT	1	300	300	10	110	0	0	0	0	0	0	0	0	30010	0	51	1	24	1269	37M 0527829, UTM 9252332, Elevation 14m	862	1269	1253	16	42943	2	71
17	5	7/27/2017	27	7	2017	2017-07-27	82	13	33	19	2	0.708333	0.75	2	3	23	1	31	MA	TCU	TC00-000	TC	2	TCU	999	0	200	1	1	1	1	1	1	1	1	99900	2	51	1	23	1270	37M 0527829, UTM 9252332, Elevation 14m	863	1270	1253	17	42943	2	71
18	5	7/27/2017	27	7	2017	2017-07-27	82	13	33	19	2	0.708333	0.75	2	3	23	1	31	AS	TC15-180	TC15-180	TC	2	180	180	15	215	0	0	0	0	15	0	0	15	18015	0	51	1	23	1271	37M 0527829, UTM 9252332, Elevation 14m	864	1271	1253	18	42943	2	71
19	5	7/27/2017	27	7	2017	2017-07-27	82	13	33	19	2	0.708333	0.75	2	3	23	2	32	SA	CTU	CT00-000	CT	1	CTU	999	0	100	0	0	0	0	0	0	0	0	99900	0	51	1	23	1272	37M 0527829, UTM 9252332, Elevation 14m	865	1272	1253	19	42943	2	71
20	5	7/27/2017	27	7	2017	2017-07-27	82	13	33	19	2	0.708333	0.75	2	3	23	2	32	HS	CT15-180	CT15-180	CT	1	180	180	15	115	0	0	0	0	0	0	0	0	18015	0	51	1	23	1273	37M 0527829, UTM 9252332, Elevation 14m	866	1273	1253	20	42943	2	71
21	5	7/27/2017	27	7	2017	2017-07-27	82	13	33	19	2	0.75	0.791667	2	3	23	1	31	AS	TCU	TC00-000	TC	2	TCU	999	0	200	1	1	1	1	1	1	1	1	99900	2	51	1	20	1274	37M 0527829, UTM 9252332, Elevation 14m	867	1274	1253	21	42943	2	71
21	5	7/27/2017	27	7	2017	2017-07-27	82	13	33	19	2	0.75	0.791667	2	3	23	1	31	AS	TCU	TC00-000	TC	2	TCU	999	0	200	1	1	1	1	1	1	1	1	99900	2	51	1	20	1274	37M 0527829, UTM 9252332, Elevation 14m	868	1274	1253	21	42943	14	50
22	5	7/27/2017	27	7	2017	2017-07-27	82	13	33	19	2	0.75	0.791667	2	3	23	1	31	MA	TC20-120	TC20-120	TC	2	120	120	20	220	0	0	0	0	0	20	0	20	12020	0	51	1	20	1275	37M 0527829, UTM 9252332, Elevation 14m	869	1275	1253	22	42943	2	71
22	5	7/27/2017	27	7	2017	2017-07-27	82	13	33	19	2	0.75	0.791667	2	3	23	1	31	MA	TC20-120	TC20-120	TC	2	120	120	20	220	0	0	0	0	0	20	0	20	12020	0	51	1	20	1275	37M 0527829, UTM 9252332, Elevation 14m	870	1275	1253	22	42943	14	50
23	5	7/27/2017	27	7	2017	2017-07-27	82	13	33	19	2	0.75	0.791667	2	3	23	2	32	HS	CTU	CT00-000	CT	1	CTU	999	0	100	0	0	0	0	0	0	0	0	99900	0	51	1	20	1276	37M 0520621, UTM 9262207, Elevation 44m	871	1276	1253	23	42943	2	71
23	5	7/27/2017	27	7	2017	2017-07-27	82	13	33	19	2	0.75	0.791667	2	3	23	2	32	HS	CTU	CT00-000	CT	1	CTU	999	0	100	0	0	0	0	0	0	0	0	99900	0	51	1	20	1276	37M 0520621, UTM 9262207, Elevation 44m	872	1276	1253	23	42943	14	50
24	5	7/27/2017	27	7	2017	2017-07-27	82	13	33	19	2	0.75	0.791667	2	3	23	2	32	SA	CT20-120	CT20-120	CT	1	120	120	20	120	0	0	0	0	0	0	0	0	12020	0	51	1	20	1277	37M 0520621, UTM 9262207, Elevation 44m	873	1277	1253	24	42943	2	71
24	5	7/27/2017	27	7	2017	2017-07-27	82	13	33	19	2	0.75	0.791667	2	3	23	2	32	SA	CT20-120	CT20-120	CT	1	120	120	20	120	0	0	0	0	0	0	0	0	12020	0	51	1	20	1277	37M 0520621, UTM 9262207, Elevation 44m	874	1277	1253	24	42943	14	50
1	8	2017-01-08	1	8	2017	2017-08-01	87	14	34	19	2	0.25	0.291667	2	4	24	1	41	HS	CCU	CC00-000	CC	0	CCU	999	0	0	0	0	0	0	0	0	0	0	99900	0	52	1	18.5	1279	37M 0520621, UTM 9262207, Elevation 44m	875	1279	1278	1	42948	2	71
2	8	2017-01-08	1	8	2017	2017-08-01	87	14	34	19	2	0.25	0.291667	2	4	24	1	41	AS	CC20-300	CC20-300	CC	0	300	300	20	20	0	0	0	0	0	0	0	0	30020	0	52	1	18.5	1280	37M 0520621, UTM 9262207, Elevation 44m	876	1280	1278	2	42948	2	71
2	8	2017-01-08	1	8	2017	2017-08-01	87	14	34	19	2	0.25	0.291667	2	4	24	1	41	AS	CC20-300	CC20-300	CC	0	300	300	20	20	0	0	0	0	0	0	0	0	30020	0	52	1	18.5	1280	37M 0520621, UTM 9262207, Elevation 44m	877	1280	1278	2	42948	14	50
3	8	2017-01-08	1	8	2017	2017-08-01	87	14	34	19	2	0.25	0.291667	2	4	24	2	42	SA	CCU	CC00-000	CC	0	CCU	999	0	0	0	0	0	0	0	0	0	0	99900	0	52	1	18.5	1281	37M 0520621, UTM 9262207, Elevation 44m	878	1281	1278	3	42948	2	71
3	8	2017-01-08	1	8	2017	2017-08-01	87	14	34	19	2	0.25	0.291667	2	4	24	2	42	SA	CCU	CC00-000	CC	0	CCU	999	0	0	0	0	0	0	0	0	0	0	99900	0	52	1	18.5	1281	37M 0520621, UTM 9262207, Elevation 44m	879	1281	1278	3	42948	14	50
4	8	2017-01-08	1	8	2017	2017-08-01	87	14	34	19	2	0.25	0.291667	2	4	24	2	42	MA	CC20-300	CC20-300	CC	0	300	300	20	20	0	0	0	0	0	0	0	0	30020	0	52	1	18.5	1282	37M 0520621, UTM 9262207, Elevation 44m	880	1282	1278	4	42948	2	71
4	8	2017-01-08	1	8	2017	2017-08-01	87	14	34	19	2	0.25	0.291667	2	4	24	2	42	MA	CC20-300	CC20-300	CC	0	300	300	20	20	0	0	0	0	0	0	0	0	30020	0	52	1	18.5	1282	37M 0520621, UTM 9262207, Elevation 44m	881	1282	1278	4	42948	14	50
5	8	2017-01-08	1	8	2017	2017-08-01	87	14	34	19	2	0.291667	0.333333	2	4	24	1	41	AS	CCU	CC00-000	CC	0	CCU	999	0	0	0	0	0	0	0	0	0	0	99900	0	52	1	21.5	1283	37M 0520621, UTM 9262207, Elevation 44m	882	1283	1278	5	42948	2	71
6	8	2017-01-08	1	8	2017	2017-08-01	87	14	34	19	2	0.291667	0.333333	2	4	24	1	41	HS	CC15-120	CC15-120	CC	0	120	120	15	15	0	0	0	0	0	0	0	0	12015	0	52	1	21.5	1284	37M 0520621, UTM 9262207, Elevation 44m	883	1284	1278	6	42948	2	71
7	8	2017-01-08	1	8	2017	2017-08-01	87	14	34	19	2	0.291667	0.333333	2	4	24	2	42	MA	CCU	CC00-000	CC	0	CCU	999	0	0	0	0	0	0	0	0	0	0	99900	0	52	1	21.5	1285	37M 0520621, UTM 9262207, Elevation 44m	884	1285	1278	7	42948	2	71
8	8	2017-01-08	1	8	2017	2017-08-01	87	14	34	19	2	0.291667	0.333333	2	4	24	2	42	SA	CC15-120	CC00-000	CC	0	120	120	15	15	0	0	0	0	0	0	0	0	12015	0	52	1	21.5	1286	37M 0520621, UTM 9262207, Elevation 44m	885	1286	1278	8	42948	2	71
9	8	2017-01-08	1	8	2017	2017-08-01	87	14	34	19	2	0.333333	0.375	2	4	24	1	41	HS	CCU	CC00-000	CC	0	CCU	999	0	0	0	0	0	0	0	0	0	0	99900	0	52	1	24	1287	37M 0520621, UTM 9262207, Elevation 44m	886	1287	1278	9	42948	2	71
10	8	2017-01-08	1	8	2017	2017-08-01	87	14	34	19	2	0.333333	0.375	2	4	24	1	41	AS	CC10-240	CC10-240	CC	0	240	240	10	10	0	0	0	0	0	0	0	0	24010	0	52	1	24	1288	37M 0520621, UTM 9262207, Elevation 44m	887	1288	1278	10	42948	2	71
11	8	2017-01-08	1	8	2017	2017-08-01	87	14	34	19	2	0.333333	0.375	2	4	24	2	42	SA	CCU	CC00-000	CC	0	CCU	999	0	0	0	0	0	0	0	0	0	0	99900	0	52	1	24	1289	37M 0520621, UTM 9262207, Elevation 44m	888	1289	1278	11	42948	2	71
12	8	2017-01-08	1	8	2017	2017-08-01	87	14	34	19	2	0.333333	0.375	2	4	24	2	42	MA	CC10-240	CC10-240	CC	0	240	240	10	10	0	0	0	0	0	0	0	0	24010	0	52	1	24	1290	37M 0520621, UTM 9262207, Elevation 44m	889	1290	1278	12	42948	2	71
13	8	2017-01-08	1	8	2017	2017-08-01	87	14	34	19	2	0.666667	0.708333	2	4	24	1	41	AS	CCU	CC00-000	CC	0	CCU	999	0	0	0	0	0	0	0	0	0	0	99900	0	52	1	25.5	1291	37M 0520621, UTM 9262207, Elevation 44m	890	1291	1278	13	42948	2	71
14	8	2017-01-08	1	8	2017	2017-08-01	87	14	34	19	2	0.666667	0.708333	2	4	24	1	41	HS	CC25-180	CC25-180	CC	0	180	180	25	25	0	0	0	0	0	0	0	0	18025	0	52	1	25.5	1292	37M 0520621, UTM 9262207, Elevation 44m	891	1292	1278	14	42948	2	71
15	8	2017-01-08	1	8	2017	2017-08-01	87	14	34	19	2	0.666667	0.708333	2	4	24	2	42	MA	CCU	CC00-000	CC	0	CCU	999	0	0	0	0	0	0	0	0	0	0	99900	0	52	1	25.5	1293	37M 0520621, UTM 9262207, Elevation 44m	892	1293	1278	15	42948	2	71
16	8	2017-01-08	1	8	2017	2017-08-01	87	14	34	19	2	0.666667	0.708333	2	4	24	2	42	SA	CC25-180	CC25-180	CC	0	180	180	25	25	0	0	0	0	0	0	0	0	18025	0	52	1	25.5	1294	37M 0520621, UTM 9262207, Elevation 44m	893	1294	1278	16	42948	2	71
17	8	2017-01-08	1	8	2017	2017-08-01	87	14	34	19	2	0.708333	0.75	2	4	24	1	41	HS	CCU	CC00-000	CC	0	CCU	999	0	0	0	0	0	0	0	0	0	0	99900	0	52	1	25	1295	37M 0520621, UTM 9262207, Elevation 44m	894	1295	1278	17	42948	2	71
18	8	2017-01-08	1	8	2017	2017-08-01	87	14	34	19	2	0.708333	0.75	2	4	24	1	41	AS	CC02-060	CC02-060	CC	0	60	60	2	2	0	0	0	0	0	0	0	0	6002	0	52	1	25	1296	37M 0520621, UTM 9262207, Elevation 44m	895	1296	1278	18	42948	2	71
19	8	2017-01-08	1	8	2017	2017-08-01	87	14	34	19	2	0.708333	0.75	2	4	24	2	42	SA	CCU	CC00-000	CC	0	CCU	999	0	0	0	0	0	0	0	0	0	0	99900	0	52	1	25	1297	37M 0520621, UTM 9262207, Elevation 44m	896	1297	1278	19	42948	2	71
20	8	2017-01-08	1	8	2017	2017-08-01	87	14	34	19	2	0.708333	0.75	2	4	24	2	42	MA	CC02-060	CC02-060	CC	0	60	60	2	2	0	0	0	0	0	0	0	0	6002	0	52	1	25	1298	37M 0520621, UTM 9262207, Elevation 44m	897	1298	1278	20	42948	2	71
21	8	2017-01-08	1	8	2017	2017-08-01	87	14	34	19	2	0.75	0.791667	2	4	24	1	41	AS	CCU	CC00-000	CC	0	CCU	999	0	0	0	0	0	0	0	0	0	0	99900	0	52	1	23	1299	37M 0520621, UTM 9262207, Elevation 44m	898	1299	1278	21	42948	14	50
22	8	2017-01-08	1	8	2017	2017-08-01	87	14	34	19	2	0.75	0.791667	2	4	24	1	41	HS	CC05-000	CC05-000	CC	0	0	0	5	5	0	0	0	0	0	0	0	0	5	0	52	1	23	1300	37M 0520621, UTM 9262207, Elevation 44m	899	1300	1278	22	42948	2	71
23	8	2017-01-08	1	8	2017	2017-08-01	87	14	34	19	2	0.75	0.791667	2	4	24	2	42	MA	CCU	CC00-000	CC	0	CCU	999	0	0	0	0	0	0	0	0	0	0	99900	0	52	1	23	1301	37M 0520621, UTM 9262207, Elevation 44m	900	1301	1278	23	42948	2	71
23	8	2017-01-08	1	8	2017	2017-08-01	87	14	34	19	2	0.75	0.791667	2	4	24	2	42	MA	CCU	CC00-000	CC	0	CCU	999	0	0	0	0	0	0	0	0	0	0	99900	0	52	1	23	1301	37M 0520621, UTM 9262207, Elevation 44m	901	1301	1278	23	42948	14	50
24	8	2017-01-08	1	8	2017	2017-08-01	87	14	34	19	2	0.75	0.791667	2	4	24	2	42	SA	CC05-000	CC05-000	CC	0	0	0	5	5	0	0	0	0	0	0	0	0	5	0	52	1	23	1302	37M 0520621, UTM 9262207, Elevation 44m	902	1302	1278	24	42948	2	71
1	8	2017-02-08	2	8	2017	2017-08-02	88	14	35	19	2	0.25	0.291667	2	4	24	1	41	AS	TCU	TC00-000	TC	2	TCU	999	0	200	1	1	1	1	1	1	1	1	99900	2	53	1	19.5	1304	37M 0520621, UTM 9262207, Elevation 44m	903	1304	1303	1	42949	2	71
1	8	2017-02-08	2	8	2017	2017-08-02	88	14	35	19	2	0.25	0.291667	2	4	24	1	41	AS	TCU	TC00-000	TC	2	TCU	999	0	200	1	1	1	1	1	1	1	1	99900	2	53	1	19.5	1304	37M 0520621, UTM 9262207, Elevation 44m	904	1304	1303	1	42949	14	50
2	8	2017-02-08	2	8	2017	2017-08-02	88	14	35	19	2	0.25	0.291667	2	4	24	1	41	HS	TC02-180	TC02-180	TC	2	180	180	2	202	0	2	0	0	0	0	0	2	18002	0	53	1	19.5	1305	37M 0520621, UTM 9262207, Elevation 44m	905	1305	1303	2	42949	2	71
3	8	2017-02-08	2	8	2017	2017-08-02	88	14	35	19	2	0.25	0.291667	2	4	24	2	42	MA	CTU	CT00-000	CT	1	CTU	999	0	100	0	0	0	0	0	0	0	0	99900	0	53	1	19.5	1306	37M 0520621, UTM 9262207, Elevation 44m	906	1306	1303	3	42949	2	71
3	8	2017-02-08	2	8	2017	2017-08-02	88	14	35	19	2	0.25	0.291667	2	4	24	2	42	MA	CTU	CT00-000	CT	1	CTU	999	0	100	0	0	0	0	0	0	0	0	99900	0	53	1	19.5	1306	37M 0520621, UTM 9262207, Elevation 44m	907	1306	1303	3	42949	14	50
4	8	2017-02-08	2	8	2017	2017-08-02	88	14	35	19	2	0.25	0.291667	2	4	24	2	42	SA	CT02-180	CT02-180	CT	1	180	180	2	102	0	0	0	0	0	0	0	0	18002	0	53	1	19.5	1307	37M 0520621, UTM 9262207, Elevation 44m	908	1307	1303	4	42949	2	71
5	8	2017-02-08	2	8	2017	2017-08-02	88	14	35	19	2	0.291667	0.333333	2	4	24	1	41	HS	TCU	TC00-000	TC	2	TCU	999	0	200	1	1	1	1	1	1	1	1	99900	2	53	1	21	1308	37M 0520621, UTM 9262207, Elevation 44m	909	1308	1303	5	42949	2	71
6	8	2017-02-08	2	8	2017	2017-08-02	88	14	35	19	2	0.291667	0.333333	2	4	24	1	41	AS	TC25-240	TC25-240	TC	2	240	240	25	225	0	0	0	0	0	0	25	25	24025	0	53	1	21	1309	37M 0520621, UTM 9262207, Elevation 44m	910	1309	1303	6	42949	2	71
7	8	2017-02-08	2	8	2017	2017-08-02	88	14	35	19	2	0.291667	0.333333	2	4	24	2	42	SA	CTU	CT00-000	CT	1	CTU	999	0	100	0	0	0	0	0	0	0	0	99900	0	53	1	21	1310	37M 0520621, UTM 9262207, Elevation 44m	911	1310	1303	7	42949	2	71
8	8	2017-02-08	2	8	2017	2017-08-02	88	14	35	19	2	0.291667	0.333333	2	4	24	2	42	MA	CT25-240	CT25-240	CT	1	240	240	25	125	0	0	0	0	0	0	0	0	24025	0	53	1	21	1311	37M 0520621, UTM 9262207, Elevation 44m	912	1311	1303	8	42949	2	71
8	8	2017-02-08	2	8	2017	2017-08-02	88	14	35	19	2	0.291667	0.333333	2	4	24	2	42	MA	CT25-240	CT25-240	CT	1	240	240	25	125	0	0	0	0	0	0	0	0	24025	0	53	1	21	1311	37M 0520621, UTM 9262207, Elevation 44m	913	1311	1303	8	42949	14	50
9	8	2017-02-08	2	8	2017	2017-08-02	88	14	35	19	2	0.333333	0.375	2	4	24	1	41	AS	TCU	TC00-000	TC	2	TCU	999	0	200	1	1	1	1	1	1	1	1	99900	2	53	1	25	1312	37M 0520621, UTM 9262207, Elevation 44m	914	1312	1303	9	42949	2	71
10	8	2017-02-08	2	8	2017	2017-08-02	88	14	35	19	2	0.333333	0.375	2	4	24	1	41	HS	TC20-120	TC20-120	TC	2	120	120	20	220	0	0	0	0	0	20	0	20	12020	0	53	1	25	1313	37M 0520621, UTM 9262207, Elevation 44m	915	1313	1303	10	42949	2	71
11	8	2017-02-08	2	8	2017	2017-08-02	88	14	35	19	2	0.333333	0.375	2	4	24	2	42	MA	CTU	CT00-000	CT	1	CTU	999	0	100	0	0	0	0	0	0	0	0	99900	0	53	1	25	1314	37M 0520621, UTM 9262207, Elevation 44m	916	1314	1303	11	42949	2	71
12	8	2017-02-08	2	8	2017	2017-08-02	88	14	35	19	2	0.333333	0.375	2	4	24	2	42	SA	CT20-120	CT20-120	CT	1	120	120	20	120	0	0	0	0	0	0	0	0	12020	0	53	1	25	1315	37M 0520621, UTM 9262207, Elevation 44m	917	1315	1303	12	42949	2	71
13	8	2017-02-08	2	8	2017	2017-08-02	88	14	35	19	2	0.666667	0.708333	2	4	24	1	41	HS	TCU	TC00-000	TC	2	TCU	999	0	200	1	1	1	1	1	1	1	1	99900	2	53	1	25	1316	37M 0520621, UTM 9262207, Elevation 44m	918	1316	1303	13	42949	2	71
14	8	2017-02-08	2	8	2017	2017-08-02	88	14	35	19	2	0.666667	0.708333	2	4	24	1	41	AS	TC10-060	TC10-060	TC	2	60	60	10	210	0	0	0	10	0	0	0	10	6010	0	53	1	25	1317	37M 0520621, UTM 9262207, Elevation 44m	919	1317	1303	14	42949	2	71
15	8	2017-02-08	2	8	2017	2017-08-02	88	14	35	19	2	0.666667	0.708333	2	4	24	2	42	SA	CTU	CT00-000	CT	1	CTU	999	0	100	0	0	0	0	0	0	0	0	99900	0	53	1	25	1318	37M 0520621, UTM 9262207, Elevation 44m	920	1318	1303	15	42949	2	71
16	8	2017-02-08	2	8	2017	2017-08-02	88	14	35	19	2	0.666667	0.708333	2	4	24	2	42	MA	CT10-060	CT10-060	CT	1	60	60	10	110	0	0	0	0	0	0	0	0	6010	0	53	1	25	1319	37M 0520621, UTM 9262207, Elevation 44m	921	1319	1303	16	42949	2	71
17	8	2017-02-08	2	8	2017	2017-08-02	88	14	35	19	2	0.708333	0.75	2	4	24	1	41	AS	TCU	TC00-000	TC	2	TCU	999	0	200	1	1	1	1	1	1	1	1	99900	2	53	1	22.5	1320	37M 0520621, UTM 9262207, Elevation 44m	922	1320	1303	17	42949	2	71
18	8	2017-02-08	2	8	2017	2017-08-02	88	14	35	19	2	0.708333	0.75	2	4	24	1	41	HS	TC15-300	TC15-300	TC	2	300	300	15	215	0	0	0	0	15	0	0	15	30015	0	53	1	22.5	1321	37M 0520621, UTM 9262207, Elevation 44m	923	1321	1303	18	42949	2	71
19	8	2017-02-08	2	8	2017	2017-08-02	88	14	35	19	2	0.708333	0.75	2	4	24	2	42	MA	CTU	CT00-000	CT	1	CTU	999	0	100	0	0	0	0	0	0	0	0	99900	0	53	1	22.5	1322	37M 0520621, UTM 9262207, Elevation 44m	924	1322	1303	19	42949	2	71
20	8	2017-02-08	2	8	2017	2017-08-02	88	14	35	19	2	0.708333	0.75	2	4	24	2	42	SA	CT15-300	CT15-300	CT	1	300	300	15	115	0	0	0	0	0	0	0	0	30015	0	53	1	22.5	1323	37M 0520621, UTM 9262207, Elevation 44m	925	1323	1303	20	42949	2	71
21	8	2017-02-08	2	8	2017	2017-08-02	88	14	35	19	2	0.75	0.791667	2	4	24	1	41	HS	TCU	TC00-000	TC	2	TCU	999	0	200	1	1	1	1	1	1	1	1	99900	2	53	1	21.5	1324	37M 0520621, UTM 9262207, Elevation 44m	927	1324	1303	21	42949	14	71
21	8	2017-02-08	2	8	2017	2017-08-02	88	14	35	19	2	0.75	0.791667	2	4	24	1	41	HS	TCU	TC00-000	TC	2	TCU	999	0	200	1	1	1	1	1	1	1	1	99900	2	53	1	21.5	1324	37M 0520621, UTM 9262207, Elevation 44m	926	1324	1303	21	42949	2	71
22	8	2017-02-08	2	8	2017	2017-08-02	88	14	35	19	2	0.75	0.791667	2	4	24	1	41	AS	TC05-000	TC05-000	TC	2	0	0	5	205	0	0	5	0	0	0	0	5	5	0	53	1	21.5	1325	37M 0520621, UTM 9262207, Elevation 44m	929	1325	1303	22	42949	14	50
22	8	2017-02-08	2	8	2017	2017-08-02	88	14	35	19	2	0.75	0.791667	2	4	24	1	41	AS	TC05-000	TC05-000	TC	2	0	0	5	205	0	0	5	0	0	0	0	5	5	0	53	1	21.5	1325	37M 0520621, UTM 9262207, Elevation 44m	928	1325	1303	22	42949	2	71
23	8	2017-02-08	2	8	2017	2017-08-02	88	14	35	19	2	0.75	0.791667	2	4	24	2	42	SA	CTU	CT00-000	CT	1	CTU	999	0	100	0	0	0	0	0	0	0	0	99900	0	53	1	21.5	1326	37M 0520621, UTM 9262207, Elevation 44m	930	1326	1303	23	42949	2	71
23	8	2017-02-08	2	8	2017	2017-08-02	88	14	35	19	2	0.75	0.791667	2	4	24	2	42	SA	CTU	CT00-000	CT	1	CTU	999	0	100	0	0	0	0	0	0	0	0	99900	0	53	1	21.5	1326	37M 0520621, UTM 9262207, Elevation 44m	931	1326	1303	23	42949	14	50
24	8	2017-02-08	2	8	2017	2017-08-02	88	14	35	19	2	0.75	0.791667	2	4	24	2	42	MA	CT05-000	CT05-000	CT	1	0	0	5	105	0	0	0	0	0	0	0	0	5	0	53	1	21.5	1327	37M 0520621, UTM 9262207, Elevation 44m	932	1327	1303	24	42949	2	71
1	8	2017-03-08	3	8	2017	2017-08-03	89	14	36	19	2	0.25	0.291667	2	4	24	1	41	HS	CTU	CT00-000	CT	1	CTU	999	0	100	0	0	0	0	0	0	0	0	99900	0	54	1	18.5	1329	37M 0520621, UTM 9262207, Elevation 44m	933	1329	1328	1	42950	2	71
1	8	2017-03-08	3	8	2017	2017-08-03	89	14	36	19	2	0.25	0.291667	2	4	24	1	41	HS	CTU	CT00-000	CT	1	CTU	999	0	100	0	0	0	0	0	0	0	0	99900	0	54	1	18.5	1329	37M 0520621, UTM 9262207, Elevation 44m	934	1329	1328	1	42950	14	50
2	8	2017-03-08	3	8	2017	2017-08-03	89	14	36	19	2	0.25	0.291667	2	4	24	1	41	AS	CT10-300	CT10-300	CT	1	300	300	10	110	0	0	0	0	0	0	0	0	30010	0	54	1	18.5	1330	37M 0520621, UTM 9262207, Elevation 44m	935	1330	1328	2	42950	2	71
3	8	2017-03-08	3	8	2017	2017-08-03	89	14	36	19	2	0.25	0.291667	2	4	24	2	42	SA	TCU	TC00-000	TC	2	TCU	999	0	200	1	1	1	1	1	1	1	1	99900	2	54	1	18.5	1331	37M 0520621, UTM 9262207, Elevation 44m	936	1331	1328	3	42950	2	71
3	8	2017-03-08	3	8	2017	2017-08-03	89	14	36	19	2	0.25	0.291667	2	4	24	2	42	SA	TCU	TC00-000	TC	2	TCU	999	0	200	1	1	1	1	1	1	1	1	99900	2	54	1	18.5	1331	37M 0520621, UTM 9262207, Elevation 44m	937	1331	1328	3	42950	14	50
4	8	2017-03-08	3	8	2017	2017-08-03	89	14	36	19	2	0.25	0.291667	2	4	24	2	42	MA	TC10-300	TC10-300	TC	2	300	300	10	210	0	0	0	10	0	0	0	10	30010	0	54	1	18.5	1332	37M 0520621, UTM 9262207, Elevation 44m	938	1332	1328	4	42950	2	71
4	8	2017-03-08	3	8	2017	2017-08-03	89	14	36	19	2	0.25	0.291667	2	4	24	2	42	MA	TC10-300	TC10-300	TC	2	300	300	10	210	0	0	0	10	0	0	0	10	30010	0	54	1	18.5	1332	37M 0520621, UTM 9262207, Elevation 44m	939	1332	1328	4	42950	14	50
5	8	2017-03-08	3	8	2017	2017-08-03	89	14	36	19	2	0.291667	0.333333	2	4	24	1	41	AS	CTU	CT00-000	CT	1	CTU	999	0	100	0	0	0	0	0	0	0	0	99900	0	54	1	20	1333	37M 0520621, UTM 9262207, Elevation 44m	940	1333	1328	5	42950	2	71
6	8	2017-03-08	3	8	2017	2017-08-03	89	14	36	19	2	0.291667	0.333333	2	4	24	1	41	HS	CT05-000	CT05-000	CT	1	0	0	5	105	0	0	0	0	0	0	0	0	5	0	54	1	20	1334	37M 0520621, UTM 9262207, Elevation 44m	941	1334	1328	6	42950	2	71
7	8	2017-03-08	3	8	2017	2017-08-03	89	14	36	19	2	0.291667	0.333333	2	4	24	2	42	MA	TCU	TC00-000	TC	2	TCU	999	0	200	1	1	1	1	1	1	1	1	99900	2	54	1	20	1335	37M 0520621, UTM 9262207, Elevation 44m	942	1335	1328	7	42950	2	71
8	8	2017-03-08	3	8	2017	2017-08-03	89	14	36	19	2	0.291667	0.333333	2	4	24	2	42	SA	TC05-000	TC05-000	TC	2	0	0	5	205	0	0	5	0	0	0	0	5	5	0	54	1	20	1336	37M 0520621, UTM 9262207, Elevation 44m	943	1336	1328	8	42950	2	71
8	8	2017-03-08	3	8	2017	2017-08-03	89	14	36	19	2	0.291667	0.333333	2	4	24	2	42	SA	TC05-000	TC05-000	TC	2	0	0	5	205	0	0	5	0	0	0	0	5	5	0	54	1	20	1336	37M 0520621, UTM 9262207, Elevation 44m	944	1336	1328	8	42950	14	50
9	8	2017-03-08	3	8	2017	2017-08-03	89	14	36	19	2	0.333333	0.375	2	4	24	1	41	HS	CTU	CT00-000	CT	1	CTU	999	0	100	0	0	0	0	0	0	0	0	99900	0	54	1	24	1337	37M 0520621, UTM 9262207, Elevation 44m	945	1337	1328	9	42950	2	71
10	8	2017-03-08	3	8	2017	2017-08-03	89	14	36	19	2	0.333333	0.375	2	4	24	1	41	AS	CT02-060	CT02-060	CT	1	60	60	2	102	0	0	0	0	0	0	0	0	6002	0	54	1	24	1338	37M 0520621, UTM 9262207, Elevation 44m	946	1338	1328	10	42950	2	71
11	8	2017-03-08	3	8	2017	2017-08-03	89	14	36	19	2	0.333333	0.375	2	4	24	2	42	SA	TCU	TC00-000	TC	2	TCU	999	0	200	1	1	1	1	1	1	1	1	99900	2	54	1	24	1339	37M 0520621, UTM 9262207, Elevation 44m	947	1339	1328	11	42950	2	71
12	8	2017-03-08	3	8	2017	2017-08-03	89	14	36	19	2	0.333333	0.375	2	4	24	2	42	MA	TC02-060	TC02-060	TC	2	60	60	2	202	0	2	0	0	0	0	0	2	6002	0	54	1	24	1340	37M 0520621, UTM 9262207, Elevation 44m	948	1340	1328	12	42950	2	71
13	8	2017-03-08	3	8	2017	2017-08-03	89	14	36	19	2	0.666667	0.708333	2	4	24	1	41	AS	CTU	CT00-000	CT	1	CTU	999	0	100	0	0	0	0	0	0	0	0	99900	0	54	1	25	1341	37M 0520621, UTM 9262207, Elevation 44m	949	1341	1328	13	42950	2	71
14	8	2017-03-08	3	8	2017	2017-08-03	89	14	36	19	2	0.666667	0.708333	2	4	24	1	41	HS	CT15-240	CT15-240	CT	1	240	240	15	115	0	0	0	0	0	0	0	0	24015	0	54	1	25	1342	37M 0520621, UTM 9262207, Elevation 44m	950	1342	1328	14	42950	2	71
15	8	2017-03-08	3	8	2017	2017-08-03	89	14	36	19	2	0.666667	0.708333	2	4	24	2	42	MA	TCU	TC00-000	TC	2	TCU	999	0	200	1	1	1	1	1	1	1	1	99900	2	54	1	25	1343	37M 0520621, UTM 9262207, Elevation 44m	951	1343	1328	15	42950	2	71
16	8	2017-03-08	3	8	2017	2017-08-03	89	14	36	19	2	0.666667	0.708333	2	4	24	2	42	SA	TC15-240	TC15-240	TC	2	240	240	15	215	0	0	0	0	15	0	0	15	24015	0	54	1	25	1344	37M 0520621, UTM 9262207, Elevation 44m	952	1344	1328	16	42950	2	71
17	8	2017-03-08	3	8	2017	2017-08-03	89	14	36	19	2	0.708333	0.75	2	4	24	1	41	HS	CTU	CT00-000	CT	1	CTU	999	0	100	0	0	0	0	0	0	0	0	99900	0	54	1	24	1345	37M 0520621, UTM 9262207, Elevation 44m	953	1345	1328	17	42950	2	71
18	8	2017-03-08	3	8	2017	2017-08-03	89	14	36	19	2	0.708333	0.75	2	4	24	1	41	AS	CT20-120	CT20-120	CT	1	120	120	20	120	0	0	0	0	0	0	0	0	12020	0	54	1	24	1346	37M 0520621, UTM 9262207, Elevation 44m	954	1346	1328	18	42950	2	71
19	8	2017-03-08	3	8	2017	2017-08-03	89	14	36	19	2	0.708333	0.75	2	4	24	2	42	SA	TCU	TC00-000	TC	2	TCU	999	0	200	1	1	1	1	1	1	1	1	99900	2	54	1	24	1347	37M 0520621, UTM 9262207, Elevation 44m	955	1347	1328	19	42950	2	71
20	8	2017-03-08	3	8	2017	2017-08-03	89	14	36	19	2	0.708333	0.75	2	4	24	2	42	MA	TC20-120	TC20-120	TC	2	120	120	20	220	0	0	0	0	0	20	0	20	12020	0	54	1	24	1348	37M 0520621, UTM 9262207, Elevation 44m	956	1348	1328	20	42950	2	71
21	8	2017-03-08	3	8	2017	2017-08-03	89	14	36	19	2	0.75	0.791667	2	4	24	1	41	AS	CTU	CT00-000	CT	1	CTU	999	0	100	0	0	0	0	0	0	0	0	99900	0	54	1	22	1349	37M 0520621, UTM 9262207, Elevation 44m	957	1349	1328	21	42950	2	71
21	8	2017-03-08	3	8	2017	2017-08-03	89	14	36	19	2	0.75	0.791667	2	4	24	1	41	AS	CTU	CT00-000	CT	1	CTU	999	0	100	0	0	0	0	0	0	0	0	99900	0	54	1	22	1349	37M 0520621, UTM 9262207, Elevation 44m	958	1349	1328	21	42950	14	50
22	8	2017-03-08	3	8	2017	2017-08-03	89	14	36	19	2	0.75	0.791667	2	4	24	1	41	HS	CT25-180	CT25-180	CT	1	180	180	25	125	0	0	0	0	0	0	0	0	18025	0	54	1	22	1350	37M 0520621, UTM 9262207, Elevation 44m	959	1350	1328	22	42950	2	71
23	8	2017-03-08	3	8	2017	2017-08-03	89	14	36	19	2	0.75	0.791667	2	4	24	2	42	MA	TCU	TC00-000	TC	2	TCU	999	0	200	1	1	1	1	1	1	1	1	99900	2	54	1	22	1351	37M 0520621, UTM 9262207, Elevation 44m	960	1351	1328	23	42950	2	71
23	8	2017-03-08	3	8	2017	2017-08-03	89	14	36	19	2	0.75	0.791667	2	4	24	2	42	MA	TCU	TC00-000	TC	2	TCU	999	0	200	1	1	1	1	1	1	1	1	99900	2	54	1	22	1351	37M 0520621, UTM 9262207, Elevation 44m	961	1351	1328	23	42950	14	50
24	8	2017-03-08	3	8	2017	2017-08-03	89	14	36	19	2	0.75	0.791667	2	4	24	2	42	SA	TC25-180	TC25-180	TC	2	180	180	25	225	0	0	0	0	0	0	25	25	18025	0	54	1	22	1352	37M 0520621, UTM 9262207, Elevation 44m	962	1352	1328	24	42950	2	71
1	4	2017-08-08	8	8	2017	2017-08-08	94	15	37	19	2	0.25	0.291667	2	5	25	1	51	MA	CCU	CC00-000	CC	0	CCU	999	0	0	0	0	0	0	0	0	0	0	99900	0	55	1	21.5	1354	37M 0556325, UTM 9208441, Elevation 3m	963	1354	1353	1	42955	2	71
1	4	2017-08-08	8	8	2017	2017-08-08	94	15	37	19	2	0.25	0.291667	2	5	25	1	51	MA	CCU	CC00-000	CC	0	CCU	999	0	0	0	0	0	0	0	0	0	0	99900	0	55	1	21.5	1354	37M 0556325, UTM 9208441, Elevation 3m	964	1354	1353	1	42955	14	50
2	4	2017-08-08	8	8	2017	2017-08-08	94	15	37	19	2	0.25	0.291667	2	5	25	1	51	AS	CC20-240	CC20-240	CC	0	240	240	20	20	0	0	0	0	0	0	0	0	24020	0	55	1	21.5	1355	37M 0556325, UTM 9208441, Elevation 3m	965	1355	1353	2	42955	2	71
2	4	2017-08-08	8	8	2017	2017-08-08	94	15	37	19	2	0.25	0.291667	2	5	25	1	51	AS	CC20-240	CC20-240	CC	0	240	240	20	20	0	0	0	0	0	0	0	0	24020	0	55	1	21.5	1355	37M 0556325, UTM 9208441, Elevation 3m	966	1355	1353	2	42955	14	50
3	4	2017-08-08	8	8	2017	2017-08-08	94	15	37	19	2	0.25	0.291667	2	5	25	2	52	SA	CCU	CC00-000	CC	0	CCU	999	0	0	0	0	0	0	0	0	0	0	99900	0	55	1	21.5	1356	37M 0556325, UTM 9208441, Elevation 3m	967	1356	1353	3	42955	2	71
3	4	2017-08-08	8	8	2017	2017-08-08	94	15	37	19	2	0.25	0.291667	2	5	25	2	52	SA	CCU	CC00-000	CC	0	CCU	999	0	0	0	0	0	0	0	0	0	0	99900	0	55	1	21.5	1356	37M 0556325, UTM 9208441, Elevation 3m	968	1356	1353	3	42955	14	50
4	4	2017-08-08	8	8	2017	2017-08-08	94	15	37	19	2	0.25	0.291667	2	5	25	2	52	HS	CC20-240	CC20-240	CC	0	240	240	20	20	0	0	0	0	0	0	0	0	24020	0	55	1	21.5	1357	37M 0556325, UTM 9208441, Elevation 3m	971	1357	1353	4	42955	14	50
4	4	2017-08-08	8	8	2017	2017-08-08	94	15	37	19	2	0.25	0.291667	2	5	25	2	52	HS	CC20-240	CC20-240	CC	0	240	240	20	20	0	0	0	0	0	0	0	0	24020	0	55	1	21.5	1357	37M 0556325, UTM 9208441, Elevation 3m	970	1357	1353	4	42955	8	1
4	4	2017-08-08	8	8	2017	2017-08-08	94	15	37	19	2	0.25	0.291667	2	5	25	2	52	HS	CC20-240	CC20-240	CC	0	240	240	20	20	0	0	0	0	0	0	0	0	24020	0	55	1	21.5	1357	37M 0556325, UTM 9208441, Elevation 3m	969	1357	1353	4	42955	2	71
5	4	2017-08-08	8	8	2017	2017-08-08	94	15	37	19	2	0.291667	0.333333	2	5	25	1	51	AS	CCU	CC00-000	CC	0	CCU	999	0	0	0	0	0	0	0	0	0	0	99900	0	55	1	22	1358	37M 0556325, UTM 9208441, Elevation 3m	972	1358	1353	5	42955	2	71
6	4	2017-08-08	8	8	2017	2017-08-08	94	15	37	19	2	0.291667	0.333333	2	5	25	1	51	MA	CC05-120	CC05-120	CC	0	120	120	5	5	0	0	0	0	0	0	0	0	12005	0	55	1	22	1359	37M 0556325, UTM 9208441, Elevation 3m	973	1359	1353	6	42955	2	71
7	4	2017-08-08	8	8	2017	2017-08-08	94	15	37	19	2	0.291667	0.333333	2	5	25	2	52	HS	CCU	CC00-000	CC	0	CCU	999	0	0	0	0	0	0	0	0	0	0	99900	0	55	1	22	1360	37M 0556325, UTM 9208441, Elevation 3m	974	1360	1353	7	42955	2	71
8	4	2017-08-08	8	8	2017	2017-08-08	94	15	37	19	2	0.291667	0.333333	2	5	25	2	52	SA	CC05-120	CC05-120	CC	0	120	120	5	5	0	0	0	0	0	0	0	0	12005	0	55	1	22	1361	37M 0556325, UTM 9208441, Elevation 3m	975	1361	1353	8	42955	2	71
9	4	2017-08-08	8	8	2017	2017-08-08	94	15	37	19	2	0.333333	0.375	2	5	25	1	51	MA	CCU	CC00-000	CC	0	CCU	999	0	0	0	0	0	0	0	0	0	0	99900	0	55	1	21	1362	37M 0556325, UTM 9208441, Elevation 3m	976	1362	1353	9	42955	2	71
10	4	2017-08-08	8	8	2017	2017-08-08	94	15	37	19	2	0.333333	0.375	2	5	25	1	51	AS	CC15-180	CC15-180	CC	0	180	180	15	15	0	0	0	0	0	0	0	0	18015	0	55	1	21	1363	37M 0556325, UTM 9208441, Elevation 3m	977	1363	1353	10	42955	2	71
11	4	2017-08-08	8	8	2017	2017-08-08	94	15	37	19	2	0.333333	0.375	2	5	25	2	52	SA	CCU	CC00-000	CC	0	CCU	999	0	0	0	0	0	0	0	0	0	0	99900	0	55	1	21	1364	37M 0556325, UTM 9208441, Elevation 3m	978	1364	1353	11	42955	2	71
12	4	2017-08-08	8	8	2017	2017-08-08	94	15	37	19	2	0.333333	0.375	2	5	25	2	52	HS	CC15-180	CC15-180	CC	0	180	180	15	15	0	0	0	0	0	0	0	0	18015	0	55	1	21	1365	37M 0556325, UTM 9208441, Elevation 3m	979	1365	1353	12	42955	2	71
13	4	2017-08-08	8	8	2017	2017-08-08	94	15	37	19	2	0.666667	0.708333	2	5	25	1	51	AS	CCU	CC00-000	CC	0	CCU	999	0	0	0	0	0	0	0	0	0	0	99900	0	55	1	23.5	1366	37M 0556325, UTM 9208441, Elevation 3m	980	1366	1353	13	42955	2	71
14	4	2017-08-08	8	8	2017	2017-08-08	94	15	37	19	2	0.666667	0.708333	2	5	25	1	51	MA	CC02-000	CC02-000	CC	0	0	0	2	2	0	0	0	0	0	0	0	0	2	0	55	1	23.5	1367	37M 0556325, UTM 9208441, Elevation 3m	981	1367	1353	14	42955	2	71
15	4	2017-08-08	8	8	2017	2017-08-08	94	15	37	19	2	0.666667	0.708333	2	5	25	2	52	HS	CCU	CC00-000	CC	0	CCU	999	0	0	0	0	0	0	0	0	0	0	99900	0	55	1	23.5	1368	37M 0556325, UTM 9208441, Elevation 3m	982	1368	1353	15	42955	2	71
16	4	2017-08-08	8	8	2017	2017-08-08	94	15	37	19	2	0.666667	0.708333	2	5	25	2	52	SA	CC02-000	CC02-000	CC	0	0	0	2	2	0	0	0	0	0	0	0	0	2	0	55	1	23.5	1369	37M 0556325, UTM 9208441, Elevation 3m	983	1369	1353	16	42955	2	71
17	4	2017-08-08	8	8	2017	2017-08-08	94	15	37	19	2	0.708333	0.75	2	5	25	1	51	MA	CCU	CC00-000	CC	0	CCU	999	0	0	0	0	0	0	0	0	0	0	99900	0	55	1	22	1370	37M 0556325, UTM 9208441, Elevation 3m	984	1370	1353	17	42955	2	71
18	4	2017-08-08	8	8	2017	2017-08-08	94	15	37	19	2	0.708333	0.75	2	5	25	1	51	AS	CC25-300	CC25-300	CC	0	300	300	25	25	0	0	0	0	0	0	0	0	30025	0	55	1	22	1371	37M 0556325, UTM 9208441, Elevation 3m	985	1371	1353	18	42955	2	71
19	4	2017-08-08	8	8	2017	2017-08-08	94	15	37	19	2	0.708333	0.75	2	5	25	2	52	SA	CCU	CC00-000	CC	0	CCU	999	0	0	0	0	0	0	0	0	0	0	99900	0	55	1	22	1372	37M 0556325, UTM 9208441, Elevation 3m	986	1372	1353	19	42955	2	71
20	4	2017-08-08	8	8	2017	2017-08-08	94	15	37	19	2	0.708333	0.75	2	5	25	2	52	HS	CC25-300	CC25-300	CC	0	300	300	25	25	0	0	0	0	0	0	0	0	30025	0	55	1	22	1373	37M 0556325, UTM 9208441, Elevation 3m	987	1373	1353	20	42955	2	71
21	4	2017-08-08	8	8	2017	2017-08-08	94	15	37	19	2	0.75	0.791667	2	5	25	1	51	AS	CCU	CC00-000	CC	0	CCU	999	0	0	0	0	0	0	0	0	0	0	99900	0	55	1	21.5	1374	37M 0556325, UTM 9208441, Elevation 3m	988	1374	1353	21	42955	2	71
21	4	2017-08-08	8	8	2017	2017-08-08	94	15	37	19	2	0.75	0.791667	2	5	25	1	51	AS	CCU	CC00-000	CC	0	CCU	999	0	0	0	0	0	0	0	0	0	0	99900	0	55	1	21.5	1374	37M 0556325, UTM 9208441, Elevation 3m	989	1374	1353	21	42955	14	50
22	4	2017-08-08	8	8	2017	2017-08-08	94	15	37	19	2	0.75	0.791667	2	5	25	1	51	MA	CC10-060	CC10-060	CC	0	60	60	10	10	0	0	0	0	0	0	0	0	6010	0	55	1	21.5	1375	37M 0556325, UTM 9208441, Elevation 3m	990	1375	1353	22	42955	2	71
22	4	2017-08-08	8	8	2017	2017-08-08	94	15	37	19	2	0.75	0.791667	2	5	25	1	51	MA	CC10-060	CC10-060	CC	0	60	60	10	10	0	0	0	0	0	0	0	0	6010	0	55	1	21.5	1375	37M 0556325, UTM 9208441, Elevation 3m	991	1375	1353	22	42955	14	50
23	4	2017-08-08	8	8	2017	2017-08-08	94	15	37	19	2	0.75	0.791667	2	5	25	2	52	HS	CCU	CC00-000	CC	0	CCU	999	0	0	0	0	0	0	0	0	0	0	99900	0	55	1	21.5	1376	37M 0556325, UTM 9208441, Elevation 3m	992	1376	1353	23	42955	2	71
23	4	2017-08-08	8	8	2017	2017-08-08	94	15	37	19	2	0.75	0.791667	2	5	25	2	52	HS	CCU	CC00-000	CC	0	CCU	999	0	0	0	0	0	0	0	0	0	0	99900	0	55	1	21.5	1376	37M 0556325, UTM 9208441, Elevation 3m	993	1376	1353	23	42955	14	50
24	4	2017-08-08	8	8	2017	2017-08-08	94	15	37	19	2	0.75	0.791667	2	5	25	2	52	SA	CC10-060	CC10-060	CC	0	60	60	10	10	0	0	0	0	0	0	0	0	6010	0	55	1	21.5	1377	37M 0556325, UTM 9208441, Elevation 3m	994	1377	1353	24	42955	2	71
24	4	2017-08-08	8	8	2017	2017-08-08	94	15	37	19	2	0.75	0.791667	2	5	25	2	52	SA	CC10-060	CC10-060	CC	0	60	60	10	10	0	0	0	0	0	0	0	0	6010	0	55	1	21.5	1377	37M 0556325, UTM 9208441, Elevation 3m	995	1377	1353	24	42955	14	50
1	4	2017-09-08	9	8	2017	2017-08-09	95	15	38	19	2	0.25	0.291667	2	5	25	1	51	AS	CTU	CT00-000	CT	1	CTU	999	0	100	0	0	0	0	0	0	0	0	99900	0	56	1	21.5	1379	37M 0556325, UTM 9208441, Elevation 3m	996	1379	1378	1	42956	2	71
2	4	2017-09-08	9	8	2017	2017-08-09	95	15	38	19	2	0.25	0.291667	2	5	25	1	51	MA	CT15-240	CT15-240	CT	1	240	240	15	115	0	0	0	0	0	0	0	0	24015	0	56	1	21.5	1380	37M 0556325, UTM 9208441, Elevation 3m	997	1380	1378	2	42956	2	71
3	4	2017-09-08	9	8	2017	2017-08-09	95	15	38	19	2	0.25	0.291667	2	5	25	2	52	HS	TCU	TC00-000	TC	2	TCU	999	0	200	1	1	1	1	1	1	1	1	99900	2	56	1	21.5	1381	37M 0556325, UTM 9208441, Elevation 3m	998	1381	1378	3	42956	2	71
3	4	2017-09-08	9	8	2017	2017-08-09	95	15	38	19	2	0.25	0.291667	2	5	25	2	52	HS	TCU	TC00-000	TC	2	TCU	999	0	200	1	1	1	1	1	1	1	1	99900	2	56	1	21.5	1381	37M 0556325, UTM 9208441, Elevation 3m	999	1381	1378	3	42956	14	50
4	4	2017-09-08	9	8	2017	2017-08-09	95	15	38	19	2	0.25	0.291667	2	5	25	2	52	SA	TC15-240	TC15-240	TC	2	240	240	15	215	0	0	0	0	15	0	0	15	24015	0	56	1	21.5	1382	37M 0556325, UTM 9208441, Elevation 3m	1000	1382	1378	4	42956	2	71
4	4	2017-09-08	9	8	2017	2017-08-09	95	15	38	19	2	0.25	0.291667	2	5	25	2	52	SA	TC15-240	TC15-240	TC	2	240	240	15	215	0	0	0	0	15	0	0	15	24015	0	56	1	21.5	1382	37M 0556325, UTM 9208441, Elevation 3m	1001	1382	1378	4	42956	14	50
5	4	2017-09-08	9	8	2017	2017-08-09	95	15	38	19	2	0.291667	0.333333	2	5	25	1	51	MA	CTU	CT00-000	CT	1	CTU	999	0	100	0	0	0	0	0	0	0	0	99900	0	56	1	22	1383	37M 0556325, UTM 9208441, Elevation 3m	1002	1383	1378	5	42956	2	71
6	4	2017-09-08	9	8	2017	2017-08-09	95	15	38	19	2	0.291667	0.333333	2	5	25	1	51	AS	CT25-180	CT25-180	CT	1	180	180	25	125	0	0	0	0	0	0	0	0	18025	0	56	1	22	1384	37M 0556325, UTM 9208441, Elevation 3m	1003	1384	1378	6	42956	2	71
7	4	2017-09-08	9	8	2017	2017-08-09	95	15	38	19	2	0.291667	0.333333	2	5	25	2	52	SA	TCU	TC00-000	TC	2	TCU	999	0	200	1	1	1	1	1	1	1	1	99900	2	56	1	22	1385	37M 0556325, UTM 9208441, Elevation 3m	1004	1385	1378	7	42956	2	71
8	4	2017-09-08	9	8	2017	2017-08-09	95	15	38	19	2	0.291667	0.333333	2	5	25	2	52	HS	TC25-180	TC25-180	TC	2	180	180	25	225	0	0	0	0	0	0	25	25	18025	0	56	1	22	1386	37M 0556325, UTM 9208441, Elevation 3m	1005	1386	1378	8	42956	2	71
9	4	2017-09-08	9	8	2017	2017-08-09	95	15	38	19	2	0.333333	0.375	2	5	25	1	51	AS	CTU	CT00-000	CT	1	CTU	999	0	100	0	0	0	0	0	0	0	0	99900	0	56	1	22	1387	37M 0556325, UTM 9208441, Elevation 3m	1006	1387	1378	9	42956	2	71
10	4	2017-09-08	9	8	2017	2017-08-09	95	15	38	19	2	0.333333	0.375	2	5	25	1	51	MA	CT10-120	CT10-120	CT	1	120	120	10	110	0	0	0	0	0	0	0	0	12010	0	56	1	22	1388	37M 0556325, UTM 9208441, Elevation 3m	1007	1388	1378	10	42956	2	71
11	4	2017-09-08	9	8	2017	2017-08-09	95	15	38	19	2	0.333333	0.375	2	5	25	2	52	HS	TCU	TC00-000	TC	2	TCU	999	0	200	1	1	1	1	1	1	1	1	99900	2	56	1	22	1389	37M 0556325, UTM 9208441, Elevation 3m	1008	1389	1378	11	42956	2	71
12	4	2017-09-08	9	8	2017	2017-08-09	95	15	38	19	2	0.333333	0.375	2	5	25	2	52	SA	TC10-120	TC10-120	TC	2	120	120	10	210	0	0	0	10	0	0	0	10	12010	0	56	1	22	1390	37M 0556325, UTM 9208441, Elevation 3m	1009	1390	1378	12	42956	2	71
13	4	2017-09-08	9	8	2017	2017-08-09	95	15	38	19	2	0.666667	0.708333	2	5	25	1	51	MA	CTU	CT00-000	CT	1	CTU	999	0	100	0	0	0	0	0	0	0	0	99900	0	56	1	22.5	1391	37M 0556325, UTM 9208441, Elevation 3m	1010	1391	1378	13	42956	2	71
14	4	2017-09-08	9	8	2017	2017-08-09	95	15	38	19	2	0.666667	0.708333	2	5	25	1	51	AS	CT20-060	CT20-060	CT	1	60	60	20	120	0	0	0	0	0	0	0	0	6020	0	56	1	22.5	1392	37M 0556325, UTM 9208441, Elevation 3m	1011	1392	1378	14	42956	2	71
15	4	2017-09-08	9	8	2017	2017-08-09	95	15	38	19	2	0.666667	0.708333	2	5	25	2	52	SA	TCU	TC00-000	TC	2	TCU	999	0	200	1	1	1	1	1	1	1	1	99900	2	56	1	22.5	1393	37M 0556325, UTM 9208441, Elevation 3m	1012	1393	1378	15	42956	2	71
16	4	2017-09-08	9	8	2017	2017-08-09	95	15	38	19	2	0.666667	0.708333	2	5	25	2	52	HS	TC20-060	TC20-060	TC	2	60	60	20	220	0	0	0	0	0	20	0	20	6020	0	56	1	22.5	1394	37M 0556325, UTM 9208441, Elevation 3m	1013	1394	1378	16	42956	2	71
17	4	2017-09-08	9	8	2017	2017-08-09	95	15	38	19	2	0.708333	0.75	2	5	25	1	51	AS	CTU	CT00-000	CT	1	CTU	999	0	100	0	0	0	0	0	0	0	0	99900	0	56	1	22	1395	37M 0556325, UTM 9208441, Elevation 3m	1014	1395	1378	17	42956	2	71
18	4	2017-09-08	9	8	2017	2017-08-09	95	15	38	19	2	0.708333	0.75	2	5	25	1	51	MA	CT02-300	CT02-300	CT	1	300	300	2	102	0	0	0	0	0	0	0	0	30002	0	56	1	22	1396	37M 0556325, UTM 9208441, Elevation 3m	1015	1396	1378	18	42956	2	71
19	4	2017-09-08	9	8	2017	2017-08-09	95	15	38	19	2	0.708333	0.75	2	5	25	2	52	HS	TCU	TC00-000	TC	2	TCU	999	0	200	1	1	1	1	1	1	1	1	99900	2	56	1	22	1397	37M 0556325, UTM 9208441, Elevation 3m	1016	1397	1378	19	42956	2	71
20	4	2017-09-08	9	8	2017	2017-08-09	95	15	38	19	2	0.708333	0.75	2	5	25	2	52	SA	TC02-300	TC02-300	TC	2	300	300	2	202	0	2	0	0	0	0	0	2	30002	0	56	1	22	1398	37M 0556325, UTM 9208441, Elevation 3m	1017	1398	1378	20	42956	2	71
21	4	2017-09-08	9	8	2017	2017-08-09	95	15	38	19	2	0.75	0.791667	2	5	25	1	51	MA	CTU	CT00-000	CT	1	CTU	999	0	100	0	0	0	0	0	0	0	0	99900	0	56	1	21.5	1399	37M 0556325, UTM 9208441, Elevation 3m	1018	1399	1378	21	42956	2	71
22	4	2017-09-08	9	8	2017	2017-08-09	95	15	38	19	2	0.75	0.791667	2	5	25	1	51	AS	CT05-000	CT05-000	CT	1	0	0	5	105	0	0	0	0	0	0	0	0	5	0	56	1	21.5	1400	37M 0556325, UTM 9208441, Elevation 3m	1019	1400	1378	22	42956	2	71
23	4	2017-09-08	9	8	2017	2017-08-09	95	15	38	19	2	0.75	0.791667	2	5	25	2	52	SA	TCU	TC00-000	TC	2	TCU	999	0	200	1	1	1	1	1	1	1	1	99900	2	56	1	21.5	1401	37M 0556325, UTM 9208441, Elevation 3m	1020	1401	1378	23	42956	2	71
24	4	2017-09-08	9	8	2017	2017-08-09	95	15	38	19	2	0.75	0.791667	2	5	25	2	52	HS	TC05-000	TC05-000	TC	2	0	0	5	205	0	0	5	0	0	0	0	5	5	0	56	1	21.5	1402	37M 0556325, UTM 9208441, Elevation 3m	1021	1402	1378	24	42956	2	71
1	4	2017-10-08	10	8	2017	2017-08-10	96	15	39	19	2	0.25	0.291667	2	5	25	1	51	MA	TCU	TC00-000	TC	2	TCU	999	0	200	1	1	1	1	1	1	1	1	99900	2	57	1	20	1404	37M 0556325, UTM 9208441, Elevation 3m	1022	1404	1403	1	42957	2	71
1	4	2017-10-08	10	8	2017	2017-08-10	96	15	39	19	2	0.25	0.291667	2	5	25	1	51	MA	TCU	TC00-000	TC	2	TCU	999	0	200	1	1	1	1	1	1	1	1	99900	2	57	1	20	1404	37M 0556325, UTM 9208441, Elevation 3m	1023	1404	1403	1	42957	14	50
2	4	2017-10-08	10	8	2017	2017-08-10	96	15	39	19	2	0.25	0.291667	2	5	25	1	51	AS	TC05-000	TC05-000	TC	2	0	0	5	205	0	0	5	0	0	0	0	5	5	0	57	1	20	1405	37M 0556325, UTM 9208441, Elevation 3m	1025	1405	1403	2	42957	14	50
2	4	2017-10-08	10	8	2017	2017-08-10	96	15	39	19	2	0.25	0.291667	2	5	25	1	51	AS	TC05-000	TC05-000	TC	2	0	0	5	205	0	0	5	0	0	0	0	5	5	0	57	1	20	1405	37M 0556325, UTM 9208441, Elevation 3m	1024	1405	1403	2	42957	2	71
3	4	2017-10-08	10	8	2017	2017-08-10	96	15	39	19	2	0.25	0.291667	2	5	25	2	52	SA	CTU	CT00-000	CT	1	CTU	999	0	100	0	0	0	0	0	0	0	0	99900	0	57	1	20	1406	37M 0556325, UTM 9208441, Elevation 3m	1026	1406	1403	3	42957	2	71
4	4	2017-10-08	10	8	2017	2017-08-10	96	15	39	19	2	0.25	0.291667	2	5	25	2	52	HS	CT05-000	CT05-000	CT	1	0	0	5	105	0	0	0	0	0	0	0	0	5	0	57	1	20	1407	37M 0556325, UTM 9208441, Elevation 3m	1027	1407	1403	4	42957	2	71
5	4	2017-10-08	10	8	2017	2017-08-10	96	15	39	19	2	0.291667	0.333333	2	5	25	1	51	AS	TCU	TC00-000	TC	2	TCU	999	0	200	1	1	1	1	1	1	1	1	99900	2	57	1	20	1408	37M 0556325, UTM 9208441, Elevation 3m	1028	1408	1403	5	42957	2	71
6	4	2017-10-08	10	8	2017	2017-08-10	96	15	39	19	2	0.291667	0.333333	2	5	25	1	51	MA	TC25-180	TC25-180	TC	2	180	180	25	225	0	0	0	0	0	0	25	25	18025	0	57	1	20	1409	37M 0556325, UTM 9208441, Elevation 3m	1029	1409	1403	6	42957	2	71
7	4	2017-10-08	10	8	2017	2017-08-10	96	15	39	19	2	0.291667	0.333333	2	5	25	2	52	HS	CTU	CT00-000	CT	1	CTU	999	0	100	0	0	0	0	0	0	0	0	99900	0	57	1	20	1410	37M 0556325, UTM 9208441, Elevation 3m	1030	1410	1403	7	42957	2	71
8	4	2017-10-08	10	8	2017	2017-08-10	96	15	39	19	2	0.291667	0.333333	2	5	25	2	52	SA	CT25-180	CT25-180	CT	1	180	180	25	125	0	0	0	0	0	0	0	0	18025	0	57	1	20	1411	37M 0556325, UTM 9208441, Elevation 3m	1031	1411	1403	8	42957	2	71
9	4	2017-10-08	10	8	2017	2017-08-10	96	15	39	19	2	0.333333	0.375	2	5	25	1	51	MA	TCU	TC00-000	TC	2	TCU	999	0	200	1	1	1	1	1	1	1	1	99900	2	57	1	22	1412	37M 0556325, UTM 9208441, Elevation 3m	1032	1412	1403	9	42957	2	71
10	4	2017-10-08	10	8	2017	2017-08-10	96	15	39	19	2	0.333333	0.375	2	5	25	1	51	AS	TC15-120	TC15-120	TC	2	120	120	15	215	0	0	0	0	15	0	0	15	12015	0	57	1	22	1413	37M 0556325, UTM 9208441, Elevation 3m	1033	1413	1403	10	42957	2	71
11	4	2017-10-08	10	8	2017	2017-08-10	96	15	39	19	2	0.333333	0.375	2	5	25	2	52	SA	CTU	CT00-000	CT	1	CTU	999	0	100	0	0	0	0	0	0	0	0	99900	0	57	1	22	1414	37M 0556325, UTM 9208441, Elevation 3m	1034	1414	1403	11	42957	2	71
12	4	2017-10-08	10	8	2017	2017-08-10	96	15	39	19	2	0.333333	0.375	2	5	25	2	52	HS	CT15-120	CT15-120	CT	1	120	120	15	115	0	0	0	0	0	0	0	0	12015	0	57	1	22	1415	37M 0556325, UTM 9208441, Elevation 3m	1035	1415	1403	12	42957	2	71
13	4	2017-10-08	10	8	2017	2017-08-10	96	15	39	19	2	0.666667	0.708333	2	5	25	1	51	AS	TCU	TC00-000	TC	2	TCU	999	0	200	1	1	1	1	1	1	1	1	99900	2	57	1	20.5	1416	37M 0556325, UTM 9208441, Elevation 3m	1036	1416	1403	13	42957	2	71
14	4	2017-10-08	10	8	2017	2017-08-10	96	15	39	19	2	0.666667	0.708333	2	5	25	1	51	MA	TC10-240	TC10-240	TC	2	240	240	10	210	0	0	0	10	0	0	0	10	24010	0	57	1	20.5	1417	37M 0556325, UTM 9208441, Elevation 3m	1037	1417	1403	14	42957	2	71
15	4	2017-10-08	10	8	2017	2017-08-10	96	15	39	19	2	0.666667	0.708333	2	5	25	2	52	HS	CTU	CT00-000	CT	1	CTU	999	0	100	0	0	0	0	0	0	0	0	99900	0	57	1	20.5	1418	37M 0556325, UTM 9208441, Elevation 3m	1038	1418	1403	15	42957	2	71
16	4	2017-10-08	10	8	2017	2017-08-10	96	15	39	19	2	0.666667	0.708333	2	5	25	2	52	SA	CT10-240	CT10-240	CT	1	240	240	10	110	0	0	0	0	0	0	0	0	24010	0	57	1	20.5	1419	37M 0556325, UTM 9208441, Elevation 3m	1039	1419	1403	16	42957	2	71
17	4	2017-10-08	10	8	2017	2017-08-10	96	15	39	19	2	0.708333	0.75	2	5	25	1	51	MA	TCU	TC00-000	TC	2	TCU	999	0	200	1	1	1	1	1	1	1	1	99900	2	57	1	21	1420	37M 0556325, UTM 9208441, Elevation 3m	1040	1420	1403	17	42957	2	71
18	4	2017-10-08	10	8	2017	2017-08-10	96	15	39	19	2	0.708333	0.75	2	5	25	1	51	AS	TC02-060	TC02-060	TC	2	60	60	2	202	0	2	0	0	0	0	0	2	6002	0	57	1	21	1421	37M 0556325, UTM 9208441, Elevation 3m	1041	1421	1403	18	42957	2	71
19	4	2017-10-08	10	8	2017	2017-08-10	96	15	39	19	2	0.708333	0.75	2	5	25	2	52	SA	CTU	CT00-000	CT	1	CTU	999	0	100	0	0	0	0	0	0	0	0	99900	0	57	1	21	1422	37M 0556325, UTM 9208441, Elevation 3m	1042	1422	1403	19	42957	2	71
20	4	2017-10-08	10	8	2017	2017-08-10	96	15	39	19	2	0.708333	0.75	2	5	25	2	52	HS	CT02-060	CT02-060	CT	1	60	60	2	102	0	0	0	0	0	0	0	0	6002	0	57	1	21	1423	37M 0556325, UTM 9208441, Elevation 3m	1043	1423	1403	20	42957	2	71
21	4	2017-10-08	10	8	2017	2017-08-10	96	15	39	19	2	0.75	0.791667	2	5	25	1	51	AS	TCU	TC00-000	TC	2	TCU	999	0	200	1	1	1	1	1	1	1	1	99900	2	57	1	21.5	1424	37M 0556325, UTM 9208441, Elevation 3m	1044	1424	1403	21	42957	2	71
21	4	2017-10-08	10	8	2017	2017-08-10	96	15	39	19	2	0.75	0.791667	2	5	25	1	51	AS	TCU	TC00-000	TC	2	TCU	999	0	200	1	1	1	1	1	1	1	1	99900	2	57	1	21.5	1424	37M 0556325, UTM 9208441, Elevation 3m	1045	1424	1403	21	42957	14	50
22	4	2017-10-08	10	8	2017	2017-08-10	96	15	39	19	2	0.75	0.791667	2	5	25	1	51	MA	TC20-300	TC20-300	TC	2	300	300	20	220	0	0	0	0	0	20	0	20	30020	0	57	1	21.5	1425	37M 0556325, UTM 9208441, Elevation 3m	1046	1425	1403	22	42957	2	71
22	4	2017-10-08	10	8	2017	2017-08-10	96	15	39	19	2	0.75	0.791667	2	5	25	1	51	MA	TC20-300	TC20-300	TC	2	300	300	20	220	0	0	0	0	0	20	0	20	30020	0	57	1	21.5	1425	37M 0556325, UTM 9208441, Elevation 3m	1047	1425	1403	22	42957	14	50
23	4	2017-10-08	10	8	2017	2017-08-10	96	15	39	19	2	0.75	0.791667	2	5	25	2	52	HS	CTU	CT00-000	CT	1	CTU	999	0	100	0	0	0	0	0	0	0	0	99900	0	57	1	21.5	1426	37M 0556325, UTM 9208441, Elevation 3m	1049	1426	1403	23	42957	14	50
23	4	2017-10-08	10	8	2017	2017-08-10	96	15	39	19	2	0.75	0.791667	2	5	25	2	52	HS	CTU	CT00-000	CT	1	CTU	999	0	100	0	0	0	0	0	0	0	0	99900	0	57	1	21.5	1426	37M 0556325, UTM 9208441, Elevation 3m	1048	1426	1403	23	42957	2	71
24	4	2017-10-08	10	8	2017	2017-08-10	96	15	39	19	2	0.75	0.791667	2	5	25	2	52	SA	CT20-300	CT20-300	CT	1	300	300	20	120	0	0	0	0	0	0	0	0	30020	0	57	1	21.5	1427	37M 0556325, UTM 9208441, Elevation 3m	1050	1427	1403	24	42957	2	71
24	4	2017-10-08	10	8	2017	2017-08-10	96	15	39	19	2	0.75	0.791667	2	5	25	2	52	SA	CT20-300	CT20-300	CT	1	300	300	20	120	0	0	0	0	0	0	0	0	30020	0	57	1	21.5	1427	37M 0556325, UTM 9208441, Elevation 3m	1051	1427	1403	24	42957	14	50
1	9	8/15/2017	15	8	2017	2017-08-15	101	16	40	19	2	0.25	0.291667	2	6	26	1	61	MA	CCU	CC00-000	CC	0	CCU	999	0	0	0	0	0	0	0	0	0	0	99900	0	58	1	20.5	1429	37M 0520791, UTM 9262066, Elevation 40m	1052	1429	1428	1	42962	2	71
1	9	8/15/2017	15	8	2017	2017-08-15	101	16	40	19	2	0.25	0.291667	2	6	26	1	61	MA	CCU	CC00-000	CC	0	CCU	999	0	0	0	0	0	0	0	0	0	0	99900	0	58	1	20.5	1429	37M 0520791, UTM 9262066, Elevation 40m	1053	1429	1428	1	42962	14	50
2	9	8/15/2017	15	8	2017	2017-08-15	101	16	40	19	2	0.25	0.291667	2	6	26	1	61	AS	CC25-180	CC25-180	CC	0	180	180	25	25	0	0	0	0	0	0	0	0	18025	0	58	1	20.5	1430	37M 0520791, UTM 9262066, Elevation 40m	1054	1430	1428	2	42962	2	71
3	9	8/15/2017	15	8	2017	2017-08-15	101	16	40	19	2	0.25	0.291667	2	6	26	2	62	SA	CCU	CC00-000	CC	0	CCU	999	0	0	0	0	0	0	0	0	0	0	99900	0	58	1	20.5	1431	37M 0520791, UTM 9262066, Elevation 40m	1055	1431	1428	3	42962	2	71
3	9	8/15/2017	15	8	2017	2017-08-15	101	16	40	19	2	0.25	0.291667	2	6	26	2	62	SA	CCU	CC00-000	CC	0	CCU	999	0	0	0	0	0	0	0	0	0	0	99900	0	58	1	20.5	1431	37M 0520791, UTM 9262066, Elevation 40m	1056	1431	1428	3	42962	14	50
4	9	8/15/2017	15	8	2017	2017-08-15	101	16	40	19	2	0.25	0.291667	2	6	26	2	62	HS	CC25-180	CC25-180	CC	0	180	180	25	25	0	0	0	0	0	0	0	0	18025	0	58	1	20.5	1432	37M 0520791, UTM 9262066, Elevation 40m	1057	1432	1428	4	42962	2	71
4	9	8/15/2017	15	8	2017	2017-08-15	101	16	40	19	2	0.25	0.291667	2	6	26	2	62	HS	CC25-180	CC25-180	CC	0	180	180	25	25	0	0	0	0	0	0	0	0	18025	0	58	1	20.5	1432	37M 0520791, UTM 9262066, Elevation 40m	1058	1432	1428	4	42962	14	50
5	9	8/15/2017	15	8	2017	2017-08-15	101	16	40	19	2	0.291667	0.333333	2	6	26	1	61	AS	CCU	CC00-000	CC	0	CCU	999	0	0	0	0	0	0	0	0	0	0	99900	0	58	1	24.5	1433	37M 0520791, UTM 9262066, Elevation 40m	1059	1433	1428	5	42962	2	71
6	9	8/15/2017	15	8	2017	2017-08-15	101	16	40	19	2	0.291667	0.333333	2	6	26	1	61	MA	CC15-060	CC15-060	CC	0	60	60	15	15	0	0	0	0	0	0	0	0	6015	0	58	1	24.5	1434	37M 0520791, UTM 9262066, Elevation 40m	1060	1434	1428	6	42962	2	71
7	9	8/15/2017	15	8	2017	2017-08-15	101	16	40	19	2	0.291667	0.333333	2	6	26	2	62	HS	CCU	CC00-000	CC	0	CCU	999	0	0	0	0	0	0	0	0	0	0	99900	0	58	1	24.5	1435	37M 0520791, UTM 9262066, Elevation 40m	1061	1435	1428	7	42962	2	71
8	9	8/15/2017	15	8	2017	2017-08-15	101	16	40	19	2	0.291667	0.333333	2	6	26	2	62	SA	CC15-060	CC15-060	CC	0	60	60	15	15	0	0	0	0	0	0	0	0	6015	0	58	1	24.5	1436	37M 0520791, UTM 9262066, Elevation 40m	1062	1436	1428	8	42962	2	71
9	9	8/15/2017	15	8	2017	2017-08-15	101	16	40	19	2	0.333333	0.375	2	6	26	1	61	MA	CCU	CC00-000	CC	0	CCU	999	0	0	0	0	0	0	0	0	0	0	99900	0	58	1	24	1437	37M 0520791, UTM 9262066, Elevation 40m	1063	1437	1428	9	42962	2	71
10	9	8/15/2017	15	8	2017	2017-08-15	101	16	40	19	2	0.333333	0.375	2	6	26	1	61	AS	CC02-240	CC02-240	CC	0	240	240	2	2	0	0	0	0	0	0	0	0	24002	0	58	1	24	1438	37M 0520791, UTM 9262066, Elevation 40m	1064	1438	1428	10	42962	2	71
11	9	8/15/2017	15	8	2017	2017-08-15	101	16	40	19	2	0.333333	0.375	2	6	26	2	62	SA	CCU	CC00-000	CC	0	CCU	999	0	0	0	0	0	0	0	0	0	0	99900	0	58	1	24	1439	37M 0520791, UTM 9262066, Elevation 40m	1065	1439	1428	11	42962	2	71
12	9	8/15/2017	15	8	2017	2017-08-15	101	16	40	19	2	0.333333	0.375	2	6	26	2	62	HS	CC02-240	CC02-240	CC	0	240	240	2	2	0	0	0	0	0	0	0	0	24002	0	58	1	24	1440	37M 0520791, UTM 9262066, Elevation 40m	1066	1440	1428	12	42962	2	71
13	9	8/15/2017	15	8	2017	2017-08-15	101	16	40	19	2	0.666667	0.708333	2	6	26	1	61	AS	CCU	CC00-000	CC	0	CCU	999	0	0	0	0	0	0	0	0	0	0	99900	0	58	1	24	1441	37M 0520791, UTM 9262066, Elevation 40m	1068	1441	1428	13	42962	14	50
13	9	8/15/2017	15	8	2017	2017-08-15	101	16	40	19	2	0.666667	0.708333	2	6	26	1	61	AS	CCU	CC00-000	CC	0	CCU	999	0	0	0	0	0	0	0	0	0	0	99900	0	58	1	24	1441	37M 0520791, UTM 9262066, Elevation 40m	1067	1441	1428	13	42962	2	71
14	9	8/15/2017	15	8	2017	2017-08-15	101	16	40	19	2	0.666667	0.708333	2	6	26	1	61	MA	CC20-120	CC20-120	CC	0	120	120	20	20	0	0	0	0	0	0	0	0	12020	0	58	1	24	1442	37M 0520791, UTM 9262066, Elevation 40m	1069	1442	1428	14	42962	2	71
15	9	8/15/2017	15	8	2017	2017-08-15	101	16	40	19	2	0.666667	0.708333	2	6	26	2	62	HS	CCU	CC00-000	CC	0	CCU	999	0	0	0	0	0	0	0	0	0	0	99900	0	58	1	24	1443	37M 0520791, UTM 9262066, Elevation 40m	1070	1443	1428	15	42962	2	71
16	9	8/15/2017	15	8	2017	2017-08-15	101	16	40	19	2	0.666667	0.708333	2	6	26	2	62	SA	CC20-120	CC20-120	CC	0	120	120	20	20	0	0	0	0	0	0	0	0	12020	0	58	1	24	1444	37M 0520791, UTM 9262066, Elevation 40m	1071	1444	1428	16	42962	2	71
17	9	8/15/2017	15	8	2017	2017-08-15	101	16	40	19	2	0.708333	0.75	2	6	26	1	61	MA	CCU	CC00-000	CC	0	CCU	999	0	0	0	0	0	0	0	0	0	0	99900	0	58	1	22.5	1445	37M 0520791, UTM 9262066, Elevation 40m	1072	1445	1428	17	42962	2	71
18	9	8/15/2017	15	8	2017	2017-08-15	101	16	40	19	2	0.708333	0.75	2	6	26	1	61	AS	CC05-300	CC05-300	CC	0	300	300	5	5	0	0	0	0	0	0	0	0	30005	0	58	1	22.5	1446	37M 0520791, UTM 9262066, Elevation 40m	1073	1446	1428	18	42962	2	71
19	9	8/15/2017	15	8	2017	2017-08-15	101	16	40	19	2	0.708333	0.75	2	6	26	2	62	SA	CCU	CC00-000	CC	0	CCU	999	0	0	0	0	0	0	0	0	0	0	99900	0	58	1	22.5	1447	37M 0520791, UTM 9262066, Elevation 40m	1074	1447	1428	19	42962	2	71
20	9	8/15/2017	15	8	2017	2017-08-15	101	16	40	19	2	0.708333	0.75	2	6	26	2	62	HS	CC05-300	CC05-300	CC	0	300	300	5	5	0	0	0	0	0	0	0	0	30005	0	58	1	22.5	1448	37M 0520791, UTM 9262066, Elevation 40m	1075	1448	1428	20	42962	2	71
21	9	8/15/2017	15	8	2017	2017-08-15	101	16	40	19	2	0.75	0.791667	2	6	26	1	61	AS	CCU	CC00-000	CC	0	CCU	999	0	0	0	0	0	0	0	0	0	0	99900	0	58	1	22	1449	37M 0520791, UTM 9262066, Elevation 40m	1076	1449	1428	21	42962	2	71
21	9	8/15/2017	15	8	2017	2017-08-15	101	16	40	19	2	0.75	0.791667	2	6	26	1	61	AS	CCU	CC00-000	CC	0	CCU	999	0	0	0	0	0	0	0	0	0	0	99900	0	58	1	22	1449	37M 0520791, UTM 9262066, Elevation 40m	1077	1449	1428	21	42962	14	50
22	9	8/15/2017	15	8	2017	2017-08-15	101	16	40	19	2	0.75	0.791667	2	6	26	1	61	MA	CC10-000	CC10-000	CC	0	0	0	10	10	0	0	0	0	0	0	0	0	10	0	58	1	22	1450	37M 0520791, UTM 9262066, Elevation 40m	1079	1450	1428	22	42962	14	50
22	9	8/15/2017	15	8	2017	2017-08-15	101	16	40	19	2	0.75	0.791667	2	6	26	1	61	MA	CC10-000	CC10-000	CC	0	0	0	10	10	0	0	0	0	0	0	0	0	10	0	58	1	22	1450	37M 0520791, UTM 9262066, Elevation 40m	1078	1450	1428	22	42962	2	71
23	9	8/15/2017	15	8	2017	2017-08-15	101	16	40	19	2	0.75	0.791667	2	6	26	2	62	HS	CCU	CC00-000	CC	0	CCU	999	0	0	0	0	0	0	0	0	0	0	99900	0	58	1	22	1451	37M 0520791, UTM 9262066, Elevation 40m	1080	1451	1428	23	42962	2	71
24	9	8/15/2017	15	8	2017	2017-08-15	101	16	40	19	2	0.75	0.791667	2	6	26	2	62	SA	CC10-000	CC10-000	CC	0	0	0	10	10	0	0	0	0	0	0	0	0	10	0	58	1	22	1452	37M 0520791, UTM 9262066, Elevation 40m	1081	1452	1428	24	42962	14	50
1	9	8/16/2017	16	8	2017	2017-08-16	102	16	41	19	2	0.25	0.291667	2	6	26	1	61	AS	TCU	TC00-000	TC	2	TCU	999	0	200	1	1	1	1	1	1	1	1	99900	2	59	1	19	1454	37M 0520791, UTM 9262066, Elevation 40m	1082	1454	1453	1	42963	2	71
1	9	8/16/2017	16	8	2017	2017-08-16	102	16	41	19	2	0.25	0.291667	2	6	26	1	61	AS	TCU	TC00-000	TC	2	TCU	999	0	200	1	1	1	1	1	1	1	1	99900	2	59	1	19	1454	37M 0520791, UTM 9262066, Elevation 40m	1083	1454	1453	1	42963	14	50
2	9	8/16/2017	16	8	2017	2017-08-16	102	16	41	19	2	0.25	0.291667	2	6	26	1	61	MA	TC20-240	TC20-240	TC	2	240	240	20	220	0	0	0	0	0	20	0	20	24020	0	59	1	19	1455	37M 0520791, UTM 9262066, Elevation 40m	1084	1455	1453	2	42963	2	71
2	9	8/16/2017	16	8	2017	2017-08-16	102	16	41	19	2	0.25	0.291667	2	6	26	1	61	MA	TC20-240	TC20-240	TC	2	240	240	20	220	0	0	0	0	0	20	0	20	24020	0	59	1	19	1455	37M 0520791, UTM 9262066, Elevation 40m	1085	1455	1453	2	42963	14	50
3	9	8/16/2017	16	8	2017	2017-08-16	102	16	41	19	2	0.25	0.291667	2	6	26	2	62	HS	CTU	CT00-000	CT	1	CTU	999	0	100	0	0	0	0	0	0	0	0	99900	0	59	1	19	1456	37M 0520791, UTM 9262066, Elevation 40m	1086	1456	1453	3	42963	2	71
3	9	8/16/2017	16	8	2017	2017-08-16	102	16	41	19	2	0.25	0.291667	2	6	26	2	62	HS	CTU	CT00-000	CT	1	CTU	999	0	100	0	0	0	0	0	0	0	0	99900	0	59	1	19	1456	37M 0520791, UTM 9262066, Elevation 40m	1087	1456	1453	3	42963	14	50
4	9	8/16/2017	16	8	2017	2017-08-16	102	16	41	19	2	0.25	0.291667	2	6	26	2	62	SA	CT20-240	CT20-240	CT	1	240	240	20	120	0	0	0	0	0	0	0	0	24020	0	59	1	19	1457	37M 0520791, UTM 9262066, Elevation 40m	1089	1457	1453	4	42963	14	50
4	9	8/16/2017	16	8	2017	2017-08-16	102	16	41	19	2	0.25	0.291667	2	6	26	2	62	SA	CT20-240	CT20-240	CT	1	240	240	20	120	0	0	0	0	0	0	0	0	24020	0	59	1	19	1457	37M 0520791, UTM 9262066, Elevation 40m	1088	1457	1453	4	42963	2	71
5	9	8/16/2017	16	8	2017	2017-08-16	102	16	41	19	2	0.291667	0.333333	2	6	26	1	61	MA	TCU	TC00-000	TC	2	TCU	999	0	200	1	1	1	1	1	1	1	1	99900	2	59	1	23	1458	37M 0520791, UTM 9262066, Elevation 40m	1090	1458	1453	5	42963	2	71
6	9	8/16/2017	16	8	2017	2017-08-16	102	16	41	19	2	0.291667	0.333333	2	6	26	1	61	AS	TC05-000	TC05-000	TC	2	0	0	5	205	0	0	5	0	0	0	0	5	5	0	59	1	23	1459	37M 0520791, UTM 9262066, Elevation 40m	1091	1459	1453	6	42963	2	71
7	9	8/16/2017	16	8	2017	2017-08-16	102	16	41	19	2	0.291667	0.333333	2	6	26	2	62	SA	CTU	CT00-000	CT	1	CTU	999	0	100	0	0	0	0	0	0	0	0	99900	0	59	1	23	1460	37M 0520791, UTM 9262066, Elevation 40m	1092	1460	1453	7	42963	2	71
8	9	8/16/2017	16	8	2017	2017-08-16	102	16	41	19	2	0.291667	0.333333	2	6	26	2	62	HS	CT05-000	CT05-000	CT	1	0	0	5	105	0	0	0	0	0	0	0	0	5	0	59	1	23	1461	37M 0520791, UTM 9262066, Elevation 40m	1093	1461	1453	8	42963	2	71
9	9	8/16/2017	16	8	2017	2017-08-16	102	16	41	19	2	0.333333	0.375	2	6	26	1	61	AS	TCU	TC00-000	TC	2	TCU	999	0	200	1	1	1	1	1	1	1	1	99900	2	59	1	24	1462	37M 0520791, UTM 9262066, Elevation 40m	1094	1462	1453	9	42963	2	71
10	9	8/16/2017	16	8	2017	2017-08-16	102	16	41	19	2	0.333333	0.375	2	6	26	1	61	MA	TC25-120	TC25-120	TC	2	120	120	25	225	0	0	0	0	0	0	25	25	12025	0	59	1	24	1463	37M 0520791, UTM 9262066, Elevation 40m	1095	1463	1453	10	42963	2	71
11	9	8/16/2017	16	8	2017	2017-08-16	102	16	41	19	2	0.333333	0.375	2	6	26	2	62	HS	CTU	CT00-000	CT	1	CTU	999	0	100	0	0	0	0	0	0	0	0	99900	0	59	1	24	1464	37M 0520791, UTM 9262066, Elevation 40m	1096	1464	1453	11	42963	2	71
12	9	8/16/2017	16	8	2017	2017-08-16	102	16	41	19	2	0.333333	0.375	2	6	26	2	62	SA	CT25-120	CT25-120	CT	1	120	120	25	125	0	0	0	0	0	0	0	0	12025	0	59	1	24	1465	37M 0520791, UTM 9262066, Elevation 40m	1097	1465	1453	12	42963	2	71
13	9	8/16/2017	16	8	2017	2017-08-16	102	16	41	19	2	0.666667	0.708333	2	6	26	1	61	MA	TCU	TC00-000	TC	2	TCU	999	0	200	1	1	1	1	1	1	1	1	99900	2	59	1	22	1466	37M 0520791, UTM 9262066, Elevation 40m	1098	1466	1453	13	42963	2	71
14	9	8/16/2017	16	8	2017	2017-08-16	102	16	41	19	2	0.666667	0.708333	2	6	26	1	61	AS	TC15-060	TC15-060	TC	2	60	60	15	215	0	0	0	0	15	0	0	15	6015	0	59	1	22	1467	37M 0520791, UTM 9262066, Elevation 40m	1099	1467	1453	14	42963	2	71
15	9	8/16/2017	16	8	2017	2017-08-16	102	16	41	19	2	0.666667	0.708333	2	6	26	2	62	SA	CTU	CT00-000	CT	1	CTU	999	0	100	0	0	0	0	0	0	0	0	99900	0	59	1	22	1468	37M 0520791, UTM 9262066, Elevation 40m	1100	1468	1453	15	42963	2	71
16	9	8/16/2017	16	8	2017	2017-08-16	102	16	41	19	2	0.666667	0.708333	2	6	26	2	62	HS	CT15-060	CT15-060	CT	1	60	60	15	115	0	0	0	0	0	0	0	0	6015	0	59	1	22	1469	37M 0520791, UTM 9262066, Elevation 40m	1101	1469	1453	16	42963	2	71
17	9	8/16/2017	16	8	2017	2017-08-16	102	16	41	19	2	0.708333	0.75	2	6	26	1	61	AS	TCU	TC00-000	TC	2	TCU	999	0	200	1	1	1	1	1	1	1	1	99900	2	59	1	22	1470	37M 0520791, UTM 9262066, Elevation 40m	1102	1470	1453	17	42963	2	71
18	9	8/16/2017	16	8	2017	2017-08-16	102	16	41	19	2	0.708333	0.75	2	6	26	1	61	MA	TC10-180	TC10-180	TC	2	180	180	10	210	0	0	0	10	0	0	0	10	18010	0	59	1	22	1471	37M 0520791, UTM 9262066, Elevation 40m	1103	1471	1453	18	42963	2	71
19	9	8/16/2017	16	8	2017	2017-08-16	102	16	41	19	2	0.708333	0.75	2	6	26	2	62	HS	CTU	CT00-000	CT	1	CTU	999	0	100	0	0	0	0	0	0	0	0	99900	0	59	1	22	1472	37M 0520791, UTM 9262066, Elevation 40m	1104	1472	1453	19	42963	2	71
20	9	8/16/2017	16	8	2017	2017-08-16	102	16	41	19	2	0.708333	0.75	2	6	26	2	62	SA	CT10-180	CT10-180	CT	1	180	180	10	110	0	0	0	0	0	0	0	0	18010	0	59	1	22	1473	37M 0520791, UTM 9262066, Elevation 40m	1105	1473	1453	20	42963	2	71
21	9	8/16/2017	16	8	2017	2017-08-16	102	16	41	19	2	0.75	0.791667	2	6	26	1	61	MA	TCU	TC00-000	TC	2	TCU	999	0	200	1	1	1	1	1	1	1	1	99900	2	59	1	21.5	1474	37M 0520791, UTM 9262066, Elevation 40m	1106	1474	1453	21	42963	2	71
21	9	8/16/2017	16	8	2017	2017-08-16	102	16	41	19	2	0.75	0.791667	2	6	26	1	61	MA	TCU	TC00-000	TC	2	TCU	999	0	200	1	1	1	1	1	1	1	1	99900	2	59	1	21.5	1474	37M 0520791, UTM 9262066, Elevation 40m	1107	1474	1453	21	42963	14	50
22	9	8/16/2017	16	8	2017	2017-08-16	102	16	41	19	2	0.75	0.791667	2	6	26	1	61	AS	TC02-300	TC02-300	TC	2	300	300	2	202	0	2	0	0	0	0	0	2	30002	0	59	1	21.5	1475	37M 0520791, UTM 9262066, Elevation 40m	1108	1475	1453	22	42963	2	71
22	9	8/16/2017	16	8	2017	2017-08-16	102	16	41	19	2	0.75	0.791667	2	6	26	1	61	AS	TC02-300	TC02-300	TC	2	300	300	2	202	0	2	0	0	0	0	0	2	30002	0	59	1	21.5	1475	37M 0520791, UTM 9262066, Elevation 40m	1109	1475	1453	22	42963	14	50
23	9	8/16/2017	16	8	2017	2017-08-16	102	16	41	19	2	0.75	0.791667	2	6	26	2	62	SA	CTU	CT00-000	CT	1	CTU	999	0	100	0	0	0	0	0	0	0	0	99900	0	59	1	21.5	1476	37M 0520791, UTM 9262066, Elevation 40m	1111	1476	1453	23	42963	14	50
23	9	8/16/2017	16	8	2017	2017-08-16	102	16	41	19	2	0.75	0.791667	2	6	26	2	62	SA	CTU	CT00-000	CT	1	CTU	999	0	100	0	0	0	0	0	0	0	0	99900	0	59	1	21.5	1476	37M 0520791, UTM 9262066, Elevation 40m	1110	1476	1453	23	42963	2	71
24	9	8/16/2017	16	8	2017	2017-08-16	102	16	41	19	2	0.75	0.791667	2	6	26	2	62	HS	CT02-300	CT02-300	CT	1	300	300	2	102	0	0	0	0	0	0	0	0	30002	0	59	1	21.5	1477	37M 0520791, UTM 9262066, Elevation 40m	1112	1477	1453	24	42963	2	71
1	9	8/17/2017	17	8	2017	2017-08-17	103	16	42	19	2	0.25	0.291667	2	6	26	1	61	MA	CTU	CT00-000	CT	1	CTU	999	0	100	0	0	0	0	0	0	0	0	99900	0	60	1	18.5	1479	37M 0520791, UTM 9262066, Elevation 40m	1114	1479	1478	1	42964	14	50
1	9	8/17/2017	17	8	2017	2017-08-17	103	16	42	19	2	0.25	0.291667	2	6	26	1	61	MA	CTU	CT00-000	CT	1	CTU	999	0	100	0	0	0	0	0	0	0	0	99900	0	60	1	18.5	1479	37M 0520791, UTM 9262066, Elevation 40m	1113	1479	1478	1	42964	2	71
2	9	8/17/2017	17	8	2017	2017-08-17	103	16	42	19	2	0.25	0.291667	2	6	26	1	61	AS	CT15-060	CT15-060	CT	1	60	60	15	115	0	0	0	0	0	0	0	0	6015	0	60	1	18.5	1480	37M 0520791, UTM 9262066, Elevation 40m	1115	1480	1478	2	42964	2	71
2	9	8/17/2017	17	8	2017	2017-08-17	103	16	42	19	2	0.25	0.291667	2	6	26	1	61	AS	CT15-060	CT15-060	CT	1	60	60	15	115	0	0	0	0	0	0	0	0	6015	0	60	1	18.5	1480	37M 0520791, UTM 9262066, Elevation 40m	1116	1480	1478	2	42964	14	50
3	9	8/17/2017	17	8	2017	2017-08-17	103	16	42	19	2	0.25	0.291667	2	6	26	2	62	SA	TCU	TC00-000	TC	2	TCU	999	0	200	1	1	1	1	1	1	1	1	99900	2	60	1	18.5	1481	37M 0520791, UTM 9262066, Elevation 40m	1117	1481	1478	3	42964	2	71
3	9	8/17/2017	17	8	2017	2017-08-17	103	16	42	19	2	0.25	0.291667	2	6	26	2	62	SA	TCU	TC00-000	TC	2	TCU	999	0	200	1	1	1	1	1	1	1	1	99900	2	60	1	18.5	1481	37M 0520791, UTM 9262066, Elevation 40m	1118	1481	1478	3	42964	14	50
4	9	8/17/2017	17	8	2017	2017-08-17	103	16	42	19	2	0.25	0.291667	2	6	26	2	62	HS	TC15-060	TC15-060	TC	2	60	60	15	215	0	0	0	0	15	0	0	15	6015	0	60	1	18.5	1482	37M 0520791, UTM 9262066, Elevation 40m	1119	1482	1478	4	42964	2	71
4	9	8/17/2017	17	8	2017	2017-08-17	103	16	42	19	2	0.25	0.291667	2	6	26	2	62	HS	TC15-060	TC15-060	TC	2	60	60	15	215	0	0	0	0	15	0	0	15	6015	0	60	1	18.5	1482	37M 0520791, UTM 9262066, Elevation 40m	1120	1482	1478	4	42964	14	50
5	9	8/17/2017	17	8	2017	2017-08-17	103	16	42	19	2	0.291667	0.333333	2	6	26	1	61	AS	CTU	CT00-000	CT	1	CTU	999	0	100	0	0	0	0	0	0	0	0	99900	0	60	1	22	1483	37M 0520791, UTM 9262066, Elevation 40m	1121	1483	1478	5	42964	2	71
6	9	8/17/2017	17	8	2017	2017-08-17	103	16	42	19	2	0.291667	0.333333	2	6	26	1	61	MA	CT05-120	CT05-120	CT	1	120	120	5	105	0	0	0	0	0	0	0	0	12005	0	60	1	22	1484	37M 0520791, UTM 9262066, Elevation 40m	1122	1484	1478	6	42964	2	71
7	9	8/17/2017	17	8	2017	2017-08-17	103	16	42	19	2	0.291667	0.333333	2	6	26	2	62	HS	TCU	TC00-000	TC	2	TCU	999	0	200	1	1	1	1	1	1	1	1	99900	2	60	1	22	1485	37M 0520791, UTM 9262066, Elevation 40m	1123	1485	1478	7	42964	2	71
8	9	8/17/2017	17	8	2017	2017-08-17	103	16	42	19	2	0.291667	0.333333	2	6	26	2	62	SA	TC05-120	TC05-120	TC	2	120	120	5	205	0	0	5	0	0	0	0	5	12005	0	60	1	22	1486	37M 0520791, UTM 9262066, Elevation 40m	1124	1486	1478	8	42964	2	71
9	9	8/17/2017	17	8	2017	2017-08-17	103	16	42	19	2	0.333333	0.375	2	6	26	1	61	MA	CTU	CT00-000	CT	1	CTU	999	0	100	0	0	0	0	0	0	0	0	99900	0	60	1	23.5	1487	37M 0520791, UTM 9262066, Elevation 40m	1125	1487	1478	9	42964	2	71
10	9	8/17/2017	17	8	2017	2017-08-17	103	16	42	19	2	0.333333	0.375	2	6	26	1	61	AS	CT25-000	CT25-000	CT	1	0	0	25	125	0	0	0	0	0	0	0	0	25	0	60	1	23.5	1488	37M 0520791, UTM 9262066, Elevation 40m	1126	1488	1478	10	42964	2	71
11	9	8/17/2017	17	8	2017	2017-08-17	103	16	42	19	2	0.333333	0.375	2	6	26	2	62	SA	TCU	TC00-000	TC	2	TCU	999	0	200	1	1	1	1	1	1	1	1	99900	2	60	1	23.5	1489	37M 0520791, UTM 9262066, Elevation 40m	1127	1489	1478	11	42964	2	71
12	9	8/17/2017	17	8	2017	2017-08-17	103	16	42	19	2	0.333333	0.375	2	6	26	2	62	HS	TC25-000	TC25-000	TC	2	0	0	25	225	0	0	0	0	0	0	25	25	25	0	60	1	23.5	1490	37M 0520791, UTM 9262066, Elevation 40m	1128	1490	1478	12	42964	2	71
13	9	8/17/2017	17	8	2017	2017-08-17	103	16	42	19	2	0.666667	0.708333	2	6	26	1	61	AS	CTU	CT00-000	CT	1	CTU	999	0	100	0	0	0	0	0	0	0	0	99900	0	60	1	23	1491	37M 0520791, UTM 9262066, Elevation 40m	1129	1491	1478	13	42964	2	71
14	9	8/17/2017	17	8	2017	2017-08-17	103	16	42	19	2	0.666667	0.708333	2	6	26	1	61	MA	CT20-300	CT20-300	CT	1	300	300	20	120	0	0	0	0	0	0	0	0	30020	0	60	1	23	1492	37M 0520791, UTM 9262066, Elevation 40m	1130	1492	1478	14	42964	2	71
15	9	8/17/2017	17	8	2017	2017-08-17	103	16	42	19	2	0.666667	0.708333	2	6	26	2	62	HS	TCU	TC00-000	TC	2	TCU	999	0	200	1	1	1	1	1	1	1	1	99900	2	60	1	23	1493	37M 0520791, UTM 9262066, Elevation 40m	1131	1493	1478	15	42964	2	71
16	9	8/17/2017	17	8	2017	2017-08-17	103	16	42	19	2	0.666667	0.708333	2	6	26	2	62	SA	TC20-300	TC20-300	TC	2	300	300	20	220	0	0	0	0	0	20	0	20	30020	0	60	1	23	1494	37M 0520791, UTM 9262066, Elevation 40m	1132	1494	1478	16	42964	2	71
17	9	8/17/2017	17	8	2017	2017-08-17	103	16	42	19	2	0.708333	0.75	2	6	26	1	61	MA	CTU	CT00-000	CT	1	CTU	999	0	100	0	0	0	0	0	0	0	0	99900	0	60	1	22	1495	37M 0520791, UTM 9262066, Elevation 40m	1133	1495	1478	17	42964	2	71
18	9	8/17/2017	17	8	2017	2017-08-17	103	16	42	19	2	0.708333	0.75	2	6	26	1	61	AS	CT02-240	CT02-240	CT	1	240	240	2	102	0	0	0	0	0	0	0	0	24002	0	60	1	22	1496	37M 0520791, UTM 9262066, Elevation 40m	1134	1496	1478	18	42964	2	71
19	9	8/17/2017	17	8	2017	2017-08-17	103	16	42	19	2	0.708333	0.75	2	6	26	2	62	SA	TCU	TC00-000	TC	2	TCU	999	0	200	1	1	1	1	1	1	1	1	99900	2	60	1	22	1497	37M 0520791, UTM 9262066, Elevation 40m	1135	1497	1478	19	42964	2	71
20	9	8/17/2017	17	8	2017	2017-08-17	103	16	42	19	2	0.708333	0.75	2	6	26	2	62	HS	TC02-240	TC02-240	TC	2	240	240	2	202	0	2	0	0	0	0	0	2	24002	0	60	1	22	1498	37M 0520791, UTM 9262066, Elevation 40m	1136	1498	1478	20	42964	2	71
21	9	8/17/2017	17	8	2017	2017-08-17	103	16	42	19	2	0.75	0.791667	2	6	26	1	61	AS	CTU	CT00-000	CT	1	CTU	999	0	100	0	0	0	0	0	0	0	0	99900	0	60	1	21	1499	37M 0520791, UTM 9262066, Elevation 40m	1137	1499	1478	21	42964	2	71
21	9	8/17/2017	17	8	2017	2017-08-17	103	16	42	19	2	0.75	0.791667	2	6	26	1	61	AS	CTU	CT00-000	CT	1	CTU	999	0	100	0	0	0	0	0	0	0	0	99900	0	60	1	21	1499	37M 0520791, UTM 9262066, Elevation 40m	1138	1499	1478	21	42964	14	50
22	9	8/17/2017	17	8	2017	2017-08-17	103	16	42	19	2	0.75	0.791667	2	6	26	1	61	MA	CT10-180	CT10-180	CT	1	180	180	10	110	0	0	0	0	0	0	0	0	18010	0	60	1	21	1500	37M 0520791, UTM 9262066, Elevation 40m	1139	1500	1478	22	42964	2	71
22	9	8/17/2017	17	8	2017	2017-08-17	103	16	42	19	2	0.75	0.791667	2	6	26	1	61	MA	CT10-180	CT10-180	CT	1	180	180	10	110	0	0	0	0	0	0	0	0	18010	0	60	1	21	1500	37M 0520791, UTM 9262066, Elevation 40m	1140	1500	1478	22	42964	14	50
23	9	8/17/2017	17	8	2017	2017-08-17	103	16	42	19	2	0.75	0.791667	2	6	26	2	62	HS	TCU	TC00-000	TC	2	TCU	999	0	200	1	1	1	1	1	1	1	1	99900	2	60	1	21	1501	37M 0520791, UTM 9262066, Elevation 40m	1141	1501	1478	23	42964	2	71
23	9	8/17/2017	17	8	2017	2017-08-17	103	16	42	19	2	0.75	0.791667	2	6	26	2	62	HS	TCU	TC00-000	TC	2	TCU	999	0	200	1	1	1	1	1	1	1	1	99900	2	60	1	21	1501	37M 0520791, UTM 9262066, Elevation 40m	1142	1501	1478	23	42964	14	50
24	9	8/17/2017	17	8	2017	2017-08-17	103	16	42	19	2	0.75	0.791667	2	6	26	2	62	SA	TC10-180	TC10-180	TC	2	180	180	10	210	0	0	0	10	0	0	0	10	18010	0	60	1	21	1502	37M 0520791, UTM 9262066, Elevation 40m	1143	1502	1478	24	42964	2	71
24	9	8/17/2017	17	8	2017	2017-08-17	103	16	42	19	2	0.75	0.791667	2	6	26	2	62	SA	TC10-180	TC10-180	TC	2	180	180	10	210	0	0	0	10	0	0	0	10	18010	0	60	1	21	1502	37M 0520791, UTM 9262066, Elevation 40m	1144	1502	1478	24	42964	14	50
1	11	8/22/2017	22	8	2017	2017-08-22	108	17	43	19	2	0.25	0.291667	2	7	27	1	71	AS	CCU	CC00-000	CC	0	CCU	999	0	0	0	0	0	0	0	0	0	0	99900	0	61	1	19	1504	37M 0520414 UTM 9262225, Elevation 64m	1145	1504	1503	1	42969	2	71
1	11	8/22/2017	22	8	2017	2017-08-22	108	17	43	19	2	0.25	0.291667	2	7	27	1	71	AS	CCU	CC00-000	CC	0	CCU	999	0	0	0	0	0	0	0	0	0	0	99900	0	61	1	19	1504	37M 0520414 UTM 9262225, Elevation 64m	1146	1504	1503	1	42969	14	50
2	11	8/22/2017	22	8	2017	2017-08-22	108	17	43	19	2	0.25	0.291667	2	7	27	1	71	SA	CC20-300	CC20-300	CC	0	300	300	20	20	0	0	0	0	0	0	0	0	30020	0	61	1	19	1505	37M 0520414 UTM 9262225, Elevation 64m	1147	1505	1503	2	42969	2	71
2	11	8/22/2017	22	8	2017	2017-08-22	108	17	43	19	2	0.25	0.291667	2	7	27	1	71	SA	CC20-300	CC20-300	CC	0	300	300	20	20	0	0	0	0	0	0	0	0	30020	0	61	1	19	1505	37M 0520414 UTM 9262225, Elevation 64m	1148	1505	1503	2	42969	14	50
3	11	8/22/2017	22	8	2017	2017-08-22	108	17	43	19	2	0.25	0.291667	2	7	27	2	72	MA	CCU	CC00-000	CC	0	CCU	999	0	0	0	0	0	0	0	0	0	0	99900	0	61	1	19	1506	37M 0520414 UTM 9262225, Elevation 64m	1149	1506	1503	3	42969	2	71
4	11	8/22/2017	22	8	2017	2017-08-22	108	17	43	19	2	0.25	0.291667	2	7	27	2	72	HS	CC20-300	CC20-300	CC	0	300	300	20	20	0	0	0	0	0	0	0	0	30020	0	61	1	19	1507	37M 0520414 UTM 9262225, Elevation 64m	1150	1507	1503	4	42969	2	71
4	11	8/22/2017	22	8	2017	2017-08-22	108	17	43	19	2	0.25	0.291667	2	7	27	2	72	HS	CC20-300	CC20-300	CC	0	300	300	20	20	0	0	0	0	0	0	0	0	30020	0	61	1	19	1507	37M 0520414 UTM 9262225, Elevation 64m	1151	1507	1503	4	42969	14	50
5	11	8/22/2017	22	8	2017	2017-08-22	108	17	43	19	2	0.291667	0.333333	2	7	27	1	71	SA	CCU	CC00-000	CC	0	CCU	999	0	0	0	0	0	0	0	0	0	0	99900	0	61	1	21	1508	37M 0520414 UTM 9262225, Elevation 64m	1152	1508	1503	5	42969	2	71
5	11	8/22/2017	22	8	2017	2017-08-22	108	17	43	19	2	0.291667	0.333333	2	7	27	1	71	SA	CCU	CC00-000	CC	0	CCU	999	0	0	0	0	0	0	0	0	0	0	99900	0	61	1	21	1508	37M 0520414 UTM 9262225, Elevation 64m	1153	1508	1503	5	42969	14	50
6	11	8/22/2017	22	8	2017	2017-08-22	108	17	43	19	2	0.291667	0.333333	2	7	27	1	71	AS	CC15-180	CC15-180	CC	0	180	180	15	15	0	0	0	0	0	0	0	0	18015	0	61	1	21	1509	37M 0520414 UTM 9262225, Elevation 64m	1154	1509	1503	6	42969	2	71
6	11	8/22/2017	22	8	2017	2017-08-22	108	17	43	19	2	0.291667	0.333333	2	7	27	1	71	AS	CC15-180	CC15-180	CC	0	180	180	15	15	0	0	0	0	0	0	0	0	18015	0	61	1	21	1509	37M 0520414 UTM 9262225, Elevation 64m	1155	1509	1503	6	42969	14	50
7	11	8/22/2017	22	8	2017	2017-08-22	108	17	43	19	2	0.291667	0.333333	2	7	27	2	72	HS	CCU	CC00-000	CC	0	CCU	999	0	0	0	0	0	0	0	0	0	0	99900	0	61	1	21	1510	37M 0520414 UTM 9262225, Elevation 64m	1156	1510	1503	7	42969	2	71
8	11	8/22/2017	22	8	2017	2017-08-22	108	17	43	19	2	0.291667	0.333333	2	7	27	2	72	MA	CC15-180	CC15-180	CC	0	180	180	15	15	0	0	0	0	0	0	0	0	18015	0	61	1	21	1511	37M 0520414 UTM 9262225, Elevation 64m	1157	1511	1503	8	42969	2	71
9	11	8/22/2017	22	8	2017	2017-08-22	108	17	43	19	2	0.333333	0.375	2	7	27	1	71	AS	CCU	CC00-000	CC	0	CCU	999	0	0	0	0	0	0	0	0	0	0	99900	0	61	1	23	1512	37M 0520414 UTM 9262225, Elevation 64m	1158	1512	1503	9	42969	2	71
9	11	8/22/2017	22	8	2017	2017-08-22	108	17	43	19	2	0.333333	0.375	2	7	27	1	71	AS	CCU	CC00-000	CC	0	CCU	999	0	0	0	0	0	0	0	0	0	0	99900	0	61	1	23	1512	37M 0520414 UTM 9262225, Elevation 64m	1159	1512	1503	9	42969	14	50
10	11	8/22/2017	22	8	2017	2017-08-22	108	17	43	19	2	0.333333	0.375	2	7	27	1	71	SA	CC05-060	CC05-060	CC	0	60	60	5	5	0	0	0	0	0	0	0	0	6005	0	61	1	23	1513	37M 0520414 UTM 9262225, Elevation 64m	1160	1513	1503	10	42969	2	71
11	11	8/22/2017	22	8	2017	2017-08-22	108	17	43	19	2	0.333333	0.375	2	7	27	2	72	MA	CCU	CC00-000	CC	0	CCU	999	0	0	0	0	0	0	0	0	0	0	99900	0	61	1	23	1514	37M 0520414 UTM 9262225, Elevation 64m	1161	1514	1503	11	42969	2	71
12	11	8/22/2017	22	8	2017	2017-08-22	108	17	43	19	2	0.333333	0.375	2	7	27	2	72	HS	CC05-060	CC05-060	CC	0	60	60	5	5	0	0	0	0	0	0	0	0	6005	0	61	1	23	1515	37M 0520414 UTM 9262225, Elevation 64m	1162	1515	1503	12	42969	2	71
13	11	8/22/2017	22	8	2017	2017-08-22	108	17	43	19	2	0.666667	0.708333	2	7	27	1	71	SA	CCU	CC00-000	CC	0	CCU	999	0	0	0	0	0	0	0	0	0	0	99900	0	61	1	25	1516	37M 0520414 UTM 9262225, Elevation 64m	1163	1516	1503	13	42969	2	71
14	11	8/22/2017	22	8	2017	2017-08-22	108	17	43	19	2	0.666667	0.708333	2	7	27	1	71	AS	CC25-240	CC25-240	CC	0	240	240	25	25	0	0	0	0	0	0	0	0	24025	0	61	1	25	1517	37M 0520414 UTM 9262225, Elevation 64m	1164	1517	1503	14	42969	2	71
15	11	8/22/2017	22	8	2017	2017-08-22	108	17	43	19	2	0.666667	0.708333	2	7	27	2	72	HS	CCU	CC00-000	CC	0	CCU	999	0	0	0	0	0	0	0	0	0	0	99900	0	61	1	25	1518	37M 0520414 UTM 9262225, Elevation 64m	1165	1518	1503	15	42969	2	71
16	11	8/22/2017	22	8	2017	2017-08-22	108	17	43	19	2	0.666667	0.708333	2	7	27	2	72	MA	CC25-240	CC25-240	CC	0	240	240	25	25	0	0	0	0	0	0	0	0	24025	0	61	1	25	1519	37M 0520414 UTM 9262225, Elevation 64m	1166	1519	1503	16	42969	2	71
17	11	8/22/2017	22	8	2017	2017-08-22	108	17	43	19	2	0.708333	0.75	2	7	27	1	71	AS	CCU	CC00-000	CC	0	CCU	999	0	0	0	0	0	0	0	0	0	0	99900	0	61	1	24	1520	37M 0520414 UTM 9262225, Elevation 64m	1167	1520	1503	17	42969	2	71
18	11	8/22/2017	22	8	2017	2017-08-22	108	17	43	19	2	0.708333	0.75	2	7	27	1	71	SA	CC02-120	CC02-120	CC	0	120	120	2	2	0	0	0	0	0	0	0	0	12002	0	61	1	24	1521	37M 0520414 UTM 9262225, Elevation 64m	1168	1521	1503	18	42969	2	71
19	11	8/22/2017	22	8	2017	2017-08-22	108	17	43	19	2	0.708333	0.75	2	7	27	2	72	MA	CCU	CC00-000	CC	0	CCU	999	0	0	0	0	0	0	0	0	0	0	99900	0	61	1	24	1522	37M 0520414 UTM 9262225, Elevation 64m	1169	1522	1503	19	42969	2	71
20	11	8/22/2017	22	8	2017	2017-08-22	108	17	43	19	2	0.708333	0.75	2	7	27	2	72	HS	CC02-120	CC02-120	CC	0	120	120	2	2	0	0	0	0	0	0	0	0	12002	0	61	1	24	1523	37M 0520414 UTM 9262225, Elevation 64m	1170	1523	1503	20	42969	2	71
21	11	8/22/2017	22	8	2017	2017-08-22	108	17	43	19	2	0.75	0.791667	2	7	27	1	71	SA	CCU	CC00-000	CC	0	CCU	999	0	0	0	0	0	0	0	0	0	0	99900	0	61	1	22	1524	37M 0520414 UTM 9262225, Elevation 64m	1171	1524	1503	21	42969	14	50
21	11	8/22/2017	22	8	2017	2017-08-22	108	17	43	19	2	0.75	0.791667	2	7	27	1	71	SA	CCU	CC00-000	CC	0	CCU	999	0	0	0	0	0	0	0	0	0	0	99900	0	61	1	22	1524	37M 0520414 UTM 9262225, Elevation 64m	1172	1524	1503	21	42969	2	71
22	11	8/22/2017	22	8	2017	2017-08-22	108	17	43	19	2	0.75	0.791667	2	7	27	1	71	AS	CC10-000	CC10-000	CC	0	0	0	10	10	0	0	0	0	0	0	0	0	10	0	61	1	22	1525	37M 0520414 UTM 9262225, Elevation 64m	1173	1525	1503	22	42969	2	71
23	11	8/22/2017	22	8	2017	2017-08-22	108	17	43	19	2	0.75	0.791667	2	7	27	2	72	HS	CCU	CC00-000	CC	0	CCU	999	0	0	0	0	0	0	0	0	0	0	99900	0	61	1	22	1526	37M 0520414 UTM 9262225, Elevation 64m	1174	1526	1503	23	42969	2	71
24	11	8/22/2017	22	8	2017	2017-08-22	108	17	43	19	2	0.75	0.791667	2	7	27	2	72	MA	CC10-000	CC10-000	CC	0	0	0	10	10	0	0	0	0	0	0	0	0	10	0	61	1	22	1527	37M 0520414 UTM 9262225, Elevation 64m	1176	1527	1503	24	42969	14	50
24	11	8/22/2017	22	8	2017	2017-08-22	108	17	43	19	2	0.75	0.791667	2	7	27	2	72	MA	CC10-000	CC10-100	CC	0	0	0	10	10	0	0	0	0	0	0	0	0	10	0	61	1	22	1527	37M 0520414 UTM 9262225, Elevation 64m	1175	1527	1503	24	42969	2	71
1	11	8/23/2017	23	8	2017	2017-08-23	109	17	44	19	2	0.25	0.291667	2	7	27	1	71	SA	CTU	CT00-000	CT	1	CTU	999	0	100	0	0	0	0	0	0	0	0	99900	0	62	1	19.5	1529	37M 0520414 UTM 9262225, Elevation 64m	1177	1529	1528	1	42970	2	71
1	11	8/23/2017	23	8	2017	2017-08-23	109	17	44	19	2	0.25	0.291667	2	7	27	1	71	SA	CTU	CT00-000	CT	1	CTU	999	0	100	0	0	0	0	0	0	0	0	99900	0	62	1	19.5	1529	37M 0520414 UTM 9262225, Elevation 64m	1178	1529	1528	1	42970	14	50
2	11	8/23/2017	23	8	2017	2017-08-23	109	17	44	19	2	0.25	0.291667	2	7	27	1	71	AS	CT05-120	CT05-120	CT	1	120	120	5	105	0	0	0	0	0	0	0	0	12005	0	62	1	19.5	1530	37M 0520414 UTM 9262225, Elevation 64m	1179	1530	1528	2	42970	2	71
3	11	8/23/2017	23	8	2017	2017-08-23	109	17	44	19	2	0.25	0.291667	2	7	27	2	72	HS	TCU	TC00-000	TC	2	TCU	999	0	200	1	1	1	1	1	1	1	1	99900	2	62	1	19.5	1531	37M 0520414 UTM 9262225, Elevation 64m	1180	1531	1528	3	42970	2	71
3	11	8/23/2017	23	8	2017	2017-08-23	109	17	44	19	2	0.25	0.291667	2	7	27	2	72	HS	TCU	TC00-000	TC	2	TCU	999	0	200	1	1	1	1	1	1	1	1	99900	2	62	1	19.5	1531	37M 0520414 UTM 9262225, Elevation 64m	1181	1531	1528	3	42970	14	50
4	11	8/23/2017	23	8	2017	2017-08-23	109	17	44	19	2	0.25	0.291667	2	7	27	2	72	MA	TC05-120	TC05-120	TC	2	120	120	5	205	0	0	5	0	0	0	0	5	12005	0	62	1	19.5	1532	37M 0520414 UTM 9262225, Elevation 64m	1182	1532	1528	4	42970	2	71
5	11	8/23/2017	23	8	2017	2017-08-23	109	17	44	19	2	0.291667	0.333333	2	7	27	1	71	AS	CTU	CT00-000	CT	1	CTU	999	0	100	0	0	0	0	0	0	0	0	99900	0	62	1	21	1533	37M 0520414 UTM 9262225, Elevation 64m	1183	1533	1528	5	42970	2	71
5	11	8/23/2017	23	8	2017	2017-08-23	109	17	44	19	2	0.291667	0.333333	2	7	27	1	71	AS	CTU	CT00-000	CT	1	CTU	999	0	100	0	0	0	0	0	0	0	0	99900	0	62	1	21	1533	37M 0520414 UTM 9262225, Elevation 64m	1184	1533	1528	5	42970	14	50
6	11	8/23/2017	23	8	2017	2017-08-23	109	17	44	19	2	0.291667	0.333333	2	7	27	1	71	SA	CT15-180	CT15-180	CT	1	180	180	15	115	0	0	0	0	0	0	0	0	18015	0	62	1	21	1534	37M 0520414 UTM 9262225, Elevation 64m	1185	1534	1528	6	42970	2	71
7	11	8/23/2017	23	8	2017	2017-08-23	109	17	44	19	2	0.291667	0.333333	2	7	27	2	72	MA	TCU	TC00-000	TC	2	TCU	999	0	200	1	1	1	1	1	1	1	1	99900	2	62	1	21	1535	37M 0520414 UTM 9262225, Elevation 64m	1186	1535	1528	7	42970	2	71
8	11	8/23/2017	23	8	2017	2017-08-23	109	17	44	19	2	0.291667	0.333333	2	7	27	2	72	HS	TC15-180	TC15-180	TC	2	180	180	15	215	0	0	0	0	15	0	0	15	18015	0	62	1	21	1536	37M 0520414 UTM 9262225, Elevation 64m	1187	1536	1528	8	42970	2	71
9	11	8/23/2017	23	8	2017	2017-08-23	109	17	44	19	2	0.333333	0.375	2	7	27	1	71	SA	CTU	CT00-000	CT	1	CTU	999	0	100	0	0	0	0	0	0	0	0	99900	0	62	1	22	1537	37M 0520414 UTM 9262225, Elevation 64m	1188	1537	1528	9	42970	2	71
10	11	8/23/2017	23	8	2017	2017-08-23	109	17	44	19	2	0.333333	0.375	2	7	27	1	71	AS	CT25-000	CT25-000	CT	1	0	0	25	125	0	0	0	0	0	0	0	0	25	0	62	1	22	1538	37M 0520414 UTM 9262225, Elevation 64m	1189	1538	1528	10	42970	2	71
11	11	8/23/2017	23	8	2017	2017-08-23	109	17	44	19	2	0.333333	0.375	2	7	27	2	72	HS	TCU	TC00-000	TC	2	TCU	999	0	200	1	1	1	1	1	1	1	1	99900	2	62	1	22	1539	37M 0520414 UTM 9262225, Elevation 64m	1190	1539	1528	11	42970	2	71
12	11	8/23/2017	23	8	2017	2017-08-23	109	17	44	19	2	0.333333	0.375	2	7	27	2	72	MA	TC25-000	TC25-000	TC	2	0	0	25	225	0	0	0	0	0	0	25	25	25	0	62	1	22	1540	37M 0520414 UTM 9262225, Elevation 64m	1191	1540	1528	12	42970	2	71
13	11	8/23/2017	23	8	2017	2017-08-23	109	17	44	19	2	0.666667	0.708333	2	7	27	1	71	AS	CTU	CT00-000	CT	1	CTU	999	0	100	0	0	0	0	0	0	0	0	99900	0	62	1	23.5	1541	37M 0520414 UTM 9262225, Elevation 64m	1192	1541	1528	13	42970	2	71
14	11	8/23/2017	23	8	2017	2017-08-23	109	17	44	19	2	0.666667	0.708333	2	7	27	1	71	SA	CT02-060	CT02-060	CT	1	60	60	2	102	0	0	0	0	0	0	0	0	6002	0	62	1	23.5	1542	37M 0520414 UTM 9262225, Elevation 64m	1193	1542	1528	14	42970	2	71
15	11	8/23/2017	23	8	2017	2017-08-23	109	17	44	19	2	0.666667	0.708333	2	7	27	2	72	MA	TCU	TC00-000	TC	2	TCU	999	0	200	1	1	1	1	1	1	1	1	99900	2	62	1	23.5	1543	37M 0520414 UTM 9262225, Elevation 64m	1194	1543	1528	15	42970	2	71
16	11	8/23/2017	23	8	2017	2017-08-23	109	17	44	19	2	0.666667	0.708333	2	7	27	2	72	HS	TC02-060	TC02-060	TC	2	60	60	2	202	0	2	0	0	0	0	0	2	6002	0	62	1	23.5	1544	37M 0520414 UTM 9262225, Elevation 64m	1195	1544	1528	16	42970	2	71
17	11	8/23/2017	23	8	2017	2017-08-23	109	17	44	19	2	0.708333	0.75	2	7	27	1	71	SA	CTU	CT00-000	CT	1	CTU	999	0	100	0	0	0	0	0	0	0	0	99900	0	62	1	22.5	1545	37M 0520414 UTM 9262225, Elevation 64m	1196	1545	1528	17	42970	2	71
18	11	8/23/2017	23	8	2017	2017-08-23	109	17	44	19	2	0.708333	0.75	2	7	27	1	71	AS	CT10-300	CT10-300	CT	1	300	300	10	110	0	0	0	0	0	0	0	0	30010	0	62	1	22.5	1546	37M 0520414 UTM 9262225, Elevation 64m	1197	1546	1528	18	42970	2	71
19	11	8/23/2017	23	8	2017	2017-08-23	109	17	44	19	2	0.708333	0.75	2	7	27	2	72	HS	TCU	TC00-000	TC	2	TCU	999	0	200	1	1	1	1	1	1	1	1	99900	2	62	1	22.5	1547	37M 0520414 UTM 9262225, Elevation 64m	1198	1547	1528	19	42970	2	71
20	11	8/23/2017	23	8	2017	2017-08-23	109	17	44	19	2	0.708333	0.75	2	7	27	2	72	MA	TC10-300	TC10-300	TC	2	300	300	10	210	0	0	0	10	0	0	0	10	30010	0	62	1	22.5	1548	37M 0520414 UTM 9262225, Elevation 64m	1199	1548	1528	20	42970	2	71
21	11	8/23/2017	23	8	2017	2017-08-23	109	17	44	19	2	0.75	0.791667	2	7	27	1	71	AS	CTU	CT00-000	CT	1	CTU	999	0	100	0	0	0	0	0	0	0	0	99900	0	62	1	21	1549	37M 0520414 UTM 9262225, Elevation 64m	1201	1549	1528	21	42970	14	50
21	11	8/23/2017	23	8	2017	2017-08-23	109	17	44	19	2	0.75	0.791667	2	7	27	1	71	AS	CTU	CT00-000	CT	1	CTU	999	0	100	0	0	0	0	0	0	0	0	99900	0	62	1	21	1549	37M 0520414 UTM 9262225, Elevation 64m	1200	1549	1528	21	42970	2	71
22	11	8/23/2017	23	8	2017	2017-08-23	109	17	44	19	2	0.75	0.791667	2	7	27	1	71	SA	CT20-240	CT20-240	CT	1	240	240	20	120	0	0	0	0	0	0	0	0	24020	0	62	1	21	1550	37M 0520414 UTM 9262225, Elevation 64m	1202	1550	1528	22	42970	2	71
22	11	8/23/2017	23	8	2017	2017-08-23	109	17	44	19	2	0.75	0.791667	2	7	27	1	71	SA	CT20-240	CT20-240	CT	1	240	240	20	120	0	0	0	0	0	0	0	0	24020	0	62	1	21	1550	37M 0520414 UTM 9262225, Elevation 64m	1203	1550	1528	22	42970	14	50
23	11	8/23/2017	23	8	2017	2017-08-23	109	17	44	19	2	0.75	0.791667	2	7	27	2	72	MA	TCU	TC00-000	TC	2	TCU	999	0	200	1	1	1	1	1	1	1	1	99900	2	62	1	21	1551	37M 0520414 UTM 9262225, Elevation 64m	1204	1551	1528	23	42970	2	71
23	11	8/23/2017	23	8	2017	2017-08-23	109	17	44	19	2	0.75	0.791667	2	7	27	2	72	MA	TCU	TC00-000	TC	2	TCU	999	0	200	1	1	1	1	1	1	1	1	99900	2	62	1	21	1551	37M 0520414 UTM 9262225, Elevation 64m	1205	1551	1528	23	42970	14	50
24	11	8/23/2017	23	8	2017	2017-08-23	109	17	44	19	2	0.75	0.791667	2	7	27	2	72	HS	TC20-240	TC20-240	TC	2	240	240	20	220	0	0	0	0	0	20	0	20	24020	0	62	1	21	1552	37M 0520414 UTM 9262225, Elevation 64m	1206	1552	1528	24	42970	2	71
24	11	8/23/2017	23	8	2017	2017-08-23	109	17	44	19	2	0.75	0.791667	2	7	27	2	72	HS	TC20-240	TC20-240	TC	2	240	240	20	220	0	0	0	0	0	20	0	20	24020	0	62	1	21	1552	37M 0520414 UTM 9262225, Elevation 64m	1207	1552	1528	24	42970	14	50
1	11	8/24/2017	24	8	2017	2017-08-24	110	17	45	19	2	0.25	0.291667	2	7	27	1	71	SA	TCU	TC00-000	TC	2	TCU	999	0	200	1	1	1	1	1	1	1	1	99900	2	63	1	19	1554	37M 0520414 UTM 9262225, Elevation 64m	1208	1554	1553	1	42971	2	71
2	11	8/24/2017	24	8	2017	2017-08-24	110	17	45	19	2	0.25	0.291667	2	7	27	1	71	AS	TC15-000	TC00-000	TC	2	0	0	15	215	0	0	0	0	15	0	0	15	15	0	63	1	19	1555	37M 0520414 UTM 9262225, Elevation 64m	1209	1555	1553	2	42971	2	71
2	11	8/24/2017	24	8	2017	2017-08-24	110	17	45	19	2	0.25	0.291667	2	7	27	1	71	AS	TC15-000	TC15-000	TC	2	0	0	15	215	0	0	0	0	15	0	0	15	15	0	63	1	19	1555	37M 0520414 UTM 9262225, Elevation 64m	1210	1555	1553	2	42971	14	50
3	11	8/24/2017	24	8	2017	2017-08-24	110	17	45	19	2	0.25	0.291667	2	7	27	2	72	HS	CTU	CT00-000	CT	1	CTU	999	0	100	0	0	0	0	0	0	0	0	99900	0	63	1	19	1556	37M 0520414 UTM 9262225, Elevation 64m	1211	1556	1553	3	42971	2	71
3	11	8/24/2017	24	8	2017	2017-08-24	110	17	45	19	2	0.25	0.291667	2	7	27	2	72	HS	CTU	CT00-000	CT	1	CTU	999	0	100	0	0	0	0	0	0	0	0	99900	0	63	1	19	1556	37M 0520414 UTM 9262225, Elevation 64m	1212	1556	1553	3	42971	14	50
4	11	8/24/2017	24	8	2017	2017-08-24	110	17	45	19	2	0.25	0.291667	2	7	27	2	72	MA	CT15-000	CT15-000	CT	1	0	0	15	115	0	0	0	0	0	0	0	0	15	0	63	1	19	1557	37M 0520414 UTM 9262225, Elevation 64m	1213	1557	1553	4	42971	2	71
5	11	8/24/2017	24	8	2017	2017-08-24	110	17	45	19	2	0.291667	0.333333	2	7	27	1	71	AS	TCU	TC00-000	TC	2	TCU	999	0	200	1	1	1	1	1	1	1	1	99900	2	63	1	22	1558	37M 0520414 UTM 9262225, Elevation 64m	1214	1558	1553	5	42971	2	71
6	11	8/24/2017	24	8	2017	2017-08-24	110	17	45	19	2	0.291667	0.333333	2	7	27	1	71	SA	TC02-300	TC02-300	TC	2	300	300	2	202	0	2	0	0	0	0	0	2	30002	0	63	1	22	1559	37M 0520414 UTM 9262225, Elevation 64m	1215	1559	1553	6	42971	2	71
7	11	8/24/2017	24	8	2017	2017-08-24	110	17	45	19	2	0.291667	0.333333	2	7	27	2	72	MA	CTU	CT00-000	CT	1	CTU	999	0	100	0	0	0	0	0	0	0	0	99900	0	63	1	22	1560	37M 0520414 UTM 9262225, Elevation 64m	1216	1560	1553	7	42971	2	71
8	11	8/24/2017	24	8	2017	2017-08-24	110	17	45	19	2	0.291667	0.333333	2	7	27	2	72	HS	CT02-300	CT02-300	CT	1	300	300	2	102	0	0	0	0	0	0	0	0	30002	0	63	1	22	1561	37M 0520414 UTM 9262225, Elevation 64m	1217	1561	1553	8	42971	2	71
9	11	8/24/2017	24	8	2017	2017-08-24	110	17	45	19	2	0.333333	0.375	2	7	27	1	71	SA	TCU	TC00-000	TC	2	TCU	999	0	200	1	1	1	1	1	1	1	1	99900	2	63	1	21	1562	37M 0520414 UTM 9262225, Elevation 64m	1218	1562	1553	9	42971	2	71
10	11	8/24/2017	24	8	2017	2017-08-24	110	17	45	19	2	0.333333	0.375	2	7	27	1	71	AS	TC25-180	TC25-180	TC	2	180	180	25	225	0	0	0	0	0	0	25	25	18025	0	63	1	21	1563	37M 0520414 UTM 9262225, Elevation 64m	1219	1563	1553	10	42971	2	71
11	11	8/24/2017	24	8	2017	2017-08-24	110	17	45	19	2	0.333333	0.375	2	7	27	2	72	HS	CTU	CT00-000	CT	1	CTU	999	0	100	0	0	0	0	0	0	0	0	99900	0	63	1	21	1564	37M 0520414 UTM 9262225, Elevation 64m	1220	1564	1553	11	42971	2	71
12	11	8/24/2017	24	8	2017	2017-08-24	110	17	45	19	2	0.333333	0.375	2	7	27	2	72	MA	CT25-180	CT25-180	CT	1	180	180	25	125	0	0	0	0	0	0	0	0	18025	0	63	1	21	1565	37M 0520414 UTM 9262225, Elevation 64m	1221	1565	1553	12	42971	2	71
13	11	8/24/2017	24	8	2017	2017-08-24	110	17	45	19	2	0.666667	0.708333	2	7	27	1	71	AS	TCU	TC00-000	TC	2	TCU	999	0	200	1	1	1	1	1	1	1	1	99900	2	63	1	23.5	1566	37M 0520414 UTM 9262225, Elevation 64m	1222	1566	1553	13	42971	2	71
14	11	8/24/2017	24	8	2017	2017-08-24	110	17	45	19	2	0.666667	0.708333	2	7	27	1	71	SA	TC10-060	TC10-060	TC	2	60	60	10	210	0	0	0	10	0	0	0	10	6010	0	63	1	23.5	1567	37M 0520414 UTM 9262225, Elevation 64m	1223	1567	1553	14	42971	2	71
15	11	8/24/2017	24	8	2017	2017-08-24	110	17	45	19	2	0.666667	0.708333	2	7	27	2	72	MA	CTU	CT00-000	CT	1	CTU	999	0	100	0	0	0	0	0	0	0	0	99900	0	63	1	23.5	1568	37M 0520414 UTM 9262225, Elevation 64m	1224	1568	1553	15	42971	2	71
16	11	8/24/2017	24	8	2017	2017-08-24	110	17	45	19	2	0.666667	0.708333	2	7	27	2	72	HS	CT10-060	CT10-060	CT	1	60	60	10	110	0	0	0	0	0	0	0	0	6010	0	63	1	23.5	1569	37M 0520414 UTM 9262225, Elevation 64m	1225	1569	1553	16	42971	2	71
17	11	8/24/2017	24	8	2017	2017-08-24	110	17	45	19	2	0.708333	0.75	2	7	27	1	71	SA	TCU	TC00-000	TC	2	TCU	999	0	200	1	1	1	1	1	1	1	1	99900	2	63	1	22	1570	37M 0520414 UTM 9262225, Elevation 64m	1226	1570	1553	17	42971	2	71
18	11	8/24/2017	24	8	2017	2017-08-24	110	17	45	19	2	0.708333	0.75	2	7	27	1	71	AS	TC05-120	TC05-120	TC	2	120	120	5	205	0	0	5	0	0	0	0	5	12005	0	63	1	22	1571	37M 0520414 UTM 9262225, Elevation 64m	1227	1571	1553	18	42971	2	71
19	11	8/24/2017	24	8	2017	2017-08-24	110	17	45	19	2	0.708333	0.75	2	7	27	2	72	HS	CTU	CT00-000	CT	1	CTU	999	0	100	0	0	0	0	0	0	0	0	99900	0	63	1	22	1572	37M 0520414 UTM 9262225, Elevation 64m	1228	1572	1553	19	42971	2	71
20	11	8/24/2017	24	8	2017	2017-08-24	110	17	45	19	2	0.708333	0.75	2	7	27	2	72	MA	CT05-120	CT05-120	CT	1	120	120	5	105	0	0	0	0	0	0	0	0	12005	0	63	1	22	1573	37M 0520414 UTM 9262225, Elevation 64m	1229	1573	1553	20	42971	2	71
21	11	8/24/2017	24	8	2017	2017-08-24	110	17	45	19	2	0.75	0.791667	2	7	27	1	71	AS	TCU	TC00-000	TC	2	TCU	999	0	200	1	1	1	1	1	1	1	1	99900	2	63	1	22	1574	37M 0520414 UTM 9262225, Elevation 64m	1230	1574	1553	21	42971	2	71
21	11	8/24/2017	24	8	2017	2017-08-24	110	17	45	19	2	0.75	0.791667	2	7	27	1	71	AS	TCU	TC00-000	TC	2	TCU	999	0	200	1	1	1	1	1	1	1	1	99900	2	63	1	22	1574	37M 0520414 UTM 9262225, Elevation 64m	1231	1574	1553	21	42971	14	50
22	11	8/24/2017	24	8	2017	2017-08-24	110	17	45	19	2	0.75	0.791667	2	7	27	1	71	SA	TC20-240	TC20-240	TC	2	240	240	20	220	0	0	0	0	0	20	0	20	24020	0	63	1	22	1575	37M 0520414 UTM 9262225, Elevation 64m	1232	1575	1553	22	42971	2	71
23	11	8/24/2017	24	8	2017	2017-08-24	110	17	45	19	2	0.75	0.791667	2	7	27	2	72	MA	CTU	CT00-000	CT	1	CTU	999	0	100	0	0	0	0	0	0	0	0	99900	0	63	1	22	1576	37M 0520414 UTM 9262225, Elevation 64m	1233	1576	1553	23	42971	2	71
24	11	8/24/2017	24	8	2017	2017-08-24	110	17	45	19	2	0.75	0.791667	2	7	27	2	72	HS	CT20-240	CT20-240	CT	1	240	240	20	120	0	0	0	0	0	0	0	0	24020	0	63	1	22	1577	37M 0520414 UTM 9262225, Elevation 64m	1234	1577	1553	24	42971	2	71
1	3	8/29/2017	29	8	2017	2017-08-29	115	18	46	19	2	0.25	0.291667	2	8	28	1	81	AS	CCU	CC00-000	CC	0	CCU	999	0	0	0	0	0	0	0	0	0	0	99900	0	64	1	19	1579	37M 0519497, UTM 9255198, Elevation 109m	1235	1579	1578	1	42976	2	71
1	3	8/29/2017	29	8	2017	2017-08-29	115	18	46	19	2	0.25	0.291667	2	8	28	1	81	AS	CCU	CC00-000	CC	0	CCU	999	0	0	0	0	0	0	0	0	0	0	99900	0	64	1	19	1579	37M 0519497, UTM 9255198, Elevation 109m	1236	1579	1578	1	42976	14	50
2	3	8/29/2017	29	8	2017	2017-08-29	115	18	46	19	2	0.25	0.291667	2	8	28	1	81	HS	CC10-060	CC10-060	CC	0	60	60	10	10	0	0	0	0	0	0	0	0	6010	0	64	1	19	1580	37M 0519497, UTM 9255198, Elevation 109m	1237	1580	1578	2	42976	2	71
3	3	8/29/2017	29	8	2017	2017-08-29	115	18	46	19	2	0.25	0.291667	2	8	28	2	82	MA	CCU	CC00-000	CC	0	CCU	999	0	0	0	0	0	0	0	0	0	0	99900	0	64	1	19	1581	37M 0519497, UTM 9255198, Elevation 109m	1238	1581	1578	3	42976	2	71
3	3	8/29/2017	29	8	2017	2017-08-29	115	18	46	19	2	0.25	0.291667	2	8	28	2	82	MA	CCU	CC00-000	CC	0	CCU	999	0	0	0	0	0	0	0	0	0	0	99900	0	64	1	19	1581	37M 0519497, UTM 9255198, Elevation 109m	1239	1581	1578	3	42976	14	50
4	3	8/29/2017	29	8	2017	2017-08-29	115	18	46	19	2	0.25	0.291667	2	8	28	2	82	SA	CC10-060	CC10-060	CC	0	60	60	10	10	0	0	0	0	0	0	0	0	6010	0	64	1	19	1582	37M 0519497, UTM 9255198, Elevation 109m	1241	1582	1578	4	42976	14	50
4	3	8/29/2017	29	8	2017	2017-08-29	115	18	46	19	2	0.25	0.291667	2	8	28	2	82	SA	CC10-060	CC10-060	CC	0	60	60	10	10	0	0	0	0	0	0	0	0	6010	0	64	1	19	1582	37M 0519497, UTM 9255198, Elevation 109m	1240	1582	1578	4	42976	2	71
5	3	8/29/2017	29	8	2017	2017-08-29	115	18	46	19	2	0.291667	0.333333	2	8	28	1	81	HS	CCU	CC00-000	CC	0	CCU	999	0	0	0	0	0	0	0	0	0	0	99900	0	64	1	20	1583	37M 0519497, UTM 9255198, Elevation 109m	1242	1583	1578	5	42976	2	71
6	3	8/29/2017	29	8	2017	2017-08-29	115	18	46	19	2	0.291667	0.333333	2	8	28	1	81	AS	CC20-300	CC20-300	CC	0	300	300	20	20	0	0	0	0	0	0	0	0	30020	0	64	1	20	1584	37M 0519497, UTM 9255198, Elevation 109m	1243	1584	1578	6	42976	2	71
7	3	8/29/2017	29	8	2017	2017-08-29	115	18	46	19	2	0.291667	0.333333	2	8	28	2	82	SA	CCU	CC00-000	CC	0	CCU	999	0	0	0	0	0	0	0	0	0	0	99900	0	64	1	20	1585	37M 0519497, UTM 9255198, Elevation 109m	1244	1585	1578	7	42976	2	71
8	3	8/29/2017	29	8	2017	2017-08-29	115	18	46	19	2	0.291667	0.333333	2	8	28	2	82	MA	CC20-300	CC20-300	CC	0	300	300	20	20	0	0	0	0	0	0	0	0	30020	0	64	1	20	1586	37M 0519497, UTM 9255198, Elevation 109m	1245	1586	1578	8	42976	2	71
8	3	8/29/2017	29	8	2017	2017-08-29	115	18	46	19	2	0.291667	0.333333	2	8	28	2	82	MA	CC20-300	CC20-300	CC	0	300	300	20	20	0	0	0	0	0	0	0	0	30020	0	64	1	20	1586	37M 0519497, UTM 9255198, Elevation 109m	1246	1586	1578	8	42976	8	1
9	3	8/29/2017	29	8	2017	2017-08-29	115	18	46	19	2	0.333333	0.375	2	8	28	1	81	AS	CCU	CC00-000	CC	0	CCU	999	0	0	0	0	0	0	0	0	0	0	99900	0	64	1	21	1587	37M 0519497, UTM 9255198, Elevation 109m	1247	1587	1578	9	42976	2	71
10	3	8/29/2017	29	8	2017	2017-08-29	115	18	46	19	2	0.333333	0.375	2	8	28	1	81	HS	CC25-240	CC25-240	CC	0	240	240	25	25	0	0	0	0	0	0	0	0	24025	0	64	1	21	1588	37M 0519497, UTM 9255198, Elevation 109m	1248	1588	1578	10	42976	2	71
11	3	8/29/2017	29	8	2017	2017-08-29	115	18	46	19	2	0.333333	0.375	2	8	28	2	82	MA	CCU	CC00-000	CC	0	CCU	999	0	0	0	0	0	0	0	0	0	0	99900	0	64	1	21	1589	37M 0519497, UTM 9255198, Elevation 109m	1249	1589	1578	11	42976	2	71
12	3	8/29/2017	29	8	2017	2017-08-29	115	18	46	19	2	0.333333	0.375	2	8	28	2	82	SA	CC25-240	CC25-240	CC	0	240	240	25	25	0	0	0	0	0	0	0	0	24025	0	64	1	21	1590	37M 0519497, UTM 9255198, Elevation 109m	1250	1590	1578	12	42976	2	71
13	3	8/29/2017	29	8	2017	2017-08-29	115	18	46	19	2	0.666667	0.708333	2	8	28	1	81	HS	CCU	CC00-000	CC	0	CCU	999	0	0	0	0	0	0	0	0	0	0	99900	0	64	1	25.5	1591	37M 0519497, UTM 9255198, Elevation 109m	1251	1591	1578	13	42976	2	71
14	3	8/29/2017	29	8	2017	2017-08-29	115	18	46	19	2	0.666667	0.708333	2	8	28	1	81	AS	CC02-120	CC02-120	CC	0	120	120	2	2	0	0	0	0	0	0	0	0	12002	0	64	1	25.5	1592	37M 0519497, UTM 9255198, Elevation 109m	1252	1592	1578	14	42976	2	71
15	3	8/29/2017	29	8	2017	2017-08-29	115	18	46	19	2	0.666667	0.708333	2	8	28	2	82	SA	CCU	CC00-000	CC	0	CCU	999	0	0	0	0	0	0	0	0	0	0	99900	0	64	1	25.5	1593	37M 0519497, UTM 9255198, Elevation 109m	1253	1593	1578	15	42976	2	71
16	3	8/29/2017	29	8	2017	2017-08-29	115	18	46	19	2	0.666667	0.708333	2	8	28	2	82	MA	CC02-120	CC02-120	CC	0	120	120	2	2	0	0	0	0	0	0	0	0	12002	0	64	1	25.5	1594	37M 0519497, UTM 9255198, Elevation 109m	1254	1594	1578	16	42976	2	71
17	3	8/29/2017	29	8	2017	2017-08-29	115	18	46	19	2	0.708333	0.75	2	8	28	1	81	AS	CCU	CC00-000	CC	0	CCU	999	0	0	0	0	0	0	0	0	0	0	99900	0	64	1	22	1595	37M 0519497, UTM 9255198, Elevation 109m	1255	1595	1578	17	42976	2	71
18	3	8/29/2017	29	8	2017	2017-08-29	115	18	46	19	2	0.708333	0.75	2	8	28	1	81	HS	CC05-180	CC05-180	CC	0	180	180	5	5	0	0	0	0	0	0	0	0	18005	0	64	1	22	1596	37M 0519497, UTM 9255198, Elevation 109m	1256	1596	1578	18	42976	2	71
19	3	8/29/2017	29	8	2017	2017-08-29	115	18	46	19	2	0.708333	0.75	2	8	28	2	82	MA	CCU	CC00-000	CC	0	CCU	999	0	0	0	0	0	0	0	0	0	0	99900	0	64	1	22	1597	37M 0519497, UTM 9255198, Elevation 109m	1257	1597	1578	19	42976	2	71
20	3	8/29/2017	29	8	2017	2017-08-29	115	18	46	19	2	0.708333	0.75	2	8	28	2	82	SA	CC05-180	CC05-180	CC	0	180	180	5	5	0	0	0	0	0	0	0	0	18005	0	64	1	22	1598	37M 0519497, UTM 9255198, Elevation 109m	1258	1598	1578	20	42976	2	71
21	3	8/29/2017	29	8	2017	2017-08-29	115	18	46	19	2	0.75	0.791667	2	8	28	1	81	HS	CCU	CC00-000	CC	0	CCU	999	0	0	0	0	0	0	0	0	0	0	99900	0	64	1	21	1599	37M 0519497, UTM 9255198, Elevation 109m	1259	1599	1578	21	42976	2	71
21	3	8/29/2017	29	8	2017	2017-08-29	115	18	46	19	2	0.75	0.791667	2	8	28	1	81	HS	CCU	CC00-000	CC	0	CCU	999	0	0	0	0	0	0	0	0	0	0	99900	0	64	1	21	1599	37M 0519497, UTM 9255198, Elevation 109m	1260	1599	1578	21	42976	2	1
22	3	8/29/2017	29	8	2017	2017-08-29	115	18	46	19	2	0.75	0.791667	2	8	28	1	81	AS	CC15-000	CC15-000	CC	0	0	0	15	15	0	0	0	0	0	0	0	0	15	0	64	1	21	1600	37M 0519497, UTM 9255198, Elevation 109m	1261	1600	1578	22	42976	2	71
23	3	8/29/2017	29	8	2017	2017-08-29	115	18	46	19	2	0.75	0.791667	2	8	28	2	82	SA	CCU	CC00-000	CC	0	CCU	999	0	0	0	0	0	0	0	0	0	0	99900	0	64	1	21	1601	37M 0519497, UTM 9255198, Elevation 109m	1262	1601	1578	23	42976	2	71
23	3	8/29/2017	29	8	2017	2017-08-29	115	18	46	19	2	0.75	0.791667	2	8	28	2	82	SA	CCU	CC00-000	CC	0	CCU	999	0	0	0	0	0	0	0	0	0	0	99900	0	64	1	21	1601	37M 0519497, UTM 9255198, Elevation 109m	1263	1601	1578	23	42976	14	50
24	3	8/29/2017	29	8	2017	2017-08-29	115	18	46	19	2	0.75	0.791667	2	8	28	2	82	MA	CC15-000	CC15-000	CC	0	0	0	15	15	0	0	0	0	0	0	0	0	15	0	64	1	21	1602	37M 0519497, UTM 9255198, Elevation 109m	1264	1602	1578	24	42976	2	71
1	3	8/30/2017	30	8	2017	2017-08-30	116	18	47	19	2	0.25	0.291667	2	8	28	1	81	HS	CTU	CT00-000	CT	1	CTU	999	0	100	0	0	0	0	0	0	0	0	99900	0	65	1	18.5	1604	37M 0519497, UTM 9255198, Elevation 109m	1265	1604	1603	1	42977	2	71
2	3	8/30/2017	30	8	2017	2017-08-30	116	18	47	19	2	0.25	0.291667	2	8	28	1	81	AS	CT15-300	CT15-300	CT	1	300	300	15	115	0	0	0	0	0	0	0	0	30015	0	65	1	18.5	1605	37M 0519497, UTM 9255198, Elevation 109m	1266	1605	1603	2	42977	2	71
3	3	8/30/2017	30	8	2017	2017-08-30	116	18	47	19	2	0.25	0.291667	2	8	28	2	82	SA	TCU	TC00-000	TC	2	TCU	999	0	200	1	1	1	1	1	1	1	1	99900	2	65	1	18.5	1606	37M 0519497, UTM 9255198, Elevation 109m	1267	1606	1603	3	42977	2	71
3	3	8/30/2017	30	8	2017	2017-08-30	116	18	47	19	2	0.25	0.291667	2	8	28	2	82	SA	TCU	TC00-000	TC	2	TCU	999	0	200	1	1	1	1	1	1	1	1	99900	2	65	1	18.5	1606	37M 0519497, UTM 9255198, Elevation 109m	1268	1606	1603	3	42977	14	50
4	3	8/30/2017	30	8	2017	2017-08-30	116	18	47	19	2	0.25	0.291667	2	8	28	2	82	MA	TC15-300	TC15-300	TC	2	300	300	15	215	0	0	0	0	15	0	0	15	30015	0	65	1	18.5	1607	37M 0519497, UTM 9255198, Elevation 109m	1269	1607	1603	4	42977	2	71
4	3	8/30/2017	30	8	2017	2017-08-30	116	18	47	19	2	0.25	0.291667	2	8	28	2	82	MA	TC15-300	TC15-300	TC	2	300	300	15	215	0	0	0	0	15	0	0	15	30015	0	65	1	18.5	1607	37M 0519497, UTM 9255198, Elevation 109m	1270	1607	1603	4	42977	14	50
5	3	8/30/2017	30	8	2017	2017-08-30	116	18	47	19	2	0.291667	0.333333	2	8	28	1	81	AS	CTU	CT00-000	CT	1	CTU	999	0	100	0	0	0	0	0	0	0	0	99900	0	65	1	20	1608	37M 0519497, UTM 9255198, Elevation 109m	1271	1608	1603	5	42977	2	71
5	3	8/30/2017	30	8	2017	2017-08-30	116	18	47	19	2	0.291667	0.333333	2	8	28	1	81	AS	CTU	CT00-000	CT	1	CTU	999	0	100	0	0	0	0	0	0	0	0	99900	0	65	1	20	1608	37M 0519497, UTM 9255198, Elevation 109m	1272	1608	1603	5	42977	14	50
6	3	8/30/2017	30	8	2017	2017-08-30	116	18	47	19	2	0.291667	0.333333	2	8	28	1	81	HS	CT25-000	CT25-000	CT	1	0	0	25	125	0	0	0	0	0	0	0	0	25	0	65	1	20	1609	37M 0519497, UTM 9255198, Elevation 109m	1273	1609	1603	6	42977	2	71
6	3	8/30/2017	30	8	2017	2017-08-30	116	18	47	19	2	0.291667	0.333333	2	8	28	1	81	HS	CT25-000	CT25-000	CT	1	0	0	25	125	0	0	0	0	0	0	0	0	25	0	65	1	20	1609	37M 0519497, UTM 9255198, Elevation 109m	1274	1609	1603	6	42977	14	50
7	3	8/30/2017	30	8	2017	2017-08-30	116	18	47	19	2	0.291667	0.333333	2	8	28	2	82	MA	TCU	TC00-000	TC	2	TCU	999	0	200	1	1	1	1	1	1	1	1	99900	2	65	1	20	1610	37M 0519497, UTM 9255198, Elevation 109m	1275	1610	1603	7	42977	2	71
8	3	8/30/2017	30	8	2017	2017-08-30	116	18	47	19	2	0.291667	0.333333	2	8	28	2	82	SA	TC25-000	TC25-000	TC	2	0	0	25	225	0	0	0	0	0	0	25	25	25	0	65	1	20	1611	37M 0519497, UTM 9255198, Elevation 109m	1276	1611	1603	8	42977	2	71
8	3	8/30/2017	30	8	2017	2017-08-30	116	18	47	19	2	0.291667	0.333333	2	8	28	2	82	SA	TC25-000	TC25-000	TC	2	0	0	25	225	0	0	0	0	0	0	25	25	25	0	65	1	20	1611	37M 0519497, UTM 9255198, Elevation 109m	1277	1611	1603	8	42977	14	50
9	3	8/30/2017	30	8	2017	2017-08-30	116	18	47	19	2	0.333333	0.375	2	8	28	1	81	HS	CTU	CT00-000	CT	1	CTU	999	0	100	0	0	0	0	0	0	0	0	99900	0	65	1	24	1612	37M 0519497, UTM 9255198, Elevation 109m	1278	1612	1603	9	42977	2	71
10	3	8/30/2017	30	8	2017	2017-08-30	116	18	47	19	2	0.333333	0.375	2	8	28	1	81	AS	CT10-180	CT10-180	CT	1	180	180	10	110	0	0	0	0	0	0	0	0	18010	0	65	1	24	1613	37M 0519497, UTM 9255198, Elevation 109m	1279	1613	1603	10	42977	2	71
11	3	8/30/2017	30	8	2017	2017-08-30	116	18	47	19	2	0.333333	0.375	2	8	28	2	82	SA	TCU	TC00-000	TC	2	TCU	999	0	200	1	1	1	1	1	1	1	1	99900	2	65	1	24	1614	37M 0519497, UTM 9255198, Elevation 109m	1280	1614	1603	11	42977	2	71
12	3	8/30/2017	30	8	2017	2017-08-30	116	18	47	19	2	0.333333	0.375	2	8	28	2	82	MA	TC10-180	TC10-180	TC	2	180	180	10	210	0	0	0	10	0	0	0	10	18010	0	65	1	24	1615	37M 0519497, UTM 9255198, Elevation 109m	1281	1615	1603	12	42977	2	71
13	3	8/30/2017	30	8	2017	2017-08-30	116	18	47	19	2	0.666667	0.708333	2	8	28	1	81	AS	CTU	CT00-000	CT	1	CTU	999	0	100	0	0	0	0	0	0	0	0	99900	0	65	1	23	1616	37M 0519497, UTM 9255198, Elevation 109m	1282	1616	1603	13	42977	2	71
14	3	8/30/2017	30	8	2017	2017-08-30	116	18	47	19	2	0.666667	0.708333	2	8	28	1	81	HS	CT05-240	CT05-240	CT	1	240	240	5	105	0	0	0	0	0	0	0	0	24005	0	65	1	23	1617	37M 0519497, UTM 9255198, Elevation 109m	1283	1617	1603	14	42977	2	71
15	3	8/30/2017	30	8	2017	2017-08-30	116	18	47	19	2	0.666667	0.708333	2	8	28	2	82	MA	TCU	TC00-000	TC	2	TCU	999	0	200	1	1	1	1	1	1	1	1	99900	2	65	1	23	1618	37M 0519497, UTM 9255198, Elevation 109m	1284	1618	1603	15	42977	2	71
16	3	8/30/2017	30	8	2017	2017-08-30	116	18	47	19	2	0.666667	0.708333	2	8	28	2	82	SA	TC05-240	TC05-240	TC	2	240	240	5	205	0	0	5	0	0	0	0	5	24005	0	65	1	23	1619	37M 0519497, UTM 9255198, Elevation 109m	1285	1619	1603	16	42977	2	71
17	3	8/30/2017	30	8	2017	2017-08-30	116	18	47	19	2	0.708333	0.75	2	8	28	1	81	HS	CTU	CT00-000	CT	1	CTU	999	0	100	0	0	0	0	0	0	0	0	99900	0	65	1	22	1620	37M 0519497, UTM 9255198, Elevation 109m	1286	1620	1603	17	42977	2	71
18	3	8/30/2017	30	8	2017	2017-08-30	116	18	47	19	2	0.708333	0.75	2	8	28	1	81	AS	CT02-120	CT02-120	CT	1	120	120	2	102	0	0	0	0	0	0	0	0	12002	0	65	1	22	1621	37M 0519497, UTM 9255198, Elevation 109m	1287	1621	1603	18	42977	2	71
19	3	8/30/2017	30	8	2017	2017-08-30	116	18	47	19	2	0.708333	0.75	2	8	28	2	82	SA	TCU	TC00-000	TC	2	TCU	999	0	200	1	1	1	1	1	1	1	1	99900	2	65	1	22	1622	37M 0519497, UTM 9255198, Elevation 109m	1288	1622	1603	19	42977	2	71
20	3	8/30/2017	30	8	2017	2017-08-30	116	18	47	19	2	0.708333	0.75	2	8	28	2	82	MA	TC02-120	TC02-120	TC	2	120	120	2	202	0	2	0	0	0	0	0	2	12002	0	65	1	22	1623	37M 0519497, UTM 9255198, Elevation 109m	1289	1623	1603	20	42977	2	71
21	3	8/30/2017	30	8	2017	2017-08-30	116	18	47	19	2	0.75	0.791667	2	8	28	1	81	AS	CTU	CT00-000	CT	1	CTU	999	0	100	0	0	0	0	0	0	0	0	99900	0	65	1	21.5	1624	37M 0519497, UTM 9255198, Elevation 109m	1290	1624	1603	21	42977	2	71
21	3	8/30/2017	30	8	2017	2017-08-30	116	18	47	19	2	0.75	0.791667	2	8	28	1	81	AS	CTU	CT00-000	CT	1	CTU	999	0	100	0	0	0	0	0	0	0	0	99900	0	65	1	21.5	1624	37M 0519497, UTM 9255198, Elevation 109m	1291	1624	1603	21	42977	14	50
22	3	8/30/2017	30	8	2017	2017-08-30	116	18	47	19	2	0.75	0.791667	2	8	28	1	81	HS	CT20-060	CT20-060	CT	1	60	60	20	120	0	0	0	0	0	0	0	0	6020	0	65	1	21.5	1625	37M 0519497, UTM 9255198, Elevation 109m	1292	1625	1603	22	42977	2	71
22	3	8/30/2017	30	8	2017	2017-08-30	116	18	47	19	2	0.75	0.791667	2	8	28	1	81	HS	CT20-060	CT20-060	CT	1	60	60	20	120	0	0	0	0	0	0	0	0	6020	0	65	1	21.5	1625	37M 0519497, UTM 9255198, Elevation 109m	1293	1625	1603	22	42977	14	50
23	3	8/30/2017	30	8	2017	2017-08-30	116	18	47	19	2	0.75	0.791667	2	8	28	2	82	MA	TCU	TC00-000	TC	2	TCU	999	0	200	1	1	1	1	1	1	1	1	99900	2	65	1	21.5	1626	37M 0519497, UTM 9255198, Elevation 109m	1295	1626	1603	23	42977	14	50
23	3	8/30/2017	30	8	2017	2017-08-30	116	18	47	19	2	0.75	0.791667	2	8	28	2	82	MA	TCU	TC00-000	TC	2	TCU	999	0	200	1	1	1	1	1	1	1	1	99900	2	65	1	21.5	1626	37M 0519497, UTM 9255198, Elevation 109m	1294	1626	1603	23	42977	2	71
24	3	8/30/2017	30	8	2017	2017-08-30	116	18	47	19	2	0.75	0.791667	2	8	28	2	82	SA	TC20-060	TC20-060	TC	2	60	60	20	220	0	0	0	0	0	20	0	20	6020	0	65	1	21.5	1627	37M 0519497, UTM 9255198, Elevation 109m	1296	1627	1603	24	42977	2	71
1	3	8/31/2017	31	8	2017	2017-08-31	117	18	48	19	2	0.25	0.291667	2	8	28	1	81	AS	TCU	TC00-000	TC	2	TCU	999	0	200	1	1	1	1	1	1	1	1	99900	2	66	1	18	1629	37M 0519497, UTM 9255198, Elevation 109m	1297	1629	1628	1	42978	2	71
1	3	8/31/2017	31	8	2017	2017-08-31	117	18	48	19	2	0.25	0.291667	2	8	28	1	81	AS	TCU	TC00-000	TC	2	TCU	999	0	200	1	1	1	1	1	1	1	1	99900	2	66	1	18	1629	37M 0519497, UTM 9255198, Elevation 109m	1298	1629	1628	1	42978	14	50
2	3	8/31/2017	31	8	2017	2017-08-31	117	18	48	19	2	0.25	0.291667	2	8	28	1	81	HS	TC20-120	TC20-120	TC	2	120	120	20	220	0	0	0	0	0	20	0	20	12020	0	66	1	18	1630	37M 0519497, UTM 9255198, Elevation 109m	1299	1630	1628	2	42978	2	71
3	3	8/31/2017	31	8	2017	2017-08-31	117	18	48	19	2	0.25	0.291667	2	8	28	2	82	MA	CTU	CT00-000	CT	1	CTU	999	0	100	0	0	0	0	0	0	0	0	99900	0	66	1	18	1631	37M 0519497, UTM 9255198, Elevation 109m	1300	1631	1628	3	42978	2	71
3	3	8/31/2017	31	8	2017	2017-08-31	117	18	48	19	2	0.25	0.291667	2	8	28	2	82	MA	CTU	CT00-000	CT	1	CTU	999	0	100	0	0	0	0	0	0	0	0	99900	0	66	1	18	1631	37M 0519497, UTM 9255198, Elevation 109m	1301	1631	1628	3	42978	14	50
4	3	8/31/2017	31	8	2017	2017-08-31	117	18	48	19	2	0.25	0.291667	2	8	28	2	82	SA	CT20-120	CT20-120	CT	1	120	120	20	120	0	0	0	0	0	0	0	0	12020	0	66	1	18	1632	37M 0519497, UTM 9255198, Elevation 109m	1302	1632	1628	4	42978	2	71
4	3	8/31/2017	31	8	2017	2017-08-31	117	18	48	19	2	0.25	0.291667	2	8	28	2	82	SA	CT20-120	CT20-120	CT	1	120	120	20	120	0	0	0	0	0	0	0	0	12020	0	66	1	18	1632	37M 0519497, UTM 9255198, Elevation 109m	1303	1632	1628	4	42978	14	50
5	3	8/31/2017	31	8	2017	2017-08-31	117	18	48	19	2	0.291667	0.333333	2	8	28	1	81	HS	TCU	TC00-000	TC	2	TCU	999	0	200	1	1	1	1	1	1	1	1	99900	2	66	1	20	1633	37M 0519497, UTM 9255198, Elevation 109m	1304	1633	1628	5	42978	2	71
6	3	8/31/2017	31	8	2017	2017-08-31	117	18	48	19	2	0.291667	0.333333	2	8	28	1	81	AS	TC25-060	TC25-060	TC	2	60	60	25	225	0	0	0	0	0	0	25	25	6025	0	66	1	20	1634	37M 0519497, UTM 9255198, Elevation 109m	1305	1634	1628	6	42978	2	71
7	3	8/31/2017	31	8	2017	2017-08-31	117	18	48	19	2	0.291667	0.333333	2	8	28	2	82	SA	CTU	CT00-000	CT	1	CTU	999	0	100	0	0	0	0	0	0	0	0	99900	0	66	1	20	1635	37M 0519497, UTM 9255198, Elevation 109m	1306	1635	1628	7	42978	2	71
8	3	8/31/2017	31	8	2017	2017-08-31	117	18	48	19	2	0.291667	0.333333	2	8	28	2	82	MA	CT25-060	CT25-060	CT	1	60	60	25	125	0	0	0	0	0	0	0	0	6025	0	66	1	20	1636	37M 0519497, UTM 9255198, Elevation 109m	1307	1636	1628	8	42978	2	71
9	3	8/31/2017	31	8	2017	2017-08-31	117	18	48	19	2	0.333333	0.375	2	8	28	1	81	AS	TCU	TC00-000	TC	2	TCU	999	0	200	1	1	1	1	1	1	1	1	99900	2	66	1	23	1637	37M 0519497, UTM 9255198, Elevation 109m	1308	1637	1628	9	42978	2	71
9	3	8/31/2017	31	8	2017	2017-08-31	117	18	48	19	2	0.333333	0.375	2	8	28	1	81	AS	TCU	TC00-000	TC	2	TCU	999	0	200	1	1	1	1	1	1	1	1	99900	2	66	1	23	1637	37M 0519497, UTM 9255198, Elevation 109m	1309	1637	1628	9	42978	14	50
10	3	8/31/2017	31	8	2017	2017-08-31	117	18	48	19	2	0.333333	0.375	2	8	28	1	81	HS	TC05-240	TC05-240	TC	2	240	240	5	205	0	0	5	0	0	0	0	5	24005	0	66	1	23	1638	37M 0519497, UTM 9255198, Elevation 109m	1310	1638	1628	10	42978	2	71
11	3	8/31/2017	31	8	2017	2017-08-31	117	18	48	19	2	0.333333	0.375	2	8	28	2	82	MA	CTU	CT00-000	CT	1	CTU	999	0	100	0	0	0	0	0	0	0	0	99900	0	66	1	23	1639	37M 0519497, UTM 9255198, Elevation 109m	1311	1639	1628	11	42978	2	71
12	3	8/31/2017	31	8	2017	2017-08-31	117	18	48	19	2	0.333333	0.375	2	8	28	2	82	SA	CT05-240	CT05-240	CT	1	240	240	5	105	0	0	0	0	0	0	0	0	24005	0	66	1	23	1640	37M 0519497, UTM 9255198, Elevation 109m	1312	1640	1628	12	42978	2	71
13	3	8/31/2017	31	8	2017	2017-08-31	117	18	48	19	2	0.666667	0.708333	2	8	28	1	81	HS	TCU	TC00-000	TC	2	TCU	999	0	200	1	1	1	1	1	1	1	1	99900	2	66	1	24	1641	37M 0519497, UTM 9255198, Elevation 109m	1313	1641	1628	13	42978	2	71
14	3	8/31/2017	31	8	2017	2017-08-31	117	18	48	19	2	0.666667	0.708333	2	8	28	1	81	AS	TC15-300	TC15-300	TC	2	300	300	15	215	0	0	0	0	15	0	0	15	30015	0	66	1	24	1642	37M 0519497, UTM 9255198, Elevation 109m	1314	1642	1628	14	42978	2	71
15	3	8/31/2017	31	8	2017	2017-08-31	117	18	48	19	2	0.666667	0.708333	2	8	28	2	82	SA	CTU	CT00-000	CT	1	CTU	999	0	100	0	0	0	0	0	0	0	0	99900	0	66	1	24	1643	37M 0519497, UTM 9255198, Elevation 109m	1315	1643	1628	15	42978	2	71
16	3	8/31/2017	31	8	2017	2017-08-31	117	18	48	19	2	0.666667	0.708333	2	8	28	2	82	MA	CT15-300	CT15-300	CT	1	300	300	15	115	0	0	0	0	0	0	0	0	30015	0	66	1	24	1644	37M 0519497, UTM 9255198, Elevation 109m	1316	1644	1628	16	42978	2	71
17	3	8/31/2017	31	8	2017	2017-08-31	117	18	48	19	2	0.708333	0.75	2	8	28	1	81	AS	TCU	TC00-000	TC	2	TCU	999	0	200	1	1	1	1	1	1	1	1	99900	2	66	1	23	1645	37M 0519497, UTM 9255198, Elevation 109m	1317	1645	1628	17	42978	2	71
18	3	8/31/2017	31	8	2017	2017-08-31	117	18	48	19	2	0.708333	0.75	2	8	28	1	81	HS	TC10-180	TC10-180	TC	2	180	180	10	210	0	0	0	10	0	0	0	10	18010	0	66	1	23	1646	37M 0519497, UTM 9255198, Elevation 109m	1318	1646	1628	18	42978	2	71
19	3	8/31/2017	31	8	2017	2017-08-31	117	18	48	19	2	0.708333	0.75	2	8	28	2	82	MA	CTU	CT00-000	CT	1	CTU	999	0	100	0	0	0	0	0	0	0	0	99900	0	66	1	23	1647	37M 0519497, UTM 9255198, Elevation 109m	1319	1647	1628	19	42978	2	71
20	3	8/31/2017	31	8	2017	2017-08-31	117	18	48	19	2	0.708333	0.75	2	8	28	2	82	SA	CT10-180	CT10-180	CT	1	180	180	10	110	0	0	0	0	0	0	0	0	18010	0	66	1	23	1648	37M 0519497, UTM 9255198, Elevation 109m	1320	1648	1628	20	42978	2	71
21	3	8/31/2017	31	8	2017	2017-08-31	117	18	48	19	2	0.75	0.791667	2	8	28	1	81	HS	TCU	TC00-000	TC	2	TCU	999	0	200	1	1	1	1	1	1	1	1	99900	2	66	1	21.5	1649	37M 0519497, UTM 9255198, Elevation 109m	1321	1649	1628	21	42978	2	71
22	3	8/31/2017	31	8	2017	2017-08-31	117	18	48	19	2	0.75	0.791667	2	8	28	1	81	AS	TC02-000	TC02-000	TC	2	0	0	2	202	0	2	0	0	0	0	0	2	2	0	66	1	21.5	1650	37M 0519497, UTM 9255198, Elevation 109m	1322	1650	1628	22	42978	2	71
23	3	8/31/2017	31	8	2017	2017-08-31	117	18	48	19	2	0.75	0.791667	2	8	28	2	82	SA	CTU	CT00-000	CT	1	CTU	999	0	100	0	0	0	0	0	0	0	0	99900	0	66	1	21.5	1651	37M 0519497, UTM 9255198, Elevation 109m	1323	1651	1628	23	42978	2	71
24	3	8/31/2017	31	8	2017	2017-08-31	117	18	48	19	2	0.75	0.791667	2	8	28	2	82	MA	CT02-000	CT02-000	CT	1	0	0	2	102	0	0	0	0	0	0	0	0	2	0	66	1	21.5	1652	37M 0519497, UTM 9255198, Elevation 109m	1324	1652	1628	24	42978	2	71
1	10	2017-05-09	5	9	2017	2017-09-05	122	19	49	19	2	0.25	0.291667	3	1	31	1	11	SA	TCU	TC00-000	TC	2	TCU	999	0	200	1	1	1	1	1	1	1	1	99900	3	67	1	19	1654	37M 0526441, UTM 9251577, Elevation 31m	1325	1654	1653	1	42983	2	71
1	10	2017-05-09	5	9	2017	2017-09-05	122	19	49	19	2	0.25	0.291667	3	1	31	1	11	SA	TCU	TC00-000	TC	2	TCU	999	0	200	1	1	1	1	1	1	1	1	99900	3	67	1	19	1654	37M 0526441, UTM 9251577, Elevation 31m	1326	1654	1653	1	42983	14	50
2	10	2017-05-09	5	9	2017	2017-09-05	122	19	49	19	2	0.25	0.291667	3	1	31	1	11	HS	TC20-180	TC20-180	TC	2	180	180	20	220	0	0	0	0	0	20	0	20	18020	0	67	1	19	1655	37M 0526441, UTM 9251577, Elevation 31m	1327	1655	1653	2	42983	2	71
3	10	2017-05-09	5	9	2017	2017-09-05	122	19	49	19	2	0.25	0.291667	3	1	31	2	12	AS	CTU	CT00-000	CT	1	CTU	999	0	100	0	0	0	0	0	0	0	0	99900	0	67	1	19	1656	37M 0526441, UTM 9251577, Elevation 31m	1328	1656	1653	3	42983	2	71
3	10	2017-05-09	5	9	2017	2017-09-05	122	19	49	19	2	0.25	0.291667	3	1	31	2	12	AS	CTU	CT00-000	CT	1	CTU	999	0	100	0	0	0	0	0	0	0	0	99900	0	67	1	19	1656	37M 0526441, UTM 9251577, Elevation 31m	1329	1656	1653	3	42983	14	50
4	10	2017-05-09	5	9	2017	2017-09-05	122	19	49	19	2	0.25	0.291667	3	1	31	2	12	MA	CT20-180	CT20-180	CT	1	180	180	20	120	0	0	0	0	0	0	0	0	18020	0	67	1	19	1657	37M 0526441, UTM 9251577, Elevation 31m	1330	1657	1653	4	42983	2	71
4	10	2017-05-09	5	9	2017	2017-09-05	122	19	49	19	2	0.25	0.291667	3	1	31	2	12	MA	CT20-180	CT20-180	CT	1	180	180	20	120	0	0	0	0	0	0	0	0	18020	0	67	1	19	1657	37M 0526441, UTM 9251577, Elevation 31m	1331	1657	1653	4	42983	14	50
5	10	2017-05-09	5	9	2017	2017-09-05	122	19	49	19	2	0.291667	0.333333	3	1	31	1	11	HS	TCU	TC00-000	TC	2	TCU	999	0	200	1	1	1	1	1	1	1	1	99900	3	67	1	22	1658	37M 0526441, UTM 9251577, Elevation 31m	1332	1658	1653	5	42983	2	71
5	10	2017-05-09	5	9	2017	2017-09-05	122	19	49	19	2	0.291667	0.333333	3	1	31	1	11	HS	TCU	TC00-000	TC	2	TCU	999	0	200	1	1	1	1	1	1	1	1	99900	3	67	1	22	1658	37M 0526441, UTM 9251577, Elevation 31m	1333	1658	1653	5	42983	14	50
6	10	2017-05-09	5	9	2017	2017-09-05	122	19	49	19	2	0.291667	0.333333	3	1	31	1	11	SA	TC02-240	TC02-240	TC	2	240	240	2	202	0	2	0	0	0	0	0	2	24002	0	67	1	22	1659	37M 0526441, UTM 9251577, Elevation 31m	1334	1659	1653	6	42983	2	71
7	10	2017-05-09	5	9	2017	2017-09-05	122	19	49	19	2	0.291667	0.333333	3	1	31	2	12	MA	CTU	CT00-000	CT	1	CTU	999	0	100	0	0	0	0	0	0	0	0	99900	0	67	1	22	1660	37M 0526441, UTM 9251577, Elevation 31m	1335	1660	1653	7	42983	2	71
7	10	2017-05-09	5	9	2017	2017-09-05	122	19	49	19	2	0.291667	0.333333	3	1	31	2	12	MA	CTU	CT00-000	CT	1	CTU	999	0	100	0	0	0	0	0	0	0	0	99900	0	67	1	22	1660	37M 0526441, UTM 9251577, Elevation 31m	1336	1660	1653	7	42983	14	50
8	10	2017-05-09	5	9	2017	2017-09-05	122	19	49	19	2	0.291667	0.333333	3	1	31	2	12	AS	CT02-240	CT02-240	CT	1	240	240	2	102	0	0	0	0	0	0	0	0	24002	0	67	1	22	1661	37M 0526441, UTM 9251577, Elevation 31m	1337	1661	1653	8	42983	2	71
9	10	2017-05-09	5	9	2017	2017-09-05	122	19	49	19	2	0.333333	0.375	3	1	31	1	11	SA	TCU	TC00-000	TC	2	TCU	999	0	200	1	1	1	1	1	1	1	1	99900	3	67	1	24	1662	37M 0526441, UTM 9251577, Elevation 31m	1338	1662	1653	9	42983	2	71
10	10	2017-05-09	5	9	2017	2017-09-05	122	19	49	19	2	0.333333	0.375	3	1	31	1	11	HS	TC10-120	TC10-120	TC	2	120	120	10	210	0	0	0	10	0	0	0	10	12010	0	67	1	24	1663	37M 0526441, UTM 9251577, Elevation 31m	1339	1663	1653	10	42983	2	71
11	10	2017-05-09	5	9	2017	2017-09-05	122	19	49	19	2	0.333333	0.375	3	1	31	2	12	AS	CTU	CT00-000	CT	1	CTU	999	0	100	0	0	0	0	0	0	0	0	99900	0	67	1	24	1664	37M 0526441, UTM 9251577, Elevation 31m	1340	1664	1653	11	42983	2	71
11	10	2017-05-09	5	9	2017	2017-09-05	122	19	49	19	2	0.333333	0.375	3	1	31	2	12	AS	CTU	CT00-000	CT	1	CTU	999	0	100	0	0	0	0	0	0	0	0	99900	0	67	1	24	1664	37M 0526441, UTM 9251577, Elevation 31m	1341	1664	1653	11	42983	14	50
12	10	2017-05-09	5	9	2017	2017-09-05	122	19	49	19	2	0.333333	0.375	3	1	31	2	12	MA	CT10-120	CT10-120	CT	1	120	120	10	110	0	0	0	0	0	0	0	0	12010	0	67	1	24	1665	37M 0526441, UTM 9251577, Elevation 31m	1342	1665	1653	12	42983	2	71
13	10	2017-05-09	5	9	2017	2017-09-05	122	19	49	19	2	0.666667	0.708333	3	1	31	1	11	HS	TCU	TC00-000	TC	2	TCU	999	0	200	1	1	1	1	1	1	1	1	99900	3	67	1	23.5	1666	37M 0526441, UTM 9251577, Elevation 31m	1343	1666	1653	13	42983	2	71
14	10	2017-05-09	5	9	2017	2017-09-05	122	19	49	19	2	0.666667	0.708333	3	1	31	1	11	SA	TC05-000	TC05-000	TC	2	0	0	5	205	0	0	5	0	0	0	0	5	5	0	67	1	23.5	1667	37M 0526441, UTM 9251577, Elevation 31m	1344	1667	1653	14	42983	2	71
15	10	2017-05-09	5	9	2017	2017-09-05	122	19	49	19	2	0.666667	0.708333	3	1	31	2	12	MA	CTU	CT00-000	CT	1	CTU	999	0	100	0	0	0	0	0	0	0	0	99900	0	67	1	23.5	1668	37M 0526441, UTM 9251577, Elevation 31m	1345	1668	1653	15	42983	2	71
16	10	2017-05-09	5	9	2017	2017-09-05	122	19	49	19	2	0.666667	0.708333	3	1	31	2	12	AS	CT05-000	CT05-000	CT	1	0	0	5	105	0	0	0	0	0	0	0	0	5	0	67	1	23.5	1669	37M 0526441, UTM 9251577, Elevation 31m	1346	1669	1653	16	42983	2	71
17	10	2017-05-09	5	9	2017	2017-09-05	122	19	49	19	2	0.708333	0.75	3	1	31	1	11	SA	TCU	TC00-000	TC	2	TCU	999	0	200	1	1	1	1	1	1	1	1	99900	3	67	1	23	1670	37M 0526441, UTM 9251577, Elevation 31m	1347	1670	1653	17	42983	2	71
18	10	2017-05-09	5	9	2017	2017-09-05	122	19	49	19	2	0.708333	0.75	3	1	31	1	11	HS	TC15-060	TC15-060	TC	2	60	60	15	215	0	0	0	0	15	0	0	15	6015	0	67	1	23	1671	37M 0526441, UTM 9251577, Elevation 31m	1348	1671	1653	18	42983	2	71
19	10	2017-05-09	5	9	2017	2017-09-05	122	19	49	19	2	0.708333	0.75	3	1	31	2	12	AS	CTU	CT00-000	CT	1	CTU	999	0	100	0	0	0	0	0	0	0	0	99900	0	67	1	23	1672	37M 0526441, UTM 9251577, Elevation 31m	1349	1672	1653	19	42983	2	71
20	10	2017-05-09	5	9	2017	2017-09-05	122	19	49	19	2	0.708333	0.75	3	1	31	2	12	MA	CT15-060	CT15-060	CT	1	60	60	15	115	0	0	0	0	0	0	0	0	6015	0	67	1	23	1673	37M 0526441, UTM 9251577, Elevation 31m	1350	1673	1653	20	42983	2	71
21	10	2017-05-09	5	9	2017	2017-09-05	122	19	49	19	2	0.75	0.791667	3	1	31	1	11	HS	TCU	TC00-000	TC	2	TCU	999	0	200	1	1	1	1	1	1	1	1	99900	3	67	1	22	1674	37M 0526441, UTM 9251577, Elevation 31m	1351	1674	1653	21	42983	2	71
22	10	2017-05-09	5	9	2017	2017-09-05	122	19	49	19	2	0.75	0.791667	3	1	31	1	11	SA	TC25-300	TC25-300	TC	2	300	300	25	225	0	0	0	0	0	0	25	25	30025	0	67	1	22	1675	37M 0526441, UTM 9251577, Elevation 31m	1352	1675	1653	22	42983	2	71
22	10	2017-05-09	5	9	2017	2017-09-05	122	19	49	19	2	0.75	0.791667	3	1	31	1	11	SA	TC25-300	TC25-300	TC	2	300	300	25	225	0	0	0	0	0	0	25	25	30025	0	67	1	22	1675	37M 0526441, UTM 9251577, Elevation 31m	1353	1675	1653	22	42983	14	50
23	10	2017-05-09	5	9	2017	2017-09-05	122	19	49	19	2	0.75	0.791667	3	1	31	2	12	MA	CTU	CT00-000	CT	1	CTU	999	0	100	0	0	0	0	0	0	0	0	99900	0	67	1	22	1676	37M 0526441, UTM 9251577, Elevation 31m	1354	1676	1653	23	42983	2	71
23	10	2017-05-09	5	9	2017	2017-09-05	122	19	49	19	2	0.75	0.791667	3	1	31	2	12	MA	CTU	CT00-000	CT	1	CTU	999	0	100	0	0	0	0	0	0	0	0	99900	0	67	1	22	1676	37M 0526441, UTM 9251577, Elevation 31m	1355	1676	1653	23	42983	14	50
24	10	2017-05-09	5	9	2017	2017-09-05	122	19	49	19	2	0.75	0.791667	3	1	31	2	12	AS	CT25-300	CT25-300	CT	1	300	300	25	125	0	0	0	0	0	0	0	0	30025	0	67	1	22	1677	37M 0526441, UTM 9251577, Elevation 31m	1356	1677	1653	24	42983	2	71
24	10	2017-05-09	5	9	2017	2017-09-05	122	19	49	19	2	0.75	0.791667	3	1	31	2	12	AS	CT25-300	CT25-300	CT	1	300	300	25	125	0	0	0	0	0	0	0	0	30025	0	67	1	22	1677	37M 0526441, UTM 9251577, Elevation 31m	1357	1677	1653	24	42983	14	50
1	10	2017-06-09	6	9	2017	2017-09-06	123	19	50	19	2	0.25	0.291667	3	1	31	1	11	HS	CTU	CT00-000	CT	1	CTU	999	0	100	0	0	0	0	0	0	0	0	99900	0	68	1	19	1679	37M 0526441, UTM 9251577, Elevation 31m	1358	1679	1678	1	42984	2	71
1	10	2017-06-09	6	9	2017	2017-09-06	123	19	50	19	2	0.25	0.291667	3	1	31	1	11	HS	CTU	CT00-000	CT	1	CTU	999	0	100	0	0	0	0	0	0	0	0	99900	0	68	1	19	1679	37M 0526441, UTM 9251577, Elevation 31m	1359	1679	1678	1	42984	14	50
2	10	2017-06-09	6	9	2017	2017-09-06	123	19	50	19	2	0.25	0.291667	3	1	31	1	11	SA	CT02-240	CT02-240	CT	1	240	240	2	102	0	0	0	0	0	0	0	0	24002	0	68	1	19	1680	37M 0526441, UTM 9251577, Elevation 31m	1360	1680	1678	2	42984	2	71
2	10	2017-06-09	6	9	2017	2017-09-06	123	19	50	19	2	0.25	0.291667	3	1	31	1	11	SA	CT02-240	CT02-240	CT	1	240	240	2	102	0	0	0	0	0	0	0	0	24002	0	68	1	19	1680	37M 0526441, UTM 9251577, Elevation 31m	1361	1680	1678	2	42984	14	50
3	10	2017-06-09	6	9	2017	2017-09-06	123	19	50	19	2	0.25	0.291667	3	1	31	2	12	MA	TCU	TC00-000	TC	2	TCU	999	0	200	1	1	1	1	1	1	1	1	99900	3	68	1	19	1681	37M 0526441, UTM 9251577, Elevation 31m	1362	1681	1678	3	42984	2	71
3	10	2017-06-09	6	9	2017	2017-09-06	123	19	50	19	2	0.25	0.291667	3	1	31	2	12	MA	TCU	TC00-000	TC	2	TCU	999	0	200	1	1	1	1	1	1	1	1	99900	3	68	1	19	1681	37M 0526441, UTM 9251577, Elevation 31m	1363	1681	1678	3	42984	14	50
4	10	2017-06-09	6	9	2017	2017-09-06	123	19	50	19	2	0.25	0.291667	3	1	31	2	12	AS	TC02-240	TC02-240	TC	2	240	240	2	202	0	2	0	0	0	0	0	2	24002	0	68	1	19	1682	37M 0526441, UTM 9251577, Elevation 31m	1364	1682	1678	4	42984	2	71
4	10	2017-06-09	6	9	2017	2017-09-06	123	19	50	19	2	0.25	0.291667	3	1	31	2	12	AS	TC02-240	TC02-240	TC	2	240	240	2	202	0	2	0	0	0	0	0	2	24002	0	68	1	19	1682	37M 0526441, UTM 9251577, Elevation 31m	1365	1682	1678	4	42984	14	50
5	10	2017-06-09	6	9	2017	2017-09-06	123	19	50	19	2	0.291667	0.333333	3	1	31	1	11	SA	CTU	CT00-000	CT	1	CTU	999	0	100	0	0	0	0	0	0	0	0	99900	0	68	1	21	1683	37M 0526441, UTM 9251577, Elevation 31m	1366	1683	1678	5	42984	2	71
5	10	2017-06-09	6	9	2017	2017-09-06	123	19	50	19	2	0.291667	0.333333	3	1	31	1	11	SA	CTU	CT00-000	CT	1	CTU	999	0	100	0	0	0	0	0	0	0	0	99900	0	68	1	21	1683	37M 0526441, UTM 9251577, Elevation 31m	1367	1683	1678	5	42984	14	50
6	10	2017-06-09	6	9	2017	2017-09-06	123	19	50	19	2	0.291667	0.333333	3	1	31	1	11	HS	CT20-120	CT20-120	CT	1	120	120	20	120	0	0	0	0	0	0	0	0	12020	0	68	1	21	1684	37M 0526441, UTM 9251577, Elevation 31m	1368	1684	1678	6	42984	2	71
6	10	2017-06-09	6	9	2017	2017-09-06	123	19	50	19	2	0.291667	0.333333	3	1	31	1	11	HS	CT20-120	CT20-120	CT	1	120	120	20	120	0	0	0	0	0	0	0	0	12020	0	68	1	21	1684	37M 0526441, UTM 9251577, Elevation 31m	1369	1684	1678	6	42984	14	50
7	10	2017-06-09	6	9	2017	2017-09-06	123	19	50	19	2	0.291667	0.333333	3	1	31	2	12	AS	TCU	TC00-000	TC	2	TCU	999	0	200	1	1	1	1	1	1	1	1	99900	3	68	1	21	1685	37M 0526441, UTM 9251577, Elevation 31m	1371	1685	1678	7	42984	14	50
7	10	2017-06-09	6	9	2017	2017-09-06	123	19	50	19	2	0.291667	0.333333	3	1	31	2	12	AS	TCU	TC00-000	TC	2	TCU	999	0	200	1	1	1	1	1	1	1	1	99900	3	68	1	21	1685	37M 0526441, UTM 9251577, Elevation 31m	1370	1685	1678	7	42984	2	71
8	10	2017-06-09	6	9	2017	2017-09-06	123	19	50	19	2	0.291667	0.333333	3	1	31	2	12	MA	TC20-120	TC20-120	TC	2	120	120	20	220	0	0	0	0	0	20	0	20	12020	0	68	1	21	1686	37M 0526441, UTM 9251577, Elevation 31m	1372	1686	1678	8	42984	2	71
9	10	2017-06-09	6	9	2017	2017-09-06	123	19	50	19	2	0.333333	0.375	3	1	31	1	11	HS	CTU	CT00-000	CT	1	CTU	999	0	100	0	0	0	0	0	0	0	0	99900	0	68	1	23.5	1687	37M 0526441, UTM 9251577, Elevation 31m	1373	1687	1678	9	42984	2	71
10	10	2017-06-09	6	9	2017	2017-09-06	123	19	50	19	2	0.333333	0.375	3	1	31	1	11	SA	CT25-300	CT25-300	CT	1	300	300	25	125	0	0	0	0	0	0	0	0	30025	0	68	1	23.5	1688	37M 0526441, UTM 9251577, Elevation 31m	1374	1688	1678	10	42984	2	71
11	10	2017-06-09	6	9	2017	2017-09-06	123	19	50	19	2	0.333333	0.375	3	1	31	2	12	MA	TCU	TC00-000	TC	2	TCU	999	0	200	1	1	1	1	1	1	1	1	99900	3	68	1	23.5	1689	37M 0526441, UTM 9251577, Elevation 31m	1375	1689	1678	11	42984	2	71
12	10	2017-06-09	6	9	2017	2017-09-06	123	19	50	19	2	0.333333	0.375	3	1	31	2	12	AS	TC25-300	TC25-300	TC	2	300	300	25	225	0	0	0	0	0	0	25	25	30025	0	68	1	23.5	1690	37M 0526441, UTM 9251577, Elevation 31m	1376	1690	1678	12	42984	2	71
13	10	2017-06-09	6	9	2017	2017-09-06	123	19	50	19	2	0.666667	0.708333	3	1	31	1	11	SA	CTU	CT00-000	CT	1	CTU	999	0	100	0	0	0	0	0	0	0	0	99900	0	68	1	26	1691	37M 0526441, UTM 9251577, Elevation 31m	1377	1691	1678	13	42984	2	71
14	10	2017-06-09	6	9	2017	2017-09-06	123	19	50	19	2	0.666667	0.708333	3	1	31	1	11	HS	CT15-180	CT15-180	CT	1	180	180	15	115	0	0	0	0	0	0	0	0	18015	0	68	1	26	1692	37M 0526441, UTM 9251577, Elevation 31m	1378	1692	1678	14	42984	2	71
15	10	2017-06-09	6	9	2017	2017-09-06	123	19	50	19	2	0.666667	0.708333	3	1	31	2	12	AS	TCU	TC00-000	TC	2	TCU	999	0	200	1	1	1	1	1	1	1	1	99900	3	68	1	26	1693	37M 0526441, UTM 9251577, Elevation 31m	1379	1693	1678	15	42984	2	71
16	10	2017-06-09	6	9	2017	2017-09-06	123	19	50	19	2	0.666667	0.708333	3	1	31	2	12	MA	TC15-180	TC15-180	TC	2	180	180	15	215	0	0	0	0	15	0	0	15	18015	0	68	1	26	1694	37M 0526441, UTM 9251577, Elevation 31m	1380	1694	1678	16	42984	2	71
17	10	2017-06-09	6	9	2017	2017-09-06	123	19	50	19	2	0.708333	0.75	3	1	31	1	11	HS	CTU	CT00-000	CT	1	CTU	999	0	100	0	0	0	0	0	0	0	0	99900	0	68	1	23.5	1695	37M 0526441, UTM 9251577, Elevation 31m	1381	1695	1678	17	42984	2	71
18	10	2017-06-09	6	9	2017	2017-09-06	123	19	50	19	2	0.708333	0.75	3	1	31	1	11	SA	CT10-060	CT10-060	CT	1	60	60	10	110	0	0	0	0	0	0	0	0	6010	0	68	1	23.5	1696	37M 0526441, UTM 9251577, Elevation 31m	1382	1696	1678	18	42984	2	71
19	10	2017-06-09	6	9	2017	2017-09-06	123	19	50	19	2	0.708333	0.75	3	1	31	2	12	MA	TCU	TC00-000	TC	2	TCU	999	0	200	1	1	1	1	1	1	1	1	99900	3	68	1	23.5	1697	37M 0526441, UTM 9251577, Elevation 31m	1383	1697	1678	19	42984	2	71
20	10	2017-06-09	6	9	2017	2017-09-06	123	19	50	19	2	0.708333	0.75	3	1	31	2	12	AS	TC10-060	TC10-060	TC	2	60	60	10	210	0	0	0	10	0	0	0	10	6010	0	68	1	23.5	1698	37M 0526441, UTM 9251577, Elevation 31m	1384	1698	1678	20	42984	2	71
21	10	2017-06-09	6	9	2017	2017-09-06	123	19	50	19	2	0.75	0.791667	3	1	31	1	11	SA	CTU	CT00-000	CT	1	CTU	999	0	100	0	0	0	0	0	0	0	0	99900	0	68	1	22.5	1699	37M 0526441, UTM 9251577, Elevation 31m	1385	1699	1678	21	42984	2	71
21	10	2017-06-09	6	9	2017	2017-09-06	123	19	50	19	2	0.75	0.791667	3	1	31	1	11	SA	CTU	CT00-000	CT	1	CTU	999	0	100	0	0	0	0	0	0	0	0	99900	0	68	1	22.5	1699	37M 0526441, UTM 9251577, Elevation 31m	1386	1699	1678	21	42984	14	50
22	10	2017-06-09	6	9	2017	2017-09-06	123	19	50	19	2	0.75	0.791667	3	1	31	1	11	HS	CT05-000	CT05-000	CT	1	0	0	5	105	0	0	0	0	0	0	0	0	5	0	68	1	22.5	1700	37M 0526441, UTM 9251577, Elevation 31m	1387	1700	1678	22	42984	2	71
22	10	2017-06-09	6	9	2017	2017-09-06	123	19	50	19	2	0.75	0.791667	3	1	31	1	11	HS	CT05-000	CT05-000	CT	1	0	0	5	105	0	0	0	0	0	0	0	0	5	0	68	1	22.5	1700	37M 0526441, UTM 9251577, Elevation 31m	1388	1700	1678	22	42984	14	50
23	10	2017-06-09	6	9	2017	2017-09-06	123	19	50	19	2	0.75	0.791667	3	1	31	2	12	AS	TCU	TC00-000	TC	2	TCU	999	0	200	1	1	1	1	1	1	1	1	99900	3	68	1	22.5	1701	37M 0526441, UTM 9251577, Elevation 31m	1389	1701	1678	23	42984	2	71
23	10	2017-06-09	6	9	2017	2017-09-06	123	19	50	19	2	0.75	0.791667	3	1	31	2	12	AS	TCU	TC00-000	TC	2	TCU	999	0	200	1	1	1	1	1	1	1	1	99900	3	68	1	22.5	1701	37M 0526441, UTM 9251577, Elevation 31m	1390	1701	1678	23	42984	14	50
24	10	2017-06-09	6	9	2017	2017-09-06	123	19	50	19	2	0.75	0.791667	3	1	31	2	12	MA	TC05-000	TC05-000	TC	2	0	0	5	205	0	0	5	0	0	0	0	5	5	0	68	1	22.5	1702	37M 0526441, UTM 9251577, Elevation 31m	1392	1702	1678	24	42984	14	50
24	10	2017-06-09	6	9	2017	2017-09-06	123	19	50	19	2	0.75	0.791667	3	1	31	2	12	MA	TC05-000	TC05-000	TC	2	0	0	5	205	0	0	5	0	0	0	0	5	5	0	68	1	22.5	1702	37M 0526441, UTM 9251577, Elevation 31m	1391	1702	1678	24	42984	2	71
1	10	2017-07-09	7	9	2017	2017-09-07	124	19	51	19	2	0.25	0.291667	3	1	31	1	11	SA	CCU	CC00-000	CC	0	CCU	999	0	0	0	0	0	0	0	0	0	0	99900	0	69	1	20	1704	37M 0526441, UTM 9251577, Elevation 31m	1393	1704	1703	1	42985	2	71
1	10	2017-07-09	7	9	2017	2017-09-07	124	19	51	19	2	0.25	0.291667	3	1	31	1	11	SA	CCU	CC00-000	CC	0	CCU	999	0	0	0	0	0	0	0	0	0	0	99900	0	69	1	20	1704	37M 0526441, UTM 9251577, Elevation 31m	1394	1704	1703	1	42985	14	50
2	10	2017-07-09	7	9	2017	2017-09-07	124	19	51	19	2	0.25	0.291667	3	1	31	1	11	HS	CC02-120	CC02-120	CC	0	120	120	2	2	0	0	0	0	0	0	0	0	12002	0	69	1	20	1705	37M 0526441, UTM 9251577, Elevation 31m	1395	1705	1703	2	42985	2	71
2	10	2017-07-09	7	9	2017	2017-09-07	124	19	51	19	2	0.25	0.291667	3	1	31	1	11	HS	CC02-120	CC02-120	CC	0	120	120	2	2	0	0	0	0	0	0	0	0	12002	0	69	1	20	1705	37M 0526441, UTM 9251577, Elevation 31m	1396	1705	1703	2	42985	14	50
3	10	2017-07-09	7	9	2017	2017-09-07	124	19	51	19	2	0.25	0.291667	3	1	31	2	12	AS	CCU	CC00-000	CC	0	CCU	999	0	0	0	0	0	0	0	0	0	0	99900	0	69	1	20	1706	37M 0526441, UTM 9251577, Elevation 31m	1397	1706	1703	3	42985	2	71
3	10	2017-07-09	7	9	2017	2017-09-07	124	19	51	19	2	0.25	0.291667	3	1	31	2	12	AS	CCU	CC00-000	CC	0	CCU	999	0	0	0	0	0	0	0	0	0	0	99900	0	69	1	20	1706	37M 0526441, UTM 9251577, Elevation 31m	1398	1706	1703	3	42985	14	50
4	10	2017-07-09	7	9	2017	2017-09-07	124	19	51	19	2	0.25	0.291667	3	1	31	2	12	MA	CC02-120	CC02-120	CC	0	120	120	2	2	0	0	0	0	0	0	0	0	12002	0	69	1	20	1707	37M 0526441, UTM 9251577, Elevation 31m	1399	1707	1703	4	42985	2	71
4	10	2017-07-09	7	9	2017	2017-09-07	124	19	51	19	2	0.25	0.291667	3	1	31	2	12	MA	CC02-120	CC02-120	CC	0	120	120	2	2	0	0	0	0	0	0	0	0	12002	0	69	1	20	1707	37M 0526441, UTM 9251577, Elevation 31m	1400	1707	1703	4	42985	14	50
5	10	2017-07-09	7	9	2017	2017-09-07	124	19	51	19	2	0.291667	0.333333	3	1	31	1	11	HS	CCU	CC00-000	CC	0	CCU	999	0	0	0	0	0	0	0	0	0	0	99900	0	69	1	24	1708	37M 0526441, UTM 9251577, Elevation 31m	1401	1708	1703	5	42985	2	71
6	10	2017-07-09	7	9	2017	2017-09-07	124	19	51	19	2	0.291667	0.333333	3	1	31	1	11	SA	CC25-240	CC25-240	CC	0	240	240	25	25	0	0	0	0	0	0	0	0	24025	0	69	1	24	1709	37M 0526441, UTM 9251577, Elevation 31m	1402	1709	1703	6	42985	2	71
7	10	2017-07-09	7	9	2017	2017-09-07	124	19	51	19	2	0.291667	0.333333	3	1	31	2	12	MA	CCU	CC00-000	CC	0	CCU	999	0	0	0	0	0	0	0	0	0	0	99900	0	69	1	24	1710	37M 0526441, UTM 9251577, Elevation 31m	1403	1710	1703	7	42985	2	71
8	10	2017-07-09	7	9	2017	2017-09-07	124	19	51	19	2	0.291667	0.333333	3	1	31	2	12	AS	CC25-240	CC25-240	CC	0	240	240	25	25	0	0	0	0	0	0	0	0	24025	0	69	1	24	1711	37M 0526441, UTM 9251577, Elevation 31m	1405	1711	1703	8	42985	14	50
8	10	2017-07-09	7	9	2017	2017-09-07	124	19	51	19	2	0.291667	0.333333	3	1	31	2	12	AS	CC25-240	CC25-240	CC	0	240	240	25	25	0	0	0	0	0	0	0	0	24025	0	69	1	24	1711	37M 0526441, UTM 9251577, Elevation 31m	1404	1711	1703	8	42985	2	71
9	10	2017-07-09	7	9	2017	2017-09-07	124	19	51	19	2	0.333333	0.375	3	1	31	1	11	SA	CCU	CC00-000	CC	0	CCU	999	0	0	0	0	0	0	0	0	0	0	99900	0	69	1	24	1712	37M 0526441, UTM 9251577, Elevation 31m	1406	1712	1703	9	42985	2	71
10	10	2017-07-09	7	9	2017	2017-09-07	124	19	51	19	2	0.333333	0.375	3	1	31	1	11	HS	CC10-180	CC10-180	CC	0	180	180	10	10	0	0	0	0	0	0	0	0	18010	0	69	1	24	1713	37M 0526441, UTM 9251577, Elevation 31m	1407	1713	1703	10	42985	2	71
10	10	2017-07-09	7	9	2017	2017-09-07	124	19	51	19	2	0.333333	0.375	3	1	31	1	11	HS	CC10-180	CC10-180	CC	0	180	180	10	10	0	0	0	0	0	0	0	0	18010	0	69	1	24	1713	37M 0526441, UTM 9251577, Elevation 31m	1408	1713	1703	10	42985	14	50
11	10	2017-07-09	7	9	2017	2017-09-07	124	19	51	19	2	0.333333	0.375	3	1	31	2	12	AS	CCU	CC00-000	CC	0	CCU	999	0	0	0	0	0	0	0	0	0	0	99900	0	69	1	24	1714	37M 0526441, UTM 9251577, Elevation 31m	1409	1714	1703	11	42985	14	50
12	10	2017-07-09	7	9	2017	2017-09-07	124	19	51	19	2	0.333333	0.375	3	1	31	2	12	MA	CC10-180	CC10-180	CC	0	180	180	10	10	0	0	0	0	0	0	0	0	18010	0	69	1	24	1715	37M 0526441, UTM 9251577, Elevation 31m	1410	1715	1703	12	42985	2	71
13	10	2017-07-09	7	9	2017	2017-09-07	124	19	51	19	2	0.666667	0.708333	3	1	31	1	11	HS	CCU	CC00-000	CC	0	CCU	999	0	0	0	0	0	0	0	0	0	0	99900	0	69	1	25	1716	37M 0526441, UTM 9251577, Elevation 31m	1411	1716	1703	13	42985	2	71
14	10	2017-07-09	7	9	2017	2017-09-07	124	19	51	19	2	0.666667	0.708333	3	1	31	1	11	SA	CC20-060	CC20-060	CC	0	60	60	20	20	0	0	0	0	0	0	0	0	6020	0	69	1	25	1717	37M 0526441, UTM 9251577, Elevation 31m	1412	1717	1703	14	42985	2	71
15	10	2017-07-09	7	9	2017	2017-09-07	124	19	51	19	2	0.666667	0.708333	3	1	31	2	12	MA	CCU	CC00-000	CC	0	CCU	999	0	0	0	0	0	0	0	0	0	0	99900	0	69	1	25	1718	37M 0526441, UTM 9251577, Elevation 31m	1413	1718	1703	15	42985	2	71
16	10	2017-07-09	7	9	2017	2017-09-07	124	19	51	19	2	0.666667	0.708333	3	1	31	2	12	AS	CC20-060	CC20-060	CC	0	60	60	20	20	0	0	0	0	0	0	0	0	6020	0	69	1	25	1719	37M 0526441, UTM 9251577, Elevation 31m	1414	1719	1703	16	42985	2	71
17	10	2017-07-09	7	9	2017	2017-09-07	124	19	51	19	2	0.708333	0.75	3	1	31	1	11	SA	CCU	CC00-000	CC	0	CCU	999	0	0	0	0	0	0	0	0	0	0	99900	0	69	1	23	1720	37M 0526441, UTM 9251577, Elevation 31m	1415	1720	1703	17	42985	2	71
18	10	2017-07-09	7	9	2017	2017-09-07	124	19	51	19	2	0.708333	0.75	3	1	31	1	11	HS	CC05-000	CC05-000	CC	0	0	0	5	5	0	0	0	0	0	0	0	0	5	0	69	1	23	1721	37M 0526441, UTM 9251577, Elevation 31m	1416	1721	1703	18	42985	2	71
19	10	2017-07-09	7	9	2017	2017-09-07	124	19	51	19	2	0.708333	0.75	3	1	31	2	12	AS	CCU	CC00-000	CC	0	CCU	999	0	0	0	0	0	0	0	0	0	0	99900	0	69	1	23	1722	37M 0526441, UTM 9251577, Elevation 31m	1417	1722	1703	19	42985	2	71
20	10	2017-07-09	7	9	2017	2017-09-07	124	19	51	19	2	0.708333	0.75	3	1	31	2	12	MA	CC05-000	CC05-000	CC	0	0	0	5	5	0	0	0	0	0	0	0	0	5	0	69	1	23	1723	37M 0526441, UTM 9251577, Elevation 31m	1418	1723	1703	20	42985	2	71
21	10	2017-07-09	7	9	2017	2017-09-07	124	19	51	19	2	0.75	0.791667	3	1	31	1	11	HS	CCU	CC00-000	CC	0	CCU	999	0	0	0	0	0	0	0	0	0	0	99900	0	69	1	22.5	1724	37M 0526441, UTM 9251577, Elevation 31m	1419	1724	1703	21	42985	2	71
22	10	2017-07-09	7	9	2017	2017-09-07	124	19	51	19	2	0.75	0.791667	3	1	31	1	11	SA	CC15-300	CC15-300	CC	0	300	300	15	15	0	0	0	0	0	0	0	0	30015	0	69	1	22.5	1725	37M 0526441, UTM 9251577, Elevation 31m	1420	1725	1703	22	42985	2	71
22	10	2017-07-09	7	9	2017	2017-09-07	124	19	51	19	2	0.75	0.791667	3	1	31	1	11	SA	CC15-300	CC15-300	CC	0	300	300	15	15	0	0	0	0	0	0	0	0	30015	0	69	1	22.5	1725	37M 0526441, UTM 9251577, Elevation 31m	1421	1725	1703	22	42985	14	50
23	10	2017-07-09	7	9	2017	2017-09-07	124	19	51	19	2	0.75	0.791667	3	1	31	2	12	MA	CCU	CC00-000	CC	0	CCU	999	0	0	0	0	0	0	0	0	0	0	99900	0	69	1	22.5	1726	37M 0526441, UTM 9251577, Elevation 31m	1422	1726	1703	23	42985	2	71
23	10	2017-07-09	7	9	2017	2017-09-07	124	19	51	19	2	0.75	0.791667	3	1	31	2	12	MA	CCU	CC00-000	CC	0	CCU	999	0	0	0	0	0	0	0	0	0	0	99900	0	69	1	22.5	1726	37M 0526441, UTM 9251577, Elevation 31m	1423	1726	1703	23	42985	14	50
24	10	2017-07-09	7	9	2017	2017-09-07	124	19	51	19	2	0.75	0.791667	3	1	31	2	12	AS	CC15-300	CC15-300	CC	0	300	300	15	15	0	0	0	0	0	0	0	0	30015	0	69	1	22.5	1727	37M 0526441, UTM 9251577, Elevation 31m	1425	1727	1703	24	42985	14	50
24	10	2017-07-09	7	9	2017	2017-09-07	124	19	51	19	2	0.75	0.791667	3	1	31	2	12	AS	CC15-300	CC15-300	CC	0	300	300	15	15	0	0	0	0	0	0	0	0	30015	0	69	1	22.5	1727	37M 0526441, UTM 9251577, Elevation 31m	1424	1727	1703	24	42985	2	71
1	1	2017-12-09	12	9	2017	2017-09-12	129	20	52	19	2	0.25	0.291667	3	2	32	1	21	SA	CCU	CC00-000	CC	0	CCU	999	0	0	0	0	0	0	0	0	0	0	99900	0	70	1	18.5	1729	37M 0520997, UTM 9252582, Elevation 106m	1427	1729	1728	1	42990	14	50
1	1	2017-12-09	12	9	2017	2017-09-12	129	20	52	19	2	0.25	0.291667	3	2	32	1	21	SA	CCU	CC00-000	CC	0	CCU	999	0	0	0	0	0	0	0	0	0	0	99900	0	70	1	18.5	1729	37M 0520997, UTM 9252582, Elevation 106m	1426	1729	1728	1	42990	2	71
2	1	2017-12-09	12	9	2017	2017-09-12	129	20	52	19	2	0.25	0.291667	3	2	32	1	21	AS	CC05-060	CC05-060	CC	0	60	60	5	5	0	0	0	0	0	0	0	0	6005	0	70	1	18.5	1730	37M 0520997, UTM 9252582, Elevation 106m	1428	1730	1728	2	42990	2	71
2	1	2017-12-09	12	9	2017	2017-09-12	129	20	52	19	2	0.25	0.291667	3	2	32	1	21	AS	CC05-060	CC05-060	CC	0	60	60	5	5	0	0	0	0	0	0	0	0	6005	0	70	1	18.5	1730	37M 0520997, UTM 9252582, Elevation 106m	1429	1730	1728	2	42990	14	50
3	1	2017-12-09	12	9	2017	2017-09-12	129	20	52	19	2	0.25	0.291667	3	2	32	2	22	MA	CCU	CC00-000	CC	0	CCU	999	0	0	0	0	0	0	0	0	0	0	99900	0	70	1	18.5	1731	37M 0520997, UTM 9252582, Elevation 106m	1430	1731	1728	3	42990	2	71
4	1	2017-12-09	12	9	2017	2017-09-12	129	20	52	19	2	0.25	0.291667	3	2	32	2	22	HS	CC05-060	CC05-060	CC	0	60	60	5	5	0	0	0	0	0	0	0	0	6005	0	70	1	18.5	1732	37M 0520997, UTM 9252582, Elevation 106m	1431	1732	1728	4	42990	2	71
5	1	2017-12-09	12	9	2017	2017-09-12	129	20	52	19	2	0.291667	0.333333	3	2	32	1	21	AS	CCU	CC00-000	CC	0	CCU	999	0	0	0	0	0	0	0	0	0	0	99900	0	70	1	20.5	1733	37M 0520997, UTM 9252582, Elevation 106m	1432	1733	1728	5	42990	2	71
6	1	2017-12-09	12	9	2017	2017-09-12	129	20	52	19	2	0.291667	0.333333	3	2	32	1	21	SA	CC15-120	CC15-120	CC	0	120	120	15	15	0	0	0	0	0	0	0	0	12015	0	70	1	20.5	1734	37M 0520997, UTM 9252582, Elevation 106m	1433	1734	1728	6	42990	2	71
7	1	2017-12-09	12	9	2017	2017-09-12	129	20	52	19	2	0.291667	0.333333	3	2	32	2	22	HS	CCU	CC00-000	CC	0	CCU	999	0	0	0	0	0	0	0	0	0	0	99900	0	70	1	20.5	1735	37M 0520997, UTM 9252582, Elevation 106m	1434	1735	1728	7	42990	2	71
8	1	2017-12-09	12	9	2017	2017-09-12	129	20	52	19	2	0.291667	0.333333	3	2	32	2	22	MA	CC15-120	CC15-120	CC	0	120	120	15	15	0	0	0	0	0	0	0	0	12015	0	70	1	20.5	1736	37M 0520997, UTM 9252582, Elevation 106m	1435	1736	1728	8	42990	2	71
9	1	2017-12-09	12	9	2017	2017-09-12	129	20	52	19	2	0.333333	0.375	3	2	32	1	21	SA	CCU	CC00-000	CC	0	CCU	999	0	0	0	0	0	0	0	0	0	0	99900	0	70	1	23.5	1737	37M 0520997, UTM 9252582, Elevation 106m	1436	1737	1728	9	42990	2	71
10	1	2017-12-09	12	9	2017	2017-09-12	129	20	52	19	2	0.333333	0.375	3	2	32	1	21	AS	CC20-240	CC20-240	CC	0	240	240	20	20	0	0	0	0	0	0	0	0	24020	0	70	1	23.5	1738	37M 0520997, UTM 9252582, Elevation 106m	1437	1738	1728	10	42990	2	71
11	1	2017-12-09	12	9	2017	2017-09-12	129	20	52	19	2	0.333333	0.375	3	2	32	2	22	MA	CCU	CC00-000	CC	0	CCU	999	0	0	0	0	0	0	0	0	0	0	99900	0	70	1	23.5	1739	37M 0520997, UTM 9252582, Elevation 106m	1438	1739	1728	11	42990	2	71
12	1	2017-12-09	12	9	2017	2017-09-12	129	20	52	19	2	0.333333	0.375	3	2	32	2	22	HS	CC20-240	CC20-240	CC	0	240	240	20	20	0	0	0	0	0	0	0	0	24020	0	70	1	23.5	1740	37M 0520997, UTM 9252582, Elevation 106m	1439	1740	1728	12	42990	2	71
13	1	2017-12-09	12	9	2017	2017-09-12	129	20	52	19	2	0.666667	0.708333	3	2	32	1	21	AS	CCU	CC00-000	CC	0	CCU	999	0	0	0	0	0	0	0	0	0	0	99900	0	70	1	25.5	1741	37M 0520997, UTM 9252582, Elevation 106m	1440	1741	1728	13	42990	2	71
14	1	2017-12-09	12	9	2017	2017-09-12	129	20	52	19	2	0.666667	0.708333	3	2	32	1	21	SA	CC02-000	CC02-000	CC	0	0	0	2	2	0	0	0	0	0	0	0	0	2	0	70	1	25.5	1742	37M 0520997, UTM 9252582, Elevation 106m	1441	1742	1728	14	42990	2	71
15	1	2017-12-09	12	9	2017	2017-09-12	129	20	52	19	2	0.666667	0.708333	3	2	32	2	22	HS	CCU	CC00-000	CC	0	CCU	999	0	0	0	0	0	0	0	0	0	0	99900	0	70	1	25.5	1743	37M 0520997, UTM 9252582, Elevation 106m	1442	1743	1728	15	42990	2	71
16	1	2017-12-09	12	9	2017	2017-09-12	129	20	52	19	2	0.666667	0.708333	3	2	32	2	22	MA	CC02-000	CC02-000	CC	0	0	0	2	2	0	0	0	0	0	0	0	0	2	0	70	1	25.5	1744	37M 0520997, UTM 9252582, Elevation 106m	1443	1744	1728	16	42990	2	71
17	1	2017-12-09	12	9	2017	2017-09-12	129	20	52	19	2	0.708333	0.75	3	2	32	1	21	SA	CCU	CC00-000	CC	0	CCU	999	0	0	0	0	0	0	0	0	0	0	99900	0	70	1	23	1745	37M 0520997, UTM 9252582, Elevation 106m	1444	1745	1728	17	42990	2	71
18	1	2017-12-09	12	9	2017	2017-09-12	129	20	52	19	2	0.708333	0.75	3	2	32	1	21	AS	CC25-300	CC25-300	CC	0	300	300	25	25	0	0	0	0	0	0	0	0	30025	0	70	1	23	1746	37M 0520997, UTM 9252582, Elevation 106m	1445	1746	1728	18	42990	2	71
19	1	2017-12-09	12	9	2017	2017-09-12	129	20	52	19	2	0.708333	0.75	3	2	32	2	22	MA	CCU	CC00-000	CC	0	CCU	999	0	0	0	0	0	0	0	0	0	0	99900	0	70	1	23	1747	37M 0520997, UTM 9252582, Elevation 106m	1446	1747	1728	19	42990	2	71
20	1	2017-12-09	12	9	2017	2017-09-12	129	20	52	19	2	0.708333	0.75	3	2	32	2	22	HS	CC25-300	CC25-300	CC	0	300	300	25	25	0	0	0	0	0	0	0	0	30025	0	70	1	23	1748	37M 0520997, UTM 9252582, Elevation 106m	1447	1748	1728	20	42990	2	71
21	1	2017-12-09	12	9	2017	2017-09-12	129	20	52	19	2	0.75	0.791667	3	2	32	1	21	AS	CCU	CC00-000	CC	0	CCU	999	0	0	0	0	0	0	0	0	0	0	99900	0	70	1	21.5	1749	37M 0520997, UTM 9252582, Elevation 106m	1448	1749	1728	21	42990	2	71
21	1	2017-12-09	12	9	2017	2017-09-12	129	20	52	19	2	0.75	0.791667	3	2	32	1	21	AS	CCU	CC00-000	CC	0	CCU	999	0	0	0	0	0	0	0	0	0	0	99900	0	70	1	21.5	1749	37M 0520997, UTM 9252582, Elevation 106m	1449	1749	1728	21	42990	14	50
22	1	2017-12-09	12	9	2017	2017-09-12	129	20	52	19	2	0.75	0.791667	3	2	32	1	21	SA	CC10-180	CC10-180	CC	0	180	180	10	10	0	0	0	0	0	0	0	0	18010	0	70	1	21.5	1750	37M 0520997, UTM 9252582, Elevation 106m	1450	1750	1728	22	42990	2	71
22	1	2017-12-09	12	9	2017	2017-09-12	129	20	52	19	2	0.75	0.791667	3	2	32	1	21	SA	CC10-180	CC10-180	CC	0	180	180	10	10	0	0	0	0	0	0	0	0	18010	0	70	1	21.5	1750	37M 0520997, UTM 9252582, Elevation 106m	1451	1750	1728	22	42990	14	50
23	1	2017-12-09	12	9	2017	2017-09-12	129	20	52	19	2	0.75	0.791667	3	2	32	2	22	HS	CCU	CC00-000	CC	0	CCU	999	0	0	0	0	0	0	0	0	0	0	99900	0	70	1	21.5	1751	37M 0520997, UTM 9252582, Elevation 106m	1452	1751	1728	23	42990	2	71
23	1	2017-12-09	12	9	2017	2017-09-12	129	20	52	19	2	0.75	0.791667	3	2	32	2	22	HS	CCU	CC00-000	CC	0	CCU	999	0	0	0	0	0	0	0	0	0	0	99900	0	70	1	21.5	1751	37M 0520997, UTM 9252582, Elevation 106m	1453	1751	1728	23	42990	14	50
24	1	2017-12-09	12	9	2017	2017-09-12	129	20	52	19	2	0.75	0.791667	3	2	32	2	22	MA	CC10-180	CC10-180	CC	0	180	180	10	10	0	0	0	0	0	0	0	0	18010	0	70	1	21.5	1752	37M 0520997, UTM 9252582, Elevation 106m	1454	1752	1728	24	42990	2	71
1	1	9/13/2017	13	9	2017	2017-09-13	130	20	53	19	2	0.25	0.291667	3	2	32	1	21	AS	CTU	CT00-000	CT	1	CTU	999	0	100	0	0	0	0	0	0	0	0	99900	0	71	1	19	1754	37M 0520997, UTM 9252582, Elevation 106m	1455	1754	1753	1	42991	2	71
1	1	9/13/2017	13	9	2017	2017-09-13	130	20	53	19	2	0.25	0.291667	3	2	32	1	21	AS	CTU	CT00-000	CT	1	CTU	999	0	100	0	0	0	0	0	0	0	0	99900	0	71	1	19	1754	37M 0520997, UTM 9252582, Elevation 106m	1456	1754	1753	1	42991	14	50
2	1	9/13/2017	13	9	2017	2017-09-13	130	20	53	19	2	0.25	0.291667	3	2	32	1	21	SA	CT02-240	CT02-240	CT	1	240	240	2	102	0	0	0	0	0	0	0	0	24002	0	71	1	19	1755	37M 0520997, UTM 9252582, Elevation 106m	1457	1755	1753	2	42991	2	71
2	1	9/13/2017	13	9	2017	2017-09-13	130	20	53	19	2	0.25	0.291667	3	2	32	1	21	SA	CT02-240	CT02-240	CT	1	240	240	2	102	0	0	0	0	0	0	0	0	24002	0	71	1	19	1755	37M 0520997, UTM 9252582, Elevation 106m	1458	1755	1753	2	42991	14	50
3	1	9/13/2017	13	9	2017	2017-09-13	130	20	53	19	2	0.25	0.291667	3	2	32	2	22	HS	TCU	TC00-000	TC	2	TCU	999	0	200	1	1	1	1	1	1	1	1	99900	3	71	1	19	1756	37M 0520997, UTM 9252582, Elevation 106m	1460	1756	1753	3	42991	14	50
3	1	9/13/2017	13	9	2017	2017-09-13	130	20	53	19	2	0.25	0.291667	3	2	32	2	22	HS	TCU	TC00-000	TC	2	TCU	999	0	200	1	1	1	1	1	1	1	1	99900	3	71	1	19	1756	37M 0520997, UTM 9252582, Elevation 106m	1459	1756	1753	3	42991	2	71
4	1	9/13/2017	13	9	2017	2017-09-13	130	20	53	19	2	0.25	0.291667	3	2	32	2	22	MA	TC02-240	TC02-240	TC	2	240	240	2	202	0	2	0	0	0	0	0	2	24002	0	71	1	19	1757	37M 0520997, UTM 9252582, Elevation 106m	1461	1757	1753	4	42991	2	71
5	1	9/13/2017	13	9	2017	2017-09-13	130	20	53	19	2	0.291667	0.333333	3	2	32	1	21	SA	CTU	CT00-000	CT	1	CTU	999	0	100	0	0	0	0	0	0	0	0	99900	0	71	1	21.5	1758	37M 0520997, UTM 9252582, Elevation 106m	1462	1758	1753	5	42991	2	71
6	1	9/13/2017	13	9	2017	2017-09-13	130	20	53	19	2	0.291667	0.333333	3	2	32	1	21	AS	CT25-000	CT25-000	CT	1	0	0	25	125	0	0	0	0	0	0	0	0	25	0	71	1	21.5	1759	37M 0520997, UTM 9252582, Elevation 106m	1463	1759	1753	6	42991	2	71
7	1	9/13/2017	13	9	2017	2017-09-13	130	20	53	19	2	0.291667	0.333333	3	2	32	2	22	MA	TCU	TC00-000	TC	2	TCU	999	0	200	1	1	1	1	1	1	1	1	99900	3	71	1	21.5	1760	37M 0520997, UTM 9252582, Elevation 106m	1464	1760	1753	7	42991	2	71
8	1	9/13/2017	13	9	2017	2017-09-13	130	20	53	19	2	0.291667	0.333333	3	2	32	2	22	HS	TC25-000	TC25-000	TC	2	0	0	25	225	0	0	0	0	0	0	25	25	25	0	71	1	21.5	1761	37M 0520997, UTM 9252582, Elevation 106m	1465	1761	1753	8	42991	2	71
9	1	9/13/2017	13	9	2017	2017-09-13	130	20	53	19	2	0.333333	0.375	3	2	32	1	21	AS	CTU	CT00-000	CT	1	CTU	999	0	100	0	0	0	0	0	0	0	0	99900	0	71	1	26	1762	37M 0520997, UTM 9252582, Elevation 106m	1466	1762	1753	9	42991	2	71
10	1	9/13/2017	13	9	2017	2017-09-13	130	20	53	19	2	0.333333	0.375	3	2	32	1	21	SA	CT20-180	CT20-180	CT	1	180	180	20	120	0	0	0	0	0	0	0	0	18020	0	71	1	26	1763	37M 0520997, UTM 9252582, Elevation 106m	1467	1763	1753	10	42991	2	71
11	1	9/13/2017	13	9	2017	2017-09-13	130	20	53	19	2	0.333333	0.375	3	2	32	2	22	HS	TCU	TC00-000	TC	2	TCU	999	0	200	1	1	1	1	1	1	1	1	99900	3	71	1	26	1764	37M 0520997, UTM 9252582, Elevation 106m	1468	1764	1753	11	42991	2	71
12	1	9/13/2017	13	9	2017	2017-09-13	130	20	53	19	2	0.333333	0.375	3	2	32	2	22	MA	TC20-180	TC20-180	TC	2	180	180	20	220	0	0	0	0	0	20	0	20	18020	0	71	1	26	1765	37M 0520997, UTM 9252582, Elevation 106m	1469	1765	1753	12	42991	2	71
13	1	9/13/2017	13	9	2017	2017-09-13	130	20	53	19	2	0.666667	0.708333	3	2	32	1	21	SA	CTU	CT00-000	CT	1	CTU	999	0	100	0	0	0	0	0	0	0	0	99900	0	71	1	24.5	1766	37M 0520997, UTM 9252582, Elevation 106m	1470	1766	1753	13	42991	2	71
14	1	9/13/2017	13	9	2017	2017-09-13	130	20	53	19	2	0.666667	0.708333	3	2	32	1	21	AS	CT05-300	CT05-300	CT	1	300	300	5	105	0	0	0	0	0	0	0	0	30005	0	71	1	24.5	1767	37M 0520997, UTM 9252582, Elevation 106m	1471	1767	1753	14	42991	2	71
15	1	9/13/2017	13	9	2017	2017-09-13	130	20	53	19	2	0.666667	0.708333	3	2	32	2	22	MA	TCU	TC00-000	TC	2	TCU	999	0	200	1	1	1	1	1	1	1	1	99900	3	71	1	24.5	1768	37M 0520997, UTM 9252582, Elevation 106m	1472	1768	1753	15	42991	2	71
16	1	9/13/2017	13	9	2017	2017-09-13	130	20	53	19	2	0.666667	0.708333	3	2	32	2	22	HS	TC05-300	TC05-300	TC	2	300	300	5	205	0	0	5	0	0	0	0	5	30005	0	71	1	24.5	1769	37M 0520997, UTM 9252582, Elevation 106m	1473	1769	1753	16	42991	2	71
17	1	9/13/2017	13	9	2017	2017-09-13	130	20	53	19	2	0.708333	0.75	3	2	32	1	21	AS	CTU	CT00-000	CT	1	CTU	999	0	100	0	0	0	0	0	0	0	0	99900	0	71	1	22	1770	37M 0520997, UTM 9252582, Elevation 106m	1474	1770	1753	17	42991	2	71
18	1	9/13/2017	13	9	2017	2017-09-13	130	20	53	19	2	0.708333	0.75	3	2	32	1	21	SA	CT10-120	CT10-120	CT	1	120	120	10	110	0	0	0	0	0	0	0	0	12010	0	71	1	22	1771	37M 0520997, UTM 9252582, Elevation 106m	1475	1771	1753	18	42991	2	71
19	1	9/13/2017	13	9	2017	2017-09-13	130	20	53	19	2	0.708333	0.75	3	2	32	2	22	HS	TCU	TC00-000	TC	2	TCU	999	0	200	1	1	1	1	1	1	1	1	99900	3	71	1	22	1772	37M 0520997, UTM 9252582, Elevation 106m	1476	1772	1753	19	42991	2	71
20	1	9/13/2017	13	9	2017	2017-09-13	130	20	53	19	2	0.708333	0.75	3	2	32	2	22	MA	TC10-120	TC10-120	TC	2	120	120	10	210	0	0	0	10	0	0	0	10	12010	0	71	1	22	1773	37M 0520997, UTM 9252582, Elevation 106m	1477	1773	1753	20	42991	2	71
21	1	9/13/2017	13	9	2017	2017-09-13	130	20	53	19	2	0.75	0.791667	3	2	32	1	21	SA	CTU	CT00-000	CT	1	CTU	999	0	100	0	0	0	0	0	0	0	0	99900	0	71	1	21	1774	37M 0520997, UTM 9252582, Elevation 106m	1478	1774	1753	21	42991	2	71
21	1	9/13/2017	13	9	2017	2017-09-13	130	20	53	19	2	0.75	0.791667	3	2	32	1	21	SA	CTU	CT00-000	CT	1	CTU	999	0	100	0	0	0	0	0	0	0	0	99900	0	71	1	21	1774	37M 0520997, UTM 9252582, Elevation 106m	1479	1774	1753	21	42991	14	50
22	1	9/13/2017	13	9	2017	2017-09-13	130	20	53	19	2	0.75	0.791667	3	2	32	1	21	AS	CT15-060	CT15-060	CT	1	60	60	15	115	0	0	0	0	0	0	0	0	6015	0	71	1	21	1775	37M 0520997, UTM 9252582, Elevation 106m	1481	1775	1753	22	42991	14	50
22	1	9/13/2017	13	9	2017	2017-09-13	130	20	53	19	2	0.75	0.791667	3	2	32	1	21	AS	CT15-060	CT15-060	CT	1	60	60	15	115	0	0	0	0	0	0	0	0	6015	0	71	1	21	1775	37M 0520997, UTM 9252582, Elevation 106m	1480	1775	1753	22	42991	2	71
23	1	9/13/2017	13	9	2017	2017-09-13	130	20	53	19	2	0.75	0.791667	3	2	32	2	22	MA	TCU	TC00-000	TC	2	TCU	999	0	200	1	1	1	1	1	1	1	1	99900	3	71	1	21	1776	37M 0520997, UTM 9252582, Elevation 106m	1482	1776	1753	23	42991	2	71
23	1	9/13/2017	13	9	2017	2017-09-13	130	20	53	19	2	0.75	0.791667	3	2	32	2	22	MA	TCU	TC00-000	TC	2	TCU	999	0	200	1	1	1	1	1	1	1	1	99900	3	71	1	21	1776	37M 0520997, UTM 9252582, Elevation 106m	1483	1776	1753	23	42991	14	50
24	1	9/13/2017	13	9	2017	2017-09-13	130	20	53	19	2	0.75	0.791667	3	2	32	2	22	HS	TC15-060	TC15-060	TC	2	60	60	15	215	0	0	0	0	15	0	0	15	6015	0	71	1	21	1777	37M 0520997, UTM 9252582, Elevation 106m	1484	1777	1753	24	42991	2	71
24	1	9/13/2017	13	9	2017	2017-09-13	130	20	53	19	2	0.75	0.791667	3	2	32	2	22	HS	TC15-060	TC15-060	TC	2	60	60	15	215	0	0	0	0	15	0	0	15	6015	0	71	1	21	1777	37M 0520997, UTM 9252582, Elevation 106m	1485	1777	1753	24	42991	14	50
1	1	9/14/2017	14	9	2017	2017-09-14	131	20	54	19	2	0.25	0.291667	3	2	32	1	21	SA	TCU	TC00-000	TC	2	TCU	999	0	200	1	1	1	1	1	1	1	1	99900	3	72	1	18	1779	37M 0520997, UTM 9252582, Elevation 106m	1486	1779	1778	1	42992	2	71
1	1	9/14/2017	14	9	2017	2017-09-14	131	20	54	19	2	0.25	0.291667	3	2	32	1	21	SA	TCU	TC00-000	TC	2	TCU	999	0	200	1	1	1	1	1	1	1	1	99900	3	72	1	18	1779	37M 0520997, UTM 9252582, Elevation 106m	1487	1779	1778	1	42992	14	50
2	1	9/14/2017	14	9	2017	2017-09-14	131	20	54	19	2	0.25	0.291667	3	2	32	1	21	AS	TC25-240	TC25-240	TC	2	240	240	25	225	0	0	0	0	0	0	25	25	24025	0	72	1	18	1780	37M 0520997, UTM 9252582, Elevation 106m	1489	1780	1778	2	42992	14	50
2	1	9/14/2017	14	9	2017	2017-09-14	131	20	54	19	2	0.25	0.291667	3	2	32	1	21	AS	TC25-240	TC25-240	TC	2	240	240	25	225	0	0	0	0	0	0	25	25	24025	0	72	1	18	1780	37M 0520997, UTM 9252582, Elevation 106m	1488	1780	1778	2	42992	2	71
3	1	9/14/2017	14	9	2017	2017-09-14	131	20	54	19	2	0.25	0.291667	3	2	32	2	22	MA	CTU	CT00-000	CT	1	CTU	999	0	100	0	0	0	0	0	0	0	0	99900	0	72	1	18	1781	37M 0520997, UTM 9252582, Elevation 106m	1491	1781	1778	3	42992	14	50
3	1	9/14/2017	14	9	2017	2017-09-14	131	20	54	19	2	0.25	0.291667	3	2	32	2	22	MA	CTU	CT00-000	CT	1	CTU	999	0	100	0	0	0	0	0	0	0	0	99900	0	72	1	18	1781	37M 0520997, UTM 9252582, Elevation 106m	1490	1781	1778	3	42992	2	71
4	1	9/14/2017	14	9	2017	2017-09-14	131	20	54	19	2	0.25	0.291667	3	2	32	2	22	HS	CT25-240	CT25-240	CT	1	240	240	25	125	0	0	0	0	0	0	0	0	24025	0	72	1	18	1782	37M 0520997, UTM 9252582, Elevation 106m	1492	1782	1778	4	42992	2	71
4	1	9/14/2017	14	9	2017	2017-09-14	131	20	54	19	2	0.25	0.291667	3	2	32	2	22	HS	CT25-240	CT25-240	CT	1	240	240	25	125	0	0	0	0	0	0	0	0	24025	0	72	1	18	1782	37M 0520997, UTM 9252582, Elevation 106m	1493	1782	1778	4	42992	14	50
5	1	9/14/2017	14	9	2017	2017-09-14	131	20	54	19	2	0.291667	0.333333	3	2	32	1	21	AS	TCU	TC00-000	TC	2	TCU	999	0	200	1	1	1	1	1	1	1	1	99900	3	72	1	22.5	1783	37M 0520997, UTM 9252582, Elevation 106m	1494	1783	1778	5	42992	2	71
6	1	9/14/2017	14	9	2017	2017-09-14	131	20	54	19	2	0.291667	0.333333	3	2	32	1	21	SA	TC15-000	TC15-000	TC	2	0	0	15	215	0	0	0	0	15	0	0	15	15	0	72	1	22.5	1784	37M 0520997, UTM 9252582, Elevation 106m	1495	1784	1778	6	42992	2	71
7	1	9/14/2017	14	9	2017	2017-09-14	131	20	54	19	2	0.291667	0.333333	3	2	32	2	22	HS	CTU	CT00-000	CT	1	CTU	999	0	100	0	0	0	0	0	0	0	0	99900	0	72	1	22.5	1785	37M 0520997, UTM 9252582, Elevation 106m	1496	1785	1778	7	42992	2	71
8	1	9/14/2017	14	9	2017	2017-09-14	131	20	54	19	2	0.291667	0.333333	3	2	32	2	22	MA	CT15-000	CT15-000	CT	1	0	0	15	115	0	0	0	0	0	0	0	0	15	0	72	1	22.5	1786	37M 0520997, UTM 9252582, Elevation 106m	1497	1786	1778	8	42992	2	71
9	1	9/14/2017	14	9	2017	2017-09-14	131	20	54	19	2	0.333333	0.375	3	2	32	1	21	SA	TCU	TC00-000	TC	2	TCU	999	0	200	1	1	1	1	1	1	1	1	99900	3	72	1	24.5	1787	37M 0520997, UTM 9252582, Elevation 106m	1498	1787	1778	9	42992	2	71
10	1	9/14/2017	14	9	2017	2017-09-14	131	20	54	19	2	0.333333	0.375	3	2	32	1	21	AS	TC10-120	TC10-120	TC	2	120	120	10	210	0	0	0	10	0	0	0	10	12010	0	72	1	24.5	1788	37M 0520997, UTM 9252582, Elevation 106m	1499	1788	1778	10	42992	2	71
11	1	9/14/2017	14	9	2017	2017-09-14	131	20	54	19	2	0.333333	0.375	3	2	32	2	22	MA	CTU	CT00-000	CT	1	CTU	999	0	100	0	0	0	0	0	0	0	0	99900	0	72	1	24.5	1789	37M 0520997, UTM 9252582, Elevation 106m	1500	1789	1778	11	42992	2	71
12	1	9/14/2017	14	9	2017	2017-09-14	131	20	54	19	2	0.333333	0.375	3	2	32	2	22	HS	CT10-120	CT10-120	CT	1	120	120	10	110	0	0	0	0	0	0	0	0	12010	0	72	1	24.5	1790	37M 0520997, UTM 9252582, Elevation 106m	1501	1790	1778	12	42992	2	71
13	1	9/14/2017	14	9	2017	2017-09-14	131	20	54	19	2	0.666667	0.708333	3	2	32	1	21	AS	TCU	TC00-000	TC	2	TCU	999	0	200	1	1	1	1	1	1	1	1	99900	3	72	1	23.5	1791	37M 0520997, UTM 9252582, Elevation 106m	1502	1791	1778	13	42992	2	71
14	1	9/14/2017	14	9	2017	2017-09-14	131	20	54	19	2	0.666667	0.708333	3	2	32	1	21	SA	TC05-300	TC05-300	TC	2	300	300	5	205	0	0	5	0	0	0	0	5	30005	0	72	1	23.5	1792	37M 0520997, UTM 9252582, Elevation 106m	1503	1792	1778	14	42992	2	71
15	1	9/14/2017	14	9	2017	2017-09-14	131	20	54	19	2	0.666667	0.708333	3	2	32	2	22	HS	CTU	CT00-000	CT	1	CTU	999	0	100	0	0	0	0	0	0	0	0	99900	0	72	1	23.5	1793	37M 0520997, UTM 9252582, Elevation 106m	1504	1793	1778	15	42992	2	71
16	1	9/14/2017	14	9	2017	2017-09-14	131	20	54	19	2	0.666667	0.708333	3	2	32	2	22	MA	CT05-300	CT05-300	CT	1	300	300	5	105	0	0	0	0	0	0	0	0	30005	0	72	1	23.5	1794	37M 0520997, UTM 9252582, Elevation 106m	1505	1794	1778	16	42992	2	71
17	1	9/14/2017	14	9	2017	2017-09-14	131	20	54	19	2	0.708333	0.75	3	2	32	1	21	SA	TCU	TC00-000	TC	2	TCU	999	0	200	1	1	1	1	1	1	1	1	99900	3	72	1	21.5	1795	37M 0520997, UTM 9252582, Elevation 106m	1506	1795	1778	17	42992	2	71
18	1	9/14/2017	14	9	2017	2017-09-14	131	20	54	19	2	0.708333	0.75	3	2	32	1	21	AS	TC02-060	TC00-000	TC	2	60	60	2	202	0	2	0	0	0	0	0	2	6002	0	72	1	21.5	1796	37M 0520997, UTM 9252582, Elevation 106m	1507	1796	1778	18	42992	2	71
19	1	9/14/2017	14	9	2017	2017-09-14	131	20	54	19	2	0.708333	0.75	3	2	32	2	22	MA	CTU	CT00-000	CT	1	CTU	999	0	100	0	0	0	0	0	0	0	0	99900	0	72	1	21.5	1797	37M 0520997, UTM 9252582, Elevation 106m	1508	1797	1778	19	42992	2	71
20	1	9/14/2017	14	9	2017	2017-09-14	131	20	54	19	2	0.708333	0.75	3	2	32	2	22	HS	CT02-060	CT02-060	CT	1	60	60	2	102	0	0	0	0	0	0	0	0	6002	0	72	1	21.5	1798	37M 0520997, UTM 9252582, Elevation 106m	1509	1798	1778	20	42992	2	71
21	1	9/14/2017	14	9	2017	2017-09-14	131	20	54	19	2	0.75	0.791667	3	2	32	1	21	AS	TCU	TC00-000	TC	2	TCU	999	0	200	1	1	1	1	1	1	1	1	99900	3	72	1	20	1799	37M 0520997, UTM 9252582, Elevation 106m	1511	1799	1778	21	42992	14	50
21	1	9/14/2017	14	9	2017	2017-09-14	131	20	54	19	2	0.75	0.791667	3	2	32	1	21	AS	TCU	TC00-000	TC	2	TCU	999	0	200	1	1	1	1	1	1	1	1	99900	3	72	1	20	1799	37M 0520997, UTM 9252582, Elevation 106m	1510	1799	1778	21	42992	2	71
22	1	9/14/2017	14	9	2017	2017-09-14	131	20	54	19	2	0.75	0.791667	3	2	32	1	21	SA	TC20-180	TC20-180	TC	2	180	180	20	220	0	0	0	0	0	20	0	20	18020	0	72	1	20	1800	37M 0520997, UTM 9252582, Elevation 106m	1513	1800	1778	22	42992	14	50
22	1	9/14/2017	14	9	2017	2017-09-14	131	20	54	19	2	0.75	0.791667	3	2	32	1	21	SA	TC20-180	TC20-180	TC	2	180	180	20	220	0	0	0	0	0	20	0	20	18020	0	72	1	20	1800	37M 0520997, UTM 9252582, Elevation 106m	1512	1800	1778	22	42992	2	71
23	1	9/14/2017	14	9	2017	2017-09-14	131	20	54	19	2	0.75	0.791667	3	2	32	2	22	HS	CTU	CT00-000	CT	1	CTU	999	0	100	0	0	0	0	0	0	0	0	99900	0	72	1	20	1801	37M 0520997, UTM 9252582, Elevation 106m	1514	1801	1778	23	42992	2	71
24	1	9/14/2017	14	9	2017	2017-09-14	131	20	54	19	2	0.75	0.791667	3	2	32	2	22	MA	CT20-180	CT20-180	CT	1	180	180	20	120	0	0	0	0	0	0	0	0	18020	0	72	1	20	1802	37M 0520997, UTM 9252582, Elevation 106m	1515	1802	1778	24	42992	2	71
24	1	9/14/2017	14	9	2017	2017-09-14	131	20	54	19	2	0.75	0.791667	3	2	32	2	22	MA	CT20-180	CT20-180	CT	1	180	180	20	120	0	0	0	0	0	0	0	0	18020	0	72	1	20	1802	37M 0520997, UTM 9252582, Elevation 106m	1516	1802	1778	24	42992	14	50
1	5	9/19/2017	19	9	2017	2017-09-19	136	21	55	19	2	0.25	0.291667	3	3	33	1	31	MA	CTU	CT00-000	CT	1	CTU	999	0	100	0	0	0	0	0	0	0	0	99900	0	73	1	21	1804	37M 0527829, UTM 9252332, Elevation 14m	1517	1804	1803	1	42997	2	71
1	5	9/19/2017	19	9	2017	2017-09-19	136	21	55	19	2	0.25	0.291667	3	3	33	1	31	MA	CTU	CT00-000	CT	1	CTU	999	0	100	0	0	0	0	0	0	0	0	99900	0	73	1	21	1804	37M 0527829, UTM 9252332, Elevation 14m	1518	1804	1803	1	42997	14	50
2	5	9/19/2017	19	9	2017	2017-09-19	136	21	55	19	2	0.25	0.291667	3	3	33	1	31	HS	CT15-180	CT15-180	CT	1	180	180	15	115	0	0	0	0	0	0	0	0	18015	0	73	1	21	1805	37M 0527829, UTM 9252332, Elevation 14m	1519	1805	1803	2	42997	2	71
2	5	9/19/2017	19	9	2017	2017-09-19	136	21	55	19	2	0.25	0.291667	3	3	33	1	31	HS	CT15-180	CT15-180	CT	1	180	180	15	115	0	0	0	0	0	0	0	0	18015	0	73	1	21	1805	37M 0527829, UTM 9252332, Elevation 14m	1520	1805	1803	2	42997	14	50
3	5	9/19/2017	19	9	2017	2017-09-19	136	21	55	19	2	0.25	0.291667	3	3	33	2	32	SA	TCU	TC00-000	TC	2	TCU	999	0	200	1	1	1	1	1	1	1	1	99900	3	73	1	21	1806	37M 0527829, UTM 9252332, Elevation 14m	1521	1806	1803	3	42997	2	71
4	5	9/19/2017	19	9	2017	2017-09-19	136	21	55	19	2	0.25	0.291667	3	3	33	2	32	AS	TC15-180	TC15-180	TC	2	180	180	15	215	0	0	0	0	15	0	0	15	18015	0	73	1	21	1807	37M 0527829, UTM 9252332, Elevation 14m	1522	1807	1803	4	42997	2	71
4	5	9/19/2017	19	9	2017	2017-09-19	136	21	55	19	2	0.25	0.291667	3	3	33	2	32	AS	TC15-180	TC15-180	TC	2	180	180	15	215	0	0	0	0	15	0	0	15	18015	0	73	1	21	1807	37M 0527829, UTM 9252332, Elevation 14m	1523	1807	1803	4	42997	14	50
5	5	9/19/2017	19	9	2017	2017-09-19	136	21	55	19	2	0.291667	0.333333	3	3	33	1	31	HS	CTU	CT00-000	CT	1	CTU	999	0	100	0	0	0	0	0	0	0	0	99900	0	73	1	24	1808	37M 0527829, UTM 9252332, Elevation 14m	1524	1808	1803	5	42997	2	71
6	5	9/19/2017	19	9	2017	2017-09-19	136	21	55	19	2	0.291667	0.333333	3	3	33	1	31	MA	CT02-300	CT02-300	CT	1	300	300	2	102	0	0	0	0	0	0	0	0	30002	0	73	1	24	1809	37M 0527829, UTM 9252332, Elevation 14m	1525	1809	1803	6	42997	2	71
7	5	9/19/2017	19	9	2017	2017-09-19	136	21	55	19	2	0.291667	0.333333	3	3	33	2	32	AS	TCU	TC00-000	TC	2	TCU	999	0	200	1	1	1	1	1	1	1	1	99900	3	73	1	24	1810	37M 0527829, UTM 9252332, Elevation 14m	1526	1810	1803	7	42997	2	71
8	5	9/19/2017	19	9	2017	2017-09-19	136	21	55	19	2	0.291667	0.333333	3	3	33	2	32	SA	TC02-300	TC02-300	TC	2	300	300	2	202	0	2	0	0	0	0	0	2	30002	0	73	1	24	1811	37M 0527829, UTM 9252332, Elevation 14m	1527	1811	1803	8	42997	2	71
9	5	9/19/2017	19	9	2017	2017-09-19	136	21	55	19	2	0.333333	0.375	3	3	33	1	31	MA	CTU	CT00-000	CT	1	CTU	999	0	100	0	0	0	0	0	0	0	0	99900	0	73	1	26	1812	37M 0527829, UTM 9252332, Elevation 14m	1528	1812	1803	9	42997	2	71
10	5	9/19/2017	19	9	2017	2017-09-19	136	21	55	19	2	0.333333	0.375	3	3	33	1	31	HS	CT10-000	CT10-000	CT	1	0	0	10	110	0	0	0	0	0	0	0	0	10	0	73	1	26	1813	37M 0527829, UTM 9252332, Elevation 14m	1529	1813	1803	10	42997	2	71
11	5	9/19/2017	19	9	2017	2017-09-19	136	21	55	19	2	0.333333	0.375	3	3	33	2	32	SA	TCU	TC00-000	TC	2	TCU	999	0	200	1	1	1	1	1	1	1	1	99900	3	73	1	26	1814	37M 0527829, UTM 9252332, Elevation 14m	1530	1814	1803	11	42997	2	71
12	5	9/19/2017	19	9	2017	2017-09-19	136	21	55	19	2	0.333333	0.375	3	3	33	2	32	AS	TC10-000	TC10-000	TC	2	0	0	10	210	0	0	0	10	0	0	0	10	10	0	73	1	26	1815	37M 0527829, UTM 9252332, Elevation 14m	1531	1815	1803	12	42997	2	71
13	5	9/19/2017	19	9	2017	2017-09-19	136	21	55	19	2	0.666667	0.708333	3	3	33	1	31	HS	CTU	CT00-000	CT	1	CTU	999	0	100	0	0	0	0	0	0	0	0	99900	0	73	1	25	1816	37M 0527829, UTM 9252332, Elevation 14m	1532	1816	1803	13	42997	2	71
14	5	9/19/2017	19	9	2017	2017-09-19	136	21	55	19	2	0.666667	0.708333	3	3	33	1	31	MA	CT25-060	CT25-060	CT	1	60	60	25	125	0	0	0	0	0	0	0	0	6025	0	73	1	25	1817	37M 0527829, UTM 9252332, Elevation 14m	1533	1817	1803	14	42997	2	71
15	5	9/19/2017	19	9	2017	2017-09-19	136	21	55	19	2	0.666667	0.708333	3	3	33	2	32	AS	TCU	TC00-000	TC	2	TCU	999	0	200	1	1	1	1	1	1	1	1	99900	3	73	1	25	1818	37M 0527829, UTM 9252332, Elevation 14m	1534	1818	1803	15	42997	2	71
16	5	9/19/2017	19	9	2017	2017-09-19	136	21	55	19	2	0.666667	0.708333	3	3	33	2	32	SA	TC25-060	TC25-060	TC	2	60	60	25	225	0	0	0	0	0	0	25	25	6025	0	73	1	25	1819	37M 0527829, UTM 9252332, Elevation 14m	1535	1819	1803	16	42997	2	71
17	5	9/19/2017	19	9	2017	2017-09-19	136	21	55	19	2	0.708333	0.75	3	3	33	1	31	MA	CTU	CT00-000	CT	1	CTU	999	0	100	0	0	0	0	0	0	0	0	99900	0	73	1	24	1820	37M 0527829, UTM 9252332, Elevation 14m	1536	1820	1803	17	42997	2	71
18	5	9/19/2017	19	9	2017	2017-09-19	136	21	55	19	2	0.708333	0.75	3	3	33	1	31	HS	CT05-240	CT05-240	CT	1	240	240	5	105	0	0	0	0	0	0	0	0	24005	0	73	1	24	1821	37M 0527829, UTM 9252332, Elevation 14m	1537	1821	1803	18	42997	2	71
19	5	9/19/2017	19	9	2017	2017-09-19	136	21	55	19	2	0.708333	0.75	3	3	33	2	32	SA	TCU	TC00-000	TC	2	TCU	999	0	200	1	1	1	1	1	1	1	1	99900	3	73	1	24	1822	37M 0527829, UTM 9252332, Elevation 14m	1538	1822	1803	19	42997	2	71
20	5	9/19/2017	19	9	2017	2017-09-19	136	21	55	19	2	0.708333	0.75	3	3	33	2	32	AS	TC05-240	TC05-240	TC	2	240	240	5	205	0	0	5	0	0	0	0	5	24005	0	73	1	24	1823	37M 0527829, UTM 9252332, Elevation 14m	1539	1823	1803	20	42997	2	71
21	5	9/19/2017	19	9	2017	2017-09-19	136	21	55	19	2	0.75	0.791667	3	3	33	1	31	HS	CTU	CT00-000	CT	1	CTU	999	0	100	0	0	0	0	0	0	0	0	99900	0	73	1	22.5	1824	37M 0527829, UTM 9252332, Elevation 14m	1540	1824	1803	21	42997	2	71
22	5	9/19/2017	19	9	2017	2017-09-19	136	21	55	19	2	0.75	0.791667	3	3	33	1	31	MA	CT20-120	CT20-120	CT	1	120	120	20	120	0	0	0	0	0	0	0	0	12020	0	73	1	22.5	1825	37M 0527829, UTM 9252332, Elevation 14m	1541	1825	1803	22	42997	2	71
23	5	9/19/2017	19	9	2017	2017-09-19	136	21	55	19	2	0.75	0.791667	3	3	33	2	32	AS	TCU	TC00-000	TC	2	TCU	999	0	200	1	1	1	1	1	1	1	1	99900	3	73	1	22.5	1826	37M 0527829, UTM 9252332, Elevation 14m	1543	1826	1803	23	42997	14	50
23	5	9/19/2017	19	9	2017	2017-09-19	136	21	55	19	2	0.75	0.791667	3	3	33	2	32	AS	TCU	TC00-000	TC	2	TCU	999	0	200	1	1	1	1	1	1	1	1	99900	3	73	1	22.5	1826	37M 0527829, UTM 9252332, Elevation 14m	1542	1826	1803	23	42997	2	71
24	5	9/19/2017	19	9	2017	2017-09-19	136	21	55	19	2	0.75	0.791667	3	3	33	2	32	SA	TC20-120	TC20-120	TC	2	120	120	20	220	0	0	0	0	0	20	0	20	12020	0	73	1	22.5	1827	37M 0527829, UTM 9252332, Elevation 14m	1544	1827	1803	24	42997	2	71
1	5	9/20/2017	20	9	2017	2017-09-20	137	21	56	19	2	0.25	0.291667	3	3	33	1	31	HS	CCU	CC00-000	CC	0	CCU	999	0	0	0	0	0	0	0	0	0	0	99900	0	74	1	20.5	1829	37M 0527829, UTM 9252332, Elevation 14m	1546	1829	1828	1	42998	14	50
1	5	9/20/2017	20	9	2017	2017-09-20	137	21	56	19	2	0.25	0.291667	3	3	33	1	31	HS	CCU	CC00-000	CC	0	CCU	999	0	0	0	0	0	0	0	0	0	0	99900	0	74	1	20.5	1829	37M 0527829, UTM 9252332, Elevation 14m	1545	1829	1828	1	42998	2	71
2	5	9/20/2017	20	9	2017	2017-09-20	137	21	56	19	2	0.25	0.291667	3	3	33	1	31	MA	CC02-240	CC02-240	CC	0	240	240	2	2	0	0	0	0	0	0	0	0	24002	0	74	1	20.5	1830	37M 0527829, UTM 9252332, Elevation 14m	1547	1830	1828	2	42998	2	71
2	5	9/20/2017	20	9	2017	2017-09-20	137	21	56	19	2	0.25	0.291667	3	3	33	1	31	MA	CC02-240	CC02-240	CC	0	240	240	2	2	0	0	0	0	0	0	0	0	24002	0	74	1	20.5	1830	37M 0527829, UTM 9252332, Elevation 14m	1548	1830	1828	2	42998	14	50
3	5	9/20/2017	20	9	2017	2017-09-20	137	21	56	19	2	0.25	0.291667	3	3	33	2	32	AS	CCU	CC00-000	CC	0	CCU	999	0	0	0	0	0	0	0	0	0	0	99900	0	74	1	20.5	1831	37M 0527829, UTM 9252332, Elevation 14m	1549	1831	1828	3	42998	2	71
3	5	9/20/2017	20	9	2017	2017-09-20	137	21	56	19	2	0.25	0.291667	3	3	33	2	32	AS	CCU	CC00-000	CC	0	CCU	999	0	0	0	0	0	0	0	0	0	0	99900	0	74	1	20.5	1831	37M 0527829, UTM 9252332, Elevation 14m	1550	1831	1828	3	42998	14	50
4	5	9/20/2017	20	9	2017	2017-09-20	137	21	56	19	2	0.25	0.291667	3	3	33	2	32	SA	CC02-240	CC02-240	CC	0	240	240	2	2	0	0	0	0	0	0	0	0	24002	0	74	1	20.5	1832	37M 0527829, UTM 9252332, Elevation 14m	1551	1832	1828	4	42998	2	71
5	5	9/20/2017	20	9	2017	2017-09-20	137	21	56	19	2	0.291667	0.333333	3	3	33	1	31	MA	CCU	CC00-000	CC	0	CCU	999	0	0	0	0	0	0	0	0	0	0	99900	0	74	1	21.5	1833	37M 0527829, UTM 9252332, Elevation 14m	1552	1833	1828	5	42998	2	71
6	5	9/20/2017	20	9	2017	2017-09-20	137	21	56	19	2	0.291667	0.333333	3	3	33	1	31	HS	CC10-060	CC10-060	CC	0	60	60	10	10	0	0	0	0	0	0	0	0	6010	0	74	1	21.5	1834	37M 0527829, UTM 9252332, Elevation 14m	1553	1834	1828	6	42998	2	71
7	5	9/20/2017	20	9	2017	2017-09-20	137	21	56	19	2	0.291667	0.333333	3	3	33	2	32	SA	CCU	CC00-000	CC	0	CCU	999	0	0	0	0	0	0	0	0	0	0	99900	0	74	1	21.5	1835	37M 0527829, UTM 9252332, Elevation 14m	1554	1835	1828	7	42998	2	71
8	5	9/20/2017	20	9	2017	2017-09-20	137	21	56	19	2	0.291667	0.333333	3	3	33	2	32	AS	CC10-060	CC10-060	CC	0	60	60	10	10	0	0	0	0	0	0	0	0	6010	0	74	1	21.5	1836	37M 0527829, UTM 9252332, Elevation 14m	1555	1836	1828	8	42998	2	71
9	5	9/20/2017	20	9	2017	2017-09-20	137	21	56	19	2	0.333333	0.375	3	3	33	1	31	HS	CCU	CC00-000	CC	0	CCU	999	0	0	0	0	0	0	0	0	0	0	99900	0	74	1	22.5	1837	37M 0527829, UTM 9252332, Elevation 14m	1556	1837	1828	9	42998	2	71
10	5	9/20/2017	20	9	2017	2017-09-20	137	21	56	19	2	0.333333	0.375	3	3	33	1	31	MA	CC20-000	CC20-000	CC	0	0	0	20	20	0	0	0	0	0	0	0	0	20	0	74	1	22.5	1838	37M 0527829, UTM 9252332, Elevation 14m	1557	1838	1828	10	42998	2	71
10	5	9/20/2017	20	9	2017	2017-09-20	137	21	56	19	2	0.333333	0.375	3	3	33	1	31	MA	CC20-000	CC20-000	CC	0	0	0	20	20	0	0	0	0	0	0	0	0	20	0	74	1	22.5	1838	37M 0527829, UTM 9252332, Elevation 14m	1558	1838	1828	10	42998	14	50
11	5	9/20/2017	20	9	2017	2017-09-20	137	21	56	19	2	0.333333	0.375	3	3	33	2	32	AS	CCU	CC00-000	CC	0	CCU	999	0	0	0	0	0	0	0	0	0	0	99900	0	74	1	22.5	1839	37M 0527829, UTM 9252332, Elevation 14m	1559	1839	1828	11	42998	2	71
11	5	9/20/2017	20	9	2017	2017-09-20	137	21	56	19	2	0.333333	0.375	3	3	33	2	32	AS	CCU	CC00-000	CC	0	CCU	999	0	0	0	0	0	0	0	0	0	0	99900	0	74	1	22.5	1839	37M 0527829, UTM 9252332, Elevation 14m	1560	1839	1828	11	42998	14	50
12	5	9/20/2017	20	9	2017	2017-09-20	137	21	56	19	2	0.333333	0.375	3	3	33	2	32	SA	CC20-000	CC20-000	CC	0	0	0	20	20	0	0	0	0	0	0	0	0	20	0	74	1	22.5	1840	37M 0527829, UTM 9252332, Elevation 14m	1561	1840	1828	12	42998	2	71
13	5	9/20/2017	20	9	2017	2017-09-20	137	21	56	19	2	0.666667	0.708333	3	3	33	1	31	MA	CCU	CC00-000	CC	0	CCU	999	0	0	0	0	0	0	0	0	0	0	99900	0	74	1	26	1841	37M 0527829, UTM 9252332, Elevation 14m	1562	1841	1828	13	42998	2	71
14	5	9/20/2017	20	9	2017	2017-09-20	137	21	56	19	2	0.666667	0.708333	3	3	33	1	31	HS	CC25-120	CC25-120	CC	0	120	120	25	25	0	0	0	0	0	0	0	0	12025	0	74	1	26	1842	37M 0527829, UTM 9252332, Elevation 14m	1563	1842	1828	14	42998	2	71
15	5	9/20/2017	20	9	2017	2017-09-20	137	21	56	19	2	0.666667	0.708333	3	3	33	2	32	SA	CCU	CC00-000	CC	0	CCU	999	0	0	0	0	0	0	0	0	0	0	99900	0	74	1	26	1843	37M 0527829, UTM 9252332, Elevation 14m	1564	1843	1828	15	42998	2	71
16	5	9/20/2017	20	9	2017	2017-09-20	137	21	56	19	2	0.666667	0.708333	3	3	33	2	32	AS	CC25-120	CC25-120	CC	0	120	120	25	25	0	0	0	0	0	0	0	0	12025	0	74	1	26	1844	37M 0527829, UTM 9252332, Elevation 14m	1565	1844	1828	16	42998	2	71
17	5	9/20/2017	20	9	2017	2017-09-20	137	21	56	19	2	0.708333	0.75	3	3	33	1	31	HS	CCU	CC00-000	CC	0	CCU	999	0	0	0	0	0	0	0	0	0	0	99900	0	74	1	23.5	1845	37M 0527829, UTM 9252332, Elevation 14m	1566	1845	1828	17	42998	2	71
18	5	9/20/2017	20	9	2017	2017-09-20	137	21	56	19	2	0.708333	0.75	3	3	33	1	31	MA	CC15-300	CC15-300	CC	0	300	300	15	15	0	0	0	0	0	0	0	0	30015	0	74	1	23.5	1846	37M 0527829, UTM 9252332, Elevation 14m	1567	1846	1828	18	42998	2	71
19	5	9/20/2017	20	9	2017	2017-09-20	137	21	56	19	2	0.708333	0.75	3	3	33	2	32	AS	CCU	CC00-000	CC	0	CCU	999	0	0	0	0	0	0	0	0	0	0	99900	0	74	1	23.5	1847	37M 0527829, UTM 9252332, Elevation 14m	1568	1847	1828	19	42998	2	71
20	5	9/20/2017	20	9	2017	2017-09-20	137	21	56	19	2	0.708333	0.75	3	3	33	2	32	SA	CC15-300	CC15-300	CC	0	300	300	15	15	0	0	0	0	0	0	0	0	30015	0	74	1	23.5	1848	37M 0527829, UTM 9252332, Elevation 14m	1569	1848	1828	20	42998	2	71
21	5	9/20/2017	20	9	2017	2017-09-20	137	21	56	19	2	0.75	0.791667	3	3	33	1	31	MA	CCU	CC00-000	CC	0	CCU	999	0	0	0	0	0	0	0	0	0	0	99900	0	74	1	22.5	1849	37M 0527829, UTM 9252332, Elevation 14m	1570	1849	1828	21	42998	2	71
22	5	9/20/2017	20	9	2017	2017-09-20	137	21	56	19	2	0.75	0.791667	3	3	33	1	31	HS	CC05-180	CC05-180	CC	0	180	180	5	5	0	0	0	0	0	0	0	0	18005	0	74	1	22.5	1850	37M 0527829, UTM 9252332, Elevation 14m	1571	1850	1828	22	42998	2	71
23	5	9/20/2017	20	9	2017	2017-09-20	137	21	56	19	2	0.75	0.791667	3	3	33	2	32	SA	CCU	CC00-000	CC	0	CCU	999	0	0	0	0	0	0	0	0	0	0	99900	0	74	1	22.5	1851	37M 0527829, UTM 9252332, Elevation 14m	1572	1851	1828	23	42998	14	50
24	5	9/20/2017	20	9	2017	2017-09-20	137	21	56	19	2	0.75	0.791667	3	3	33	2	32	AS	CC05-180	CC05-180	CC	0	180	180	5	5	0	0	0	0	0	0	0	0	18005	0	74	1	22.5	1852	37M 0527829, UTM 9252332, Elevation 14m	1573	1852	1828	24	42998	14	50
1	5	9/21/2017	21	9	2017	2017-09-21	138	21	57	19	2	0.25	0.291667	3	3	33	1	31	MA	TCU	TC00-000	TC	2	TCU	999	0	200	1	1	1	1	1	1	1	1	99900	3	75	1	19.5	1854	37M 0527829, UTM 9252332, Elevation 14m	1575	1854	1853	1	42999	14	50
1	5	9/21/2017	21	9	2017	2017-09-21	138	21	57	19	2	0.25	0.291667	3	3	33	1	31	MA	TCU	TC00-000	TC	2	TCU	999	0	200	1	1	1	1	1	1	1	1	99900	3	75	1	19.5	1854	37M 0527829, UTM 9252332, Elevation 14m	1574	1854	1853	1	42999	2	71
2	5	9/21/2017	21	9	2017	2017-09-21	138	21	57	19	2	0.25	0.291667	3	3	33	1	31	HS	TC20-120	TC20-120	TC	2	120	120	20	220	0	0	0	0	0	20	0	20	12020	0	75	1	19.5	1855	37M 0527829, UTM 9252332, Elevation 14m	1576	1855	1853	2	42999	2	71
3	5	9/21/2017	21	9	2017	2017-09-21	138	21	57	19	2	0.25	0.291667	3	3	33	2	32	SA	CTU	CT00-000	CT	1	CTU	999	0	100	0	0	0	0	0	0	0	0	99900	0	75	1	19.5	1856	37M 0527829, UTM 9252332, Elevation 14m	1577	1856	1853	3	42999	2	71
3	5	9/21/2017	21	9	2017	2017-09-21	138	21	57	19	2	0.25	0.291667	3	3	33	2	32	SA	CTU	CT00-000	CT	1	CTU	999	0	100	0	0	0	0	0	0	0	0	99900	0	75	1	19.5	1856	37M 0527829, UTM 9252332, Elevation 14m	1578	1856	1853	3	42999	14	50
4	5	9/21/2017	21	9	2017	2017-09-21	138	21	57	19	2	0.25	0.291667	3	3	33	2	32	AS	CT20-120	CT20-120	CT	1	120	120	20	120	0	0	0	0	0	0	0	0	12020	0	75	1	19.5	1857	37M 0527829, UTM 9252332, Elevation 14m	1579	1857	1853	4	42999	2	71
4	5	9/21/2017	21	9	2017	2017-09-21	138	21	57	19	2	0.25	0.291667	3	3	33	2	32	AS	CT20-120	CT20-120	CT	1	120	120	20	120	0	0	0	0	0	0	0	0	12020	0	75	1	19.5	1857	37M 0527829, UTM 9252332, Elevation 14m	1580	1857	1853	4	42999	14	50
5	5	9/21/2017	21	9	2017	2017-09-21	138	21	57	19	2	0.291667	0.333333	3	3	33	1	31	HS	TCU	TC00-000	TC	2	TCU	999	0	200	1	1	1	1	1	1	1	1	99900	3	75	1	22.5	1858	37M 0527829, UTM 9252332, Elevation 14m	1581	1858	1853	5	42999	2	71
6	5	9/21/2017	21	9	2017	2017-09-21	138	21	57	19	2	0.291667	0.333333	3	3	33	1	31	MA	TC25-240	TC25-240	TC	2	240	240	25	225	0	0	0	0	0	0	25	25	24025	0	75	1	22.5	1859	37M 0527829, UTM 9252332, Elevation 14m	1582	1859	1853	6	42999	2	71
7	5	9/21/2017	21	9	2017	2017-09-21	138	21	57	19	2	0.291667	0.333333	3	3	33	2	32	AS	CTU	CT00-000	CT	1	CTU	999	0	100	0	0	0	0	0	0	0	0	99900	0	75	1	22.5	1860	37M 0527829, UTM 9252332, Elevation 14m	1583	1860	1853	7	42999	2	71
8	5	9/21/2017	21	9	2017	2017-09-21	138	21	57	19	2	0.291667	0.333333	3	3	33	2	32	SA	CT25-240	CT25-240	CT	1	240	240	25	125	0	0	0	0	0	0	0	0	24025	0	75	1	22.5	1861	37M 0527829, UTM 9252332, Elevation 14m	1584	1861	1853	8	42999	2	71
9	5	9/21/2017	21	9	2017	2017-09-21	138	21	57	19	2	0.333333	0.375	3	3	33	1	31	MA	TCU	TC00-000	TC	2	TCU	999	0	200	1	1	1	1	1	1	1	1	99900	3	75	1	25.5	1862	37M 0527829, UTM 9252332, Elevation 14m	1585	1862	1853	9	42999	2	71
10	5	9/21/2017	21	9	2017	2017-09-21	138	21	57	19	2	0.333333	0.375	3	3	33	1	31	HS	TC15-180	TC15-180	TC	2	180	180	15	215	0	0	0	0	15	0	0	15	18015	0	75	1	25.5	1863	37M 0527829, UTM 9252332, Elevation 14m	1586	1863	1853	10	42999	2	71
11	5	9/21/2017	21	9	2017	2017-09-21	138	21	57	19	2	0.333333	0.375	3	3	33	2	32	SA	CTU	CT00-000	CT	1	CTU	999	0	100	0	0	0	0	0	0	0	0	99900	0	75	1	25.5	1864	37M 0527829, UTM 9252332, Elevation 14m	1587	1864	1853	11	42999	2	71
12	5	9/21/2017	21	9	2017	2017-09-21	138	21	57	19	2	0.333333	0.375	3	3	33	2	32	AS	CT15-180	CT15-180	CT	1	180	180	15	115	0	0	0	0	0	0	0	0	18015	0	75	1	25.5	1865	37M 0527829, UTM 9252332, Elevation 14m	1588	1865	1853	12	42999	2	71
13	5	9/21/2017	21	9	2017	2017-09-21	138	21	57	19	2	0.666667	0.708333	3	3	33	1	31	HS	TCU	TC00-000	TC	2	TCU	999	0	200	1	1	1	1	1	1	1	1	99900	3	75	1	25	1866	37M 0527829, UTM 9252332, Elevation 14m	1589	1866	1853	13	42999	2	71
13	5	9/21/2017	21	9	2017	2017-09-21	138	21	57	19	2	0.666667	0.708333	3	3	33	1	31	HS	TCU	TC00-000	TC	2	TCU	999	0	200	1	1	1	1	1	1	1	1	99900	3	75	1	25	1866	37M 0527829, UTM 9252332, Elevation 14m	1590	1866	1853	13	42999	14	50
14	5	9/21/2017	21	9	2017	2017-09-21	138	21	57	19	2	0.666667	0.708333	3	3	33	1	31	MA	TC10-300	TC10-300	TC	2	300	300	10	210	0	0	0	10	0	0	0	10	30010	0	75	1	25	1867	37M 0527829, UTM 9252332, Elevation 14m	1591	1867	1853	14	42999	2	71
15	5	9/21/2017	21	9	2017	2017-09-21	138	21	57	19	2	0.666667	0.708333	3	3	33	2	32	AS	CTU	CT00-000	CT	1	CTU	999	0	100	0	0	0	0	0	0	0	0	99900	0	75	1	25	1868	37M 0527829, UTM 9252332, Elevation 14m	1592	1868	1853	15	42999	2	71
16	5	9/21/2017	21	9	2017	2017-09-21	138	21	57	19	2	0.666667	0.708333	3	3	33	2	32	SA	CT10-300	CT10-300	CT	1	300	300	10	110	0	0	0	0	0	0	0	0	30010	0	75	1	25	1869	37M 0527829, UTM 9252332, Elevation 14m	1593	1869	1853	16	42999	2	71
17	5	9/21/2017	21	9	2017	2017-09-21	138	21	57	19	2	0.708333	0.75	3	3	33	1	31	MA	TCU	TC00-000	TC	2	TCU	999	0	200	1	1	1	1	1	1	1	1	99900	3	75	1	23.5	1870	37M 0527829, UTM 9252332, Elevation 14m	1594	1870	1853	17	42999	2	71
18	5	9/21/2017	21	9	2017	2017-09-21	138	21	57	19	2	0.708333	0.75	3	3	33	1	31	HS	TC02-060	TC02-060	TC	2	60	60	2	202	0	2	0	0	0	0	0	2	6002	0	75	1	23.5	1871	37M 0527829, UTM 9252332, Elevation 14m	1595	1871	1853	18	42999	2	71
19	5	9/21/2017	21	9	2017	2017-09-21	138	21	57	19	2	0.708333	0.75	3	3	33	2	32	SA	CTU	CT00-000	CT	1	CTU	999	0	100	0	0	0	0	0	0	0	0	99900	0	75	1	23.5	1872	37M 0527829, UTM 9252332, Elevation 14m	1596	1872	1853	19	42999	2	71
20	5	9/21/2017	21	9	2017	2017-09-21	138	21	57	19	2	0.708333	0.75	3	3	33	2	32	AS	CT02-060	CT02-060	CT	1	60	60	2	102	0	0	0	0	0	0	0	0	6002	0	75	1	23.5	1873	37M 0527829, UTM 9252332, Elevation 14m	1597	1873	1853	20	42999	2	71
21	5	9/21/2017	21	9	2017	2017-09-21	138	21	57	19	2	0.75	0.791667	3	3	33	1	31	HS	TCU	TC00-000	TC	2	TCU	999	0	200	1	1	1	1	1	1	1	1	99900	3	75	1	22.5	1874	37M 0527829, UTM 9252332, Elevation 14m	1598	1874	1853	21	42999	2	71
22	5	9/21/2017	21	9	2017	2017-09-21	138	21	57	19	2	0.75	0.791667	3	3	33	1	31	MA	TC05-000	TC05-000	TC	2	0	0	5	205	0	0	5	0	0	0	0	5	5	0	75	1	22.5	1875	37M 0527829, UTM 9252332, Elevation 14m	1599	1875	1853	22	42999	2	71
23	5	9/21/2017	21	9	2017	2017-09-21	138	21	57	19	2	0.75	0.791667	3	3	33	2	32	AS	CTU	CT00-000	CT	1	CTU	999	0	100	0	0	0	0	0	0	0	0	99900	0	75	1	22.5	1876	37M 0527829, UTM 9252332, Elevation 14m	1600	1876	1853	23	42999	2	71
23	5	9/21/2017	21	9	2017	2017-09-21	138	21	57	19	2	0.75	0.791667	3	3	33	2	32	AS	CTU	CT00-000	CT	1	CTU	999	0	100	0	0	0	0	0	0	0	0	99900	0	75	1	22.5	1876	37M 0527829, UTM 9252332, Elevation 14m	1601	1876	1853	23	42999	14	50
24	5	9/21/2017	21	9	2017	2017-09-21	138	21	57	19	2	0.75	0.791667	3	3	33	2	32	SA	CT05-000	CT05-000	CT	1	0	0	5	105	0	0	0	0	0	0	0	0	5	0	75	1	22.5	1877	37M 0527829, UTM 9252332, Elevation 14m	1602	1877	1853	24	42999	2	71
1	8	9/26/2017	26	9	2017	2017-09-26	143	22	58	19	2	0.25	0.291667	3	4	34	1	41	AS	CTU	CT00-000	CT	1	CTU	999	0	100	0	0	0	0	0	0	0	0	99900	0	76	1	19	1879	37M 0520621, UTM 9262207, Elevation 44m	1603	1879	1878	1	43004	2	71
1	8	9/26/2017	26	9	2017	2017-09-26	143	22	58	19	2	0.25	0.291667	3	4	34	1	41	AS	CTU	CT00-000	CT	1	CTU	999	0	100	0	0	0	0	0	0	0	0	99900	0	76	1	19	1879	37M 0520621, UTM 9262207, Elevation 44m	1604	1879	1878	1	43004	14	50
2	8	9/26/2017	26	9	2017	2017-09-26	143	22	58	19	2	0.25	0.291667	3	4	34	1	41	HS	CT05-300	CT05-300	CT	1	300	300	5	105	0	0	0	0	0	0	0	0	30005	0	76	1	19	1880	37M 0520621, UTM 9262207, Elevation 44m	1605	1880	1878	2	43004	2	71
3	8	9/26/2017	26	9	2017	2017-09-26	143	22	58	19	2	0.25	0.291667	3	4	34	2	42	SA	TCU	TC00-000	TC	2	TCU	999	0	200	1	1	1	1	1	1	1	1	99900	3	76	1	19	1881	37M 0520621, UTM 9262207, Elevation 44m	1606	1881	1878	3	43004	2	71
4	8	9/26/2017	26	9	2017	2017-09-26	143	22	58	19	2	0.25	0.291667	3	4	34	2	42	MA	TC05-300	TC05-300	TC	2	300	300	5	205	0	0	5	0	0	0	0	5	30005	0	76	1	19	1882	37M 0520621, UTM 9262207, Elevation 44m	1607	1882	1878	4	43004	2	71
4	8	9/26/2017	26	9	2017	2017-09-26	143	22	58	19	2	0.25	0.291667	3	4	34	2	42	MA	TC05-300	TC05-300	TC	2	300	300	5	205	0	0	5	0	0	0	0	5	30005	0	76	1	19	1882	37M 0520621, UTM 9262207, Elevation 44m	1608	1882	1878	4	43004	14	50
5	8	9/26/2017	26	9	2017	2017-09-26	143	22	58	19	2	0.291667	0.333333	3	4	34	1	41	HS	CTU	CT00-000	CT	1	CTU	999	0	100	0	0	0	0	0	0	0	0	99900	0	76	1	22	1883	37M 0520621, UTM 9262207, Elevation 44m	1609	1883	1878	5	43004	2	71
6	8	9/26/2017	26	9	2017	2017-09-26	143	22	58	19	2	0.291667	0.333333	3	4	34	1	41	AS	CT10-240	CT10-240	CT	1	240	240	10	110	0	0	0	0	0	0	0	0	24010	0	76	1	22	1884	37M 0520621, UTM 9262207, Elevation 44m	1610	1884	1878	6	43004	2	71
7	8	9/26/2017	26	9	2017	2017-09-26	143	22	58	19	2	0.291667	0.333333	3	4	34	2	42	MA	TCU	TC00-000	TC	2	TCU	999	0	200	1	1	1	1	1	1	1	1	99900	3	76	1	22	1885	37M 0520621, UTM 9262207, Elevation 44m	1611	1885	1878	7	43004	2	71
8	8	9/26/2017	26	9	2017	2017-09-26	143	22	58	19	2	0.291667	0.333333	3	4	34	2	42	SA	TC10-240	TC10-240	TC	2	240	240	10	210	0	0	0	10	0	0	0	10	24010	0	76	1	22	1886	37M 0520621, UTM 9262207, Elevation 44m	1612	1886	1878	8	43004	2	71
8	8	9/26/2017	26	9	2017	2017-09-26	143	22	58	19	2	0.291667	0.333333	3	4	34	2	42	SA	TC10-240	TC10-240	TC	2	240	240	10	210	0	0	0	10	0	0	0	10	24010	0	76	1	22	1886	37M 0520621, UTM 9262207, Elevation 44m	1613	1886	1878	8	43004	14	50
9	8	9/26/2017	26	9	2017	2017-09-26	143	22	58	19	2	0.333333	0.375	3	4	34	1	41	AS	CTU	CT00-000	CT	1	CTU	999	0	100	0	0	0	0	0	0	0	0	99900	0	76	1	24.5	1887	37M 0520621, UTM 9262207, Elevation 44m	1614	1887	1878	9	43004	2	71
10	8	9/26/2017	26	9	2017	2017-09-26	143	22	58	19	2	0.333333	0.375	3	4	34	1	41	HS	CT02-120	CT02-120	CT	1	120	120	2	102	0	0	0	0	0	0	0	0	12002	0	76	1	24.5	1888	37M 0520621, UTM 9262207, Elevation 44m	1615	1888	1878	10	43004	2	71
11	8	9/26/2017	26	9	2017	2017-09-26	143	22	58	19	2	0.333333	0.375	3	4	34	2	42	SA	TCU	TC00-000	TC	2	TCU	999	0	200	1	1	1	1	1	1	1	1	99900	3	76	1	24.5	1889	37M 0520621, UTM 9262207, Elevation 44m	1616	1889	1878	11	43004	2	71
12	8	9/26/2017	26	9	2017	2017-09-26	143	22	58	19	2	0.333333	0.375	3	4	34	2	42	MA	TC02-120	TC02-120	TC	2	120	120	2	202	0	2	0	0	0	0	0	2	12002	0	76	1	24.5	1890	37M 0520621, UTM 9262207, Elevation 44m	1617	1890	1878	12	43004	2	71
13	8	9/26/2017	26	9	2017	2017-09-26	143	22	58	19	2	0.666667	0.708333	3	4	34	1	41	HS	CTU	CT00-000	CT	1	CTU	999	0	100	0	0	0	0	0	0	0	0	99900	0	76	1	24.5	1891	37M 0520621, UTM 9262207, Elevation 44m	1618	1891	1878	13	43004	2	71
13	8	9/26/2017	26	9	2017	2017-09-26	143	22	58	19	2	0.666667	0.708333	3	4	34	1	41	HS	CTU	CT00-000	CT	1	CTU	999	0	100	0	0	0	0	0	0	0	0	99900	0	76	1	24.5	1891	37M 0520621, UTM 9262207, Elevation 44m	1619	1891	1878	13	43004	14	50
14	8	9/26/2017	26	9	2017	2017-09-26	143	22	58	19	2	0.666667	0.708333	3	4	34	1	41	AS	CT25-180	CT25-180	CT	1	180	180	25	125	0	0	0	0	0	0	0	0	18025	0	76	1	24.5	1892	37M 0520621, UTM 9262207, Elevation 44m	1620	1892	1878	14	43004	2	71
15	8	9/26/2017	26	9	2017	2017-09-26	143	22	58	19	2	0.666667	0.708333	3	4	34	2	42	MA	TCU	TC00-000	TC	2	TCU	999	0	200	1	1	1	1	1	1	1	1	99900	3	76	1	24.5	1893	37M 0520621, UTM 9262207, Elevation 44m	1621	1893	1878	15	43004	2	71
16	8	9/26/2017	26	9	2017	2017-09-26	143	22	58	19	2	0.666667	0.708333	3	4	34	2	42	SA	TC25-180	TC25-180	TC	2	180	180	25	225	0	0	0	0	0	0	25	25	18025	0	76	1	24.5	1894	37M 0520621, UTM 9262207, Elevation 44m	1622	1894	1878	16	43004	2	71
17	8	9/26/2017	26	9	2017	2017-09-26	143	22	58	19	2	0.708333	0.75	3	4	34	1	41	AS	CTU	CT00-000	CT	1	CTU	999	0	100	0	0	0	0	0	0	0	0	99900	0	76	1	23	1895	37M 0520621, UTM 9262207, Elevation 44m	1623	1895	1878	17	43004	2	71
18	8	9/26/2017	26	9	2017	2017-09-26	143	22	58	19	2	0.708333	0.75	3	4	34	1	41	HS	CT15-060	CT15-060	CT	1	60	60	15	115	0	0	0	0	0	0	0	0	6015	0	76	1	23	1896	37M 0520621, UTM 9262207, Elevation 44m	1624	1896	1878	18	43004	2	71
19	8	9/26/2017	26	9	2017	2017-09-26	143	22	58	19	2	0.708333	0.75	3	4	34	2	42	SA	TCU	TC00-000	TC	2	TCU	999	0	200	1	1	1	1	1	1	1	1	99900	3	76	1	23	1897	37M 0520621, UTM 9262207, Elevation 44m	1625	1897	1878	19	43004	2	71
20	8	9/26/2017	26	9	2017	2017-09-26	143	22	58	19	2	0.708333	0.75	3	4	34	2	42	MA	TC15-060	TC15-060	TC	2	60	60	15	215	0	0	0	0	15	0	0	15	6015	0	76	1	23	1898	37M 0520621, UTM 9262207, Elevation 44m	1626	1898	1878	20	43004	2	71
21	8	9/26/2017	26	9	2017	2017-09-26	143	22	58	19	2	0.75	0.791667	3	4	34	1	41	HS	CTU	CT00-000	CT	1	CTU	999	0	100	0	0	0	0	0	0	0	0	99900	0	76	1	22	1899	37M 0520621, UTM 9262207, Elevation 44m	1627	1899	1878	21	43004	2	71
21	8	9/26/2017	26	9	2017	2017-09-26	143	22	58	19	2	0.75	0.791667	3	4	34	1	41	HS	CTU	CT00-000	CT	1	CTU	999	0	100	0	0	0	0	0	0	0	0	99900	0	76	1	22	1899	37M 0520621, UTM 9262207, Elevation 44m	1628	1899	1878	21	43004	14	50
22	8	9/26/2017	26	9	2017	2017-09-26	143	22	58	19	2	0.75	0.791667	3	4	34	1	41	AS	CT20-000	CT20-000	CT	1	0	0	20	120	0	0	0	0	0	0	0	0	20	0	76	1	22	1900	37M 0520621, UTM 9262207, Elevation 44m	1629	1900	1878	22	43004	2	71
22	8	9/26/2017	26	9	2017	2017-09-26	143	22	58	19	2	0.75	0.791667	3	4	34	1	41	AS	CT20-000	CT20-000	CT	1	0	0	20	120	0	0	0	0	0	0	0	0	20	0	76	1	22	1900	37M 0520621, UTM 9262207, Elevation 44m	1630	1900	1878	22	43004	14	50
23	8	9/26/2017	26	9	2017	2017-09-26	143	22	58	19	2	0.75	0.791667	3	4	34	2	42	MA	TCU	TC00-000	TC	2	TCU	999	0	200	1	1	1	1	1	1	1	1	99900	3	76	1	22	1901	37M 0520621, UTM 9262207, Elevation 44m	1632	1901	1878	23	43004	14	50
23	8	9/26/2017	26	9	2017	2017-09-26	143	22	58	19	2	0.75	0.791667	3	4	34	2	42	MA	TCU	TC00-000	TC	2	TCU	999	0	200	1	1	1	1	1	1	1	1	99900	3	76	1	22	1901	37M 0520621, UTM 9262207, Elevation 44m	1631	1901	1878	23	43004	2	71
24	8	9/26/2017	26	9	2017	2017-09-26	143	22	58	19	2	0.75	0.791667	3	4	34	2	42	SA	TC20-000	TC20-000	TC	2	0	0	20	220	0	0	0	0	0	20	0	20	20	0	76	1	22	1902	37M 0520621, UTM 9262207, Elevation 44m	1633	1902	1878	24	43004	2	71
24	8	9/26/2017	26	9	2017	2017-09-26	143	22	58	19	2	0.75	0.791667	3	4	34	2	42	SA	TC20-000	TC20-000	TC	2	0	0	20	220	0	0	0	0	0	20	0	20	20	0	76	1	22	1902	37M 0520621, UTM 9262207, Elevation 44m	1634	1902	1878	24	43004	14	50
1	8	9/27/2017	27	9	2017	2017-09-27	144	22	59	19	2	0.25	0.291667	3	4	34	1	41	HS	TCU	TC00-000	TC	2	TCU	999	0	200	1	1	1	1	1	1	1	1	99900	3	77	1	19.5	1904	37M 0520621, UTM 9262207, Elevation 44m	1635	1904	1903	1	43005	2	71
1	8	9/27/2017	27	9	2017	2017-09-27	144	22	59	19	2	0.25	0.291667	3	4	34	1	41	HS	TCU	TC00-000	TC	2	TCU	999	0	200	1	1	1	1	1	1	1	1	99900	3	77	1	19.5	1904	37M 0520621, UTM 9262207, Elevation 44m	1636	1904	1903	1	43005	14	50
2	8	9/27/2017	27	9	2017	2017-09-27	144	22	59	19	2	0.25	0.291667	3	4	34	1	41	AS	TC10-240	TC10-240	TC	2	240	240	10	210	0	0	0	10	0	0	0	10	24010	0	77	1	19.5	1905	37M 0520621, UTM 9262207, Elevation 44m	1637	1905	1903	2	43005	2	71
2	8	9/27/2017	27	9	2017	2017-09-27	144	22	59	19	2	0.25	0.291667	3	4	34	1	41	AS	TC10-240	TC10-240	TC	2	240	240	10	210	0	0	0	10	0	0	0	10	24010	0	77	1	19.5	1905	37M 0520621, UTM 9262207, Elevation 44m	1638	1905	1903	2	43005	14	50
3	8	9/27/2017	27	9	2017	2017-09-27	144	22	59	19	2	0.25	0.291667	3	4	34	2	42	MA	CTU	CT00-000	CT	1	CTU	999	0	100	0	0	0	0	0	0	0	0	99900	0	77	1	19.5	1906	37M 0520621, UTM 9262207, Elevation 44m	1639	1906	1903	3	43005	2	71
4	8	9/27/2017	27	9	2017	2017-09-27	144	22	59	19	2	0.25	0.291667	3	4	34	2	42	SA	CT10-240	CT10-240	CT	1	240	240	10	110	0	0	0	0	0	0	0	0	24010	0	77	1	19.5	1907	37M 0520621, UTM 9262207, Elevation 44m	1640	1907	1903	4	43005	2	71
4	8	9/27/2017	27	9	2017	2017-09-27	144	22	59	19	2	0.25	0.291667	3	4	34	2	42	SA	CT10-240	CT10-240	CT	1	240	240	10	110	0	0	0	0	0	0	0	0	24010	0	77	1	19.5	1907	37M 0520621, UTM 9262207, Elevation 44m	1641	1907	1903	4	43005	14	50
5	8	9/27/2017	27	9	2017	2017-09-27	144	22	59	19	2	0.291667	0.333333	3	4	34	1	41	AS	TCU	TC00-000	TC	2	TCU	999	0	200	1	1	1	1	1	1	1	1	99900	3	77	1	22	1908	37M 0520621, UTM 9262207, Elevation 44m	1642	1908	1903	5	43005	2	71
6	8	9/27/2017	27	9	2017	2017-09-27	144	22	59	19	2	0.291667	0.333333	3	4	34	1	41	HS	TC20-120	TC20-120	TC	2	120	120	20	220	0	0	0	0	0	20	0	20	12020	0	77	1	22	1909	37M 0520621, UTM 9262207, Elevation 44m	1643	1909	1903	6	43005	2	71
7	8	9/27/2017	27	9	2017	2017-09-27	144	22	59	19	2	0.291667	0.333333	3	4	34	2	42	SA	CTU	CT00-000	CT	1	CTU	999	0	100	0	0	0	0	0	0	0	0	99900	0	77	1	22	1910	37M 0520621, UTM 9262207, Elevation 44m	1644	1910	1903	7	43005	2	71
7	8	9/27/2017	27	9	2017	2017-09-27	144	22	59	19	2	0.291667	0.333333	3	4	34	2	42	SA	CTU	CT00-000	CT	1	CTU	999	0	100	0	0	0	0	0	0	0	0	99900	0	77	1	22	1910	37M 0520621, UTM 9262207, Elevation 44m	1645	1910	1903	7	43005	14	50
8	8	9/27/2017	27	9	2017	2017-09-27	144	22	59	19	2	0.291667	0.333333	3	4	34	2	42	MA	CT20-120	CT20-120	CT	1	120	120	20	120	0	0	0	0	0	0	0	0	12020	0	77	1	22	1911	37M 0520621, UTM 9262207, Elevation 44m	1646	1911	1903	8	43005	2	71
9	8	9/27/2017	27	9	2017	2017-09-27	144	22	59	19	2	0.333333	0.375	3	4	34	1	41	HS	TCU	TC00-000	TC	2	TCU	999	0	200	1	1	1	1	1	1	1	1	99900	3	77	1	24	1912	37M 0520621, UTM 9262207, Elevation 44m	1647	1912	1903	9	43005	2	71
10	8	9/27/2017	27	9	2017	2017-09-27	144	22	59	19	2	0.333333	0.375	3	4	34	1	41	AS	TC15-300	TC15-300	TC	2	300	300	15	215	0	0	0	0	15	0	0	15	30015	0	77	1	24	1913	37M 0520621, UTM 9262207, Elevation 44m	1648	1913	1903	10	43005	2	71
11	8	9/27/2017	27	9	2017	2017-09-27	144	22	59	19	2	0.333333	0.375	3	4	34	2	42	MA	CTU	CT00-000	CT	1	CTU	999	0	100	0	0	0	0	0	0	0	0	99900	0	77	1	24	1914	37M 0520621, UTM 9262207, Elevation 44m	1649	1914	1903	11	43005	2	71
12	8	9/27/2017	27	9	2017	2017-09-27	144	22	59	19	2	0.333333	0.375	3	4	34	2	42	SA	CT15-300	CT15-300	CT	1	300	300	15	115	0	0	0	0	0	0	0	0	30015	0	77	1	24	1915	37M 0520621, UTM 9262207, Elevation 44m	1650	1915	1903	12	43005	2	71
13	8	9/27/2017	27	9	2017	2017-09-27	144	22	59	19	2	0.666667	0.708333	3	4	34	1	41	AS	TCU	TC00-000	TC	2	TCU	999	0	200	1	1	1	1	1	1	1	1	99900	3	77	1	24	1916	37M 0520621, UTM 9262207, Elevation 44m	1651	1916	1903	13	43005	2	71
14	8	9/27/2017	27	9	2017	2017-09-27	144	22	59	19	2	0.666667	0.708333	3	4	34	1	41	HS	TC02-180	TC02-180	TC	2	180	180	2	202	0	2	0	0	0	0	0	2	18002	0	77	1	24	1917	37M 0520621, UTM 9262207, Elevation 44m	1652	1917	1903	14	43005	2	71
15	8	9/27/2017	27	9	2017	2017-09-27	144	22	59	19	2	0.666667	0.708333	3	4	34	2	42	SA	CTU	CT00-000	CT	1	CTU	999	0	100	0	0	0	0	0	0	0	0	99900	0	77	1	24	1918	37M 0520621, UTM 9262207, Elevation 44m	1653	1918	1903	15	43005	2	71
16	8	9/27/2017	27	9	2017	2017-09-27	144	22	59	19	2	0.666667	0.708333	3	4	34	2	42	MA	CT02-180	CT02-180	CT	1	180	180	2	102	0	0	0	0	0	0	0	0	18002	0	77	1	24	1919	37M 0520621, UTM 9262207, Elevation 44m	1654	1919	1903	16	43005	2	71
17	8	9/27/2017	27	9	2017	2017-09-27	144	22	59	19	2	0.708333	0.75	3	4	34	1	41	HS	TCU	TC00-000	TC	2	TCU	999	0	200	1	1	1	1	1	1	1	1	99900	3	77	1	23	1920	37M 0520621, UTM 9262207, Elevation 44m	1655	1920	1903	17	43005	2	71
18	8	9/27/2017	27	9	2017	2017-09-27	144	22	59	19	2	0.708333	0.75	3	4	34	1	41	AS	TC05-060	TC05-060	TC	2	60	60	5	205	0	0	5	0	0	0	0	5	6005	0	77	1	23	1921	37M 0520621, UTM 9262207, Elevation 44m	1656	1921	1903	18	43005	2	71
19	8	9/27/2017	27	9	2017	2017-09-27	144	22	59	19	2	0.708333	0.75	3	4	34	2	42	MA	CTU	CT00-000	CT	1	CTU	999	0	100	0	0	0	0	0	0	0	0	99900	0	77	1	23	1922	37M 0520621, UTM 9262207, Elevation 44m	1657	1922	1903	19	43005	2	71
20	8	9/27/2017	27	9	2017	2017-09-27	144	22	59	19	2	0.708333	0.75	3	4	34	2	42	SA	CT05-060	CT05-060	CT	1	60	60	5	105	0	0	0	0	0	0	0	0	6005	0	77	1	23	1923	37M 0520621, UTM 9262207, Elevation 44m	1658	1923	1903	20	43005	2	71
21	8	9/27/2017	27	9	2017	2017-09-27	144	22	59	19	2	0.75	0.791667	3	4	34	1	41	AS	TCU	TC00-000	TC	2	TCU	999	0	200	1	1	1	1	1	1	1	1	99900	3	77	1	22.5	1924	37M 0520621, UTM 9262207, Elevation 44m	1659	1924	1903	21	43005	2	71
21	8	9/27/2017	27	9	2017	2017-09-27	144	22	59	19	2	0.75	0.791667	3	4	34	1	41	AS	TCU	TC00-000	TC	2	TCU	999	0	200	1	1	1	1	1	1	1	1	99900	3	77	1	22.5	1924	37M 0520621, UTM 9262207, Elevation 44m	1660	1924	1903	21	43005	14	50
22	8	9/27/2017	27	9	2017	2017-09-27	144	22	59	19	2	0.75	0.791667	3	4	34	1	41	HS	TC25-000	TC25-000	TC	2	0	0	25	225	0	0	0	0	0	0	25	25	25	0	77	1	22.5	1925	37M 0520621, UTM 9262207, Elevation 44m	1661	1925	1903	22	43005	2	71
22	8	9/27/2017	27	9	2017	2017-09-27	144	22	59	19	2	0.75	0.791667	3	4	34	1	41	HS	TC25-000	TC25-000	TC	2	0	0	25	225	0	0	0	0	0	0	25	25	25	0	77	1	22.5	1925	37M 0520621, UTM 9262207, Elevation 44m	1662	1925	1903	22	43005	14	50
23	8	9/27/2017	27	9	2017	2017-09-27	144	22	59	19	2	0.75	0.791667	3	4	34	2	42	SA	CTU	CT00-000	CT	1	CTU	999	0	100	0	0	0	0	0	0	0	0	99900	0	77	1	22.5	1926	37M 0520621, UTM 9262207, Elevation 44m	1663	1926	1903	23	43005	2	71
23	8	9/27/2017	27	9	2017	2017-09-27	144	22	59	19	2	0.75	0.791667	3	4	34	2	42	SA	CTU	CT00-000	CT	1	CTU	999	0	100	0	0	0	0	0	0	0	0	99900	0	77	1	22.5	1926	37M 0520621, UTM 9262207, Elevation 44m	1664	1926	1903	23	43005	14	50
24	8	9/27/2017	27	9	2017	2017-09-27	144	22	59	19	2	0.75	0.791667	3	4	34	2	42	MA	CT25-000	CT25-000	CT	1	0	0	25	125	0	0	0	0	0	0	0	0	25	0	77	1	22.5	1927	37M 0520621, UTM 9262207, Elevation 44m	1665	1927	1903	24	43005	2	71
24	8	9/27/2017	27	9	2017	2017-09-27	144	22	59	19	2	0.75	0.791667	3	4	34	2	42	MA	CT25-000	CT25-000	CT	1	0	0	25	125	0	0	0	0	0	0	0	0	25	0	77	1	22.5	1927	37M 0520621, UTM 9262207, Elevation 44m	1666	1927	1903	24	43005	14	50
1	8	9/28/2017	28	9	2017	2017-09-28	145	22	60	19	2	0.25	0.291667	3	4	34	1	41	AS	CCU	CC00-000	CC	0	CCU	999	0	0	0	0	0	0	0	0	0	0	99900	0	78	1	20	1929	37M 0520621, UTM 9262207, Elevation 44m	1667	1929	1928	1	43006	2	71
1	8	9/28/2017	28	9	2017	2017-09-28	145	22	60	19	2	0.25	0.291667	3	4	34	1	41	AS	CCU	CC00-000	CC	0	CCU	999	0	0	0	0	0	0	0	0	0	0	99900	0	78	1	20	1929	37M 0520621, UTM 9262207, Elevation 44m	1668	1929	1928	1	43006	14	50
2	8	9/28/2017	28	9	2017	2017-09-28	145	22	60	19	2	0.25	0.291667	3	4	34	1	41	HS	CC05-120	CC05-120	CC	0	120	120	5	5	0	0	0	0	0	0	0	0	12005	0	78	1	20	1930	37M 0520621, UTM 9262207, Elevation 44m	1669	1930	1928	2	43006	2	71
2	8	9/28/2017	28	9	2017	2017-09-28	145	22	60	19	2	0.25	0.291667	3	4	34	1	41	HS	CC05-120	CC05-120	CC	0	120	120	5	5	0	0	0	0	0	0	0	0	12005	0	78	1	20	1930	37M 0520621, UTM 9262207, Elevation 44m	1670	1930	1928	2	43006	14	50
3	8	9/28/2017	28	9	2017	2017-09-28	145	22	60	19	2	0.25	0.291667	3	4	34	2	42	SA	CCU	CC00-000	CC	0	CCU	999	0	0	0	0	0	0	0	0	0	0	99900	0	78	1	20	1931	37M 0520621, UTM 9262207, Elevation 44m	1672	1931	1928	3	43006	14	50
3	8	9/28/2017	28	9	2017	2017-09-28	145	22	60	19	2	0.25	0.291667	3	4	34	2	42	SA	CCU	CC00-000	CC	0	CCU	999	0	0	0	0	0	0	0	0	0	0	99900	0	78	1	20	1931	37M 0520621, UTM 9262207, Elevation 44m	1671	1931	1928	3	43006	2	71
4	8	9/28/2017	28	9	2017	2017-09-28	145	22	60	19	2	0.25	0.291667	3	4	34	2	42	MA	CC05-120	CC05-120	CC	0	120	120	5	5	0	0	0	0	0	0	0	0	12005	0	78	1	20	1932	37M 0520621, UTM 9262207, Elevation 44m	1673	1932	1928	4	43006	2	71
5	8	9/28/2017	28	9	2017	2017-09-28	145	22	60	19	2	0.291667	0.333333	3	4	34	1	41	HS	CCU	CC00-000	CC	0	CCU	999	0	0	0	0	0	0	0	0	0	0	99900	0	78	1	21.5	1933	37M 0520621, UTM 9262207, Elevation 44m	1674	1933	1928	5	43006	2	71
6	8	9/28/2017	28	9	2017	2017-09-28	145	22	60	19	2	0.291667	0.333333	3	4	34	1	41	AS	CC02-180	CC02-180	CC	0	180	180	2	2	0	0	0	0	0	0	0	0	18002	0	78	1	21.5	1934	37M 0520621, UTM 9262207, Elevation 44m	1675	1934	1928	6	43006	2	71
7	8	9/28/2017	28	9	2017	2017-09-28	145	22	60	19	2	0.291667	0.333333	3	4	34	2	42	MA	CCU	CC00-000	CC	0	CCU	999	0	0	0	0	0	0	0	0	0	0	99900	0	78	1	21.5	1935	37M 0520621, UTM 9262207, Elevation 44m	1676	1935	1928	7	43006	2	71
8	8	9/28/2017	28	9	2017	2017-09-28	145	22	60	19	2	0.291667	0.333333	3	4	34	2	42	SA	CC02-180	CC02-180	CC	0	180	180	2	2	0	0	0	0	0	0	0	0	18002	0	78	1	21.5	1936	37M 0520621, UTM 9262207, Elevation 44m	1677	1936	1928	8	43006	2	71
9	8	9/28/2017	28	9	2017	2017-09-28	145	22	60	19	2	0.333333	0.375	3	4	34	1	41	AS	CCU	CC00-000	CC	0	CCU	999	0	0	0	0	0	0	0	0	0	0	99900	0	78	1	24.5	1937	37M 0520621, UTM 9262207, Elevation 44m	1678	1937	1928	9	43006	2	71
10	8	9/28/2017	28	9	2017	2017-09-28	145	22	60	19	2	0.333333	0.375	3	4	34	1	41	HS	CC10-300	CC00-000	CC	0	300	300	10	10	0	0	0	0	0	0	0	0	30010	0	78	1	24.5	1938	37M 0520621, UTM 9262207, Elevation 44m	1679	1938	1928	10	43006	2	71
11	8	9/28/2017	28	9	2017	2017-09-28	145	22	60	19	2	0.333333	0.375	3	4	34	2	42	SA	CCU	CC00-000	CC	0	CCU	999	0	0	0	0	0	0	0	0	0	0	99900	0	78	1	24.5	1939	37M 0520621, UTM 9262207, Elevation 44m	1680	1939	1928	11	43006	2	71
12	8	9/28/2017	28	9	2017	2017-09-28	145	22	60	19	2	0.333333	0.375	3	4	34	2	42	MA	CC10-300	CC10-300	CC	0	300	300	10	10	0	0	0	0	0	0	0	0	30010	0	78	1	24.5	1940	37M 0520621, UTM 9262207, Elevation 44m	1681	1940	1928	12	43006	2	71
13	8	9/28/2017	28	9	2017	2017-09-28	145	22	60	19	2	0.666667	0.708333	3	4	34	1	41	HS	CCU	CC00-000	CC	0	CCU	999	0	0	0	0	0	0	0	0	0	0	99900	0	78	1	24	1941	37M 0520621, UTM 9262207, Elevation 44m	1682	1941	1928	13	43006	2	71
14	8	9/28/2017	28	9	2017	2017-09-28	145	22	60	19	2	0.666667	0.708333	3	4	34	1	41	AS	CC25-060	CC25-060	CC	0	60	60	25	25	0	0	0	0	0	0	0	0	6025	0	78	1	24	1942	37M 0520621, UTM 9262207, Elevation 44m	1683	1942	1928	14	43006	2	71
15	8	9/28/2017	28	9	2017	2017-09-28	145	22	60	19	2	0.666667	0.708333	3	4	34	2	42	MA	CCU	CC00-000	CC	0	CCU	999	0	0	0	0	0	0	0	0	0	0	99900	0	78	1	24	1943	37M 0520621, UTM 9262207, Elevation 44m	1684	1943	1928	15	43006	2	71
16	8	9/28/2017	28	9	2017	2017-09-28	145	22	60	19	2	0.666667	0.708333	3	4	34	2	42	SA	CC25-060	CC25-060	CC	0	60	60	25	25	0	0	0	0	0	0	0	0	6025	0	78	1	24	1944	37M 0520621, UTM 9262207, Elevation 44m	1685	1944	1928	16	43006	2	71
17	8	9/28/2017	28	9	2017	2017-09-28	145	22	60	19	2	0.708333	0.75	3	4	34	1	41	AS	CCU	CC00-000	CC	0	CCU	999	0	0	0	0	0	0	0	0	0	0	99900	0	78	1	23	1945	37M 0520621, UTM 9262207, Elevation 44m	1686	1945	1928	17	43006	2	71
18	8	9/28/2017	28	9	2017	2017-09-28	145	22	60	19	2	0.708333	0.75	3	4	34	1	41	HS	CC15-240	CC15-240	CC	0	240	240	15	15	0	0	0	0	0	0	0	0	24015	0	78	1	23	1946	37M 0520621, UTM 9262207, Elevation 44m	1687	1946	1928	18	43006	2	71
19	8	9/28/2017	28	9	2017	2017-09-28	145	22	60	19	2	0.708333	0.75	3	4	34	2	42	SA	CCU	CC00-000	CC	0	CCU	999	0	0	0	0	0	0	0	0	0	0	99900	0	78	1	23	1947	37M 0520621, UTM 9262207, Elevation 44m	1688	1947	1928	19	43006	2	71
20	8	9/28/2017	28	9	2017	2017-09-28	145	22	60	19	2	0.708333	0.75	3	4	34	2	42	MA	CC15-240	CC15-240	CC	0	240	240	15	15	0	0	0	0	0	0	0	0	24015	0	78	1	23	1948	37M 0520621, UTM 9262207, Elevation 44m	1689	1948	1928	20	43006	2	71
21	8	9/28/2017	28	9	2017	2017-09-28	145	22	60	19	2	0.75	0.791667	3	4	34	1	41	HS	CCU	CC00-000	CC	0	CCU	999	0	0	0	0	0	0	0	0	0	0	99900	0	78	1	22.5	1949	37M 0520621, UTM 9262207, Elevation 44m	1690	1949	1928	21	43006	2	71
21	8	9/28/2017	28	9	2017	2017-09-28	145	22	60	19	2	0.75	0.791667	3	4	34	1	41	HS	CCU	CC00-000	CC	0	CCU	999	0	0	0	0	0	0	0	0	0	0	99900	0	78	1	22.5	1949	37M 0520621, UTM 9262207, Elevation 44m	1691	1949	1928	21	43006	14	50
22	8	9/28/2017	28	9	2017	2017-09-28	145	22	60	19	2	0.75	0.791667	3	4	34	1	41	AS	CC20-000	CC20-000	CC	0	0	0	20	20	0	0	0	0	0	0	0	0	20	0	78	1	22.5	1950	37M 0520621, UTM 9262207, Elevation 44m	1692	1950	1928	22	43006	2	71
22	8	9/28/2017	28	9	2017	2017-09-28	145	22	60	19	2	0.75	0.791667	3	4	34	1	41	AS	CC20-000	CC20-000	CC	0	0	0	20	20	0	0	0	0	0	0	0	0	20	0	78	1	22.5	1950	37M 0520621, UTM 9262207, Elevation 44m	1693	1950	1928	22	43006	14	50
23	8	9/28/2017	28	9	2017	2017-09-28	145	22	60	19	2	0.75	0.791667	3	4	34	2	42	MA	CCU	CC00-000	CC	0	CCU	999	0	0	0	0	0	0	0	0	0	0	99900	0	78	1	22.5	1951	37M 0520621, UTM 9262207, Elevation 44m	1694	1951	1928	23	43006	2	71
24	8	9/28/2017	28	9	2017	2017-09-28	145	22	60	19	2	0.75	0.791667	3	4	34	2	42	SA	CC20-000	CC20-000	CC	0	0	0	20	20	0	0	0	0	0	0	0	0	20	0	78	1	22.5	1952	37M 0520621, UTM 9262207, Elevation 44m	1695	1952	1928	24	43006	2	71
1	9	2017-03-10	3	10	2017	2017-10-03	150	23	61	19	2	0.25	0.291667	3	5	35	1	51	MA	CTU	CT00-000	CT	1	CTU	999	0	100	0	0	0	0	0	0	0	0	99900	0	79	1	19.5	1954	37M 0520791, UTM 9262066, Elevation 40m	1696	1954	1953	1	43011	2	71
2	9	2017-03-10	3	10	2017	2017-10-03	150	23	61	19	2	0.25	0.291667	3	5	35	1	51	SA	CT25-180	CT25-180	CT	1	180	180	25	125	0	0	0	0	0	0	0	0	18025	0	79	1	19.5	1955	37M 0520791, UTM 9262066, Elevation 40m	1697	1955	1953	2	43011	2	71
2	9	2017-03-10	3	10	2017	2017-10-03	150	23	61	19	2	0.25	0.291667	3	5	35	1	51	SA	CT25-180	CT25-180	CT	1	180	180	25	125	0	0	0	0	0	0	0	0	18025	0	79	1	19.5	1955	37M 0520791, UTM 9262066, Elevation 40m	1698	1955	1953	2	43011	14	50
3	9	2017-03-10	3	10	2017	2017-10-03	150	23	61	19	2	0.25	0.291667	3	5	35	2	52	AA	TCU	TC00-000	TC	2	TCU	999	0	200	1	1	1	1	1	1	1	1	99900	3	79	1	19.5	1956	37M 0520791, UTM 9262066, Elevation 40m	1699	1956	1953	3	43011	2	71
3	9	2017-03-10	3	10	2017	2017-10-03	150	23	61	19	2	0.25	0.291667	3	5	35	2	52	AA	TCU	TC00-000	TC	2	TCU	999	0	200	1	1	1	1	1	1	1	1	99900	3	79	1	19.5	1956	37M 0520791, UTM 9262066, Elevation 40m	1700	1956	1953	3	43011	14	50
4	9	2017-03-10	3	10	2017	2017-10-03	150	23	61	19	2	0.25	0.291667	3	5	35	2	52	AS	TC25-180	TC25-180	TC	2	180	180	25	225	0	0	0	0	0	0	25	25	18025	0	79	1	19.5	1957	37M 0520791, UTM 9262066, Elevation 40m	1701	1957	1953	4	43011	2	71
5	9	2017-03-10	3	10	2017	2017-10-03	150	23	61	19	2	0.291667	0.333333	3	5	35	1	51	SA	CTU	CT00-000	CT	1	CTU	999	0	100	0	0	0	0	0	0	0	0	99900	0	79	1	23.5	1958	37M 0520791, UTM 9262066, Elevation 40m	1702	1958	1953	5	43011	2	71
6	9	2017-03-10	3	10	2017	2017-10-03	150	23	61	19	2	0.291667	0.333333	3	5	35	1	51	MA	CT02-000	CT02-000	CT	1	0	0	2	102	0	0	0	0	0	0	0	0	2	0	79	1	23.5	1959	37M 0520791, UTM 9262066, Elevation 40m	1703	1959	1953	6	43011	2	71
7	9	2017-03-10	3	10	2017	2017-10-03	150	23	61	19	2	0.291667	0.333333	3	5	35	2	52	AS	TCU	TC00-000	TC	2	TCU	999	0	200	1	1	1	1	1	1	1	1	99900	3	79	1	23.5	1960	37M 0520791, UTM 9262066, Elevation 40m	1705	1960	1953	7	43011	14	50
7	9	2017-03-10	3	10	2017	2017-10-03	150	23	61	19	2	0.291667	0.333333	3	5	35	2	52	AS	TCU	TC00-000	TC	2	TCU	999	0	200	1	1	1	1	1	1	1	1	99900	3	79	1	23.5	1960	37M 0520791, UTM 9262066, Elevation 40m	1704	1960	1953	7	43011	2	71
8	9	2017-03-10	3	10	2017	2017-10-03	150	23	61	19	2	0.291667	0.333333	3	5	35	2	52	AA	TC02-000	TC02-000	TC	2	0	0	2	202	0	2	0	0	0	0	0	2	2	0	79	1	23.5	1961	37M 0520791, UTM 9262066, Elevation 40m	1707	1961	1953	8	43011	14	50
8	9	2017-03-10	3	10	2017	2017-10-03	150	23	61	19	2	0.291667	0.333333	3	5	35	2	52	AA	TC02-000	TC02-000	TC	2	0	0	2	202	0	2	0	0	0	0	0	2	2	0	79	1	23.5	1961	37M 0520791, UTM 9262066, Elevation 40m	1706	1961	1953	8	43011	2	71
9	9	2017-03-10	3	10	2017	2017-10-03	150	23	61	19	2	0.333333	0.375	3	5	35	1	51	MA	CTU	CT00-000	CT	1	CTU	999	0	100	0	0	0	0	0	0	0	0	99900	0	79	1	25	1962	37M 0520791, UTM 9262066, Elevation 40m	1708	1962	1953	9	43011	2	71
10	9	2017-03-10	3	10	2017	2017-10-03	150	23	61	19	2	0.333333	0.375	3	5	35	1	51	SA	CT10-300	CT10-300	CT	1	300	300	10	110	0	0	0	0	0	0	0	0	30010	0	79	1	25	1963	37M 0520791, UTM 9262066, Elevation 40m	1709	1963	1953	10	43011	2	71
10	9	2017-03-10	3	10	2017	2017-10-03	150	23	61	19	2	0.333333	0.375	3	5	35	1	51	SA	CT10-300	CT10-300	CT	1	300	300	10	110	0	0	0	0	0	0	0	0	30010	0	79	1	25	1963	37M 0520791, UTM 9262066, Elevation 40m	1710	1963	1953	10	43011	14	50
11	9	2017-03-10	3	10	2017	2017-10-03	150	23	61	19	2	0.333333	0.375	3	5	35	2	52	AA	TCU	TC00-000	TC	2	TCU	999	0	200	1	1	1	1	1	1	1	1	99900	3	79	1	25	1964	37M 0520791, UTM 9262066, Elevation 40m	1711	1964	1953	11	43011	2	71
12	9	2017-03-10	3	10	2017	2017-10-03	150	23	61	19	2	0.333333	0.375	3	5	35	2	52	AS	TC10-300	TC00-000	TC	2	300	300	10	210	0	0	0	10	0	0	0	10	30010	0	79	1	25	1965	37M 0520791, UTM 9262066, Elevation 40m	1712	1965	1953	12	43011	2	71
13	9	2017-03-10	3	10	2017	2017-10-03	150	23	61	19	2	0.666667	0.708333	3	5	35	1	51	MA	CTU	CT00-000	CT	1	CTU	999	0	100	0	0	0	0	0	0	0	0	99900	0	79	1	24	1966	37M 0520791, UTM 9262066, Elevation 40m	1713	1966	1953	13	43011	2	71
14	9	2017-03-10	3	10	2017	2017-10-03	150	23	61	19	2	0.666667	0.708333	3	5	35	1	51	SA	CT05-060	CT05-060	CT	1	60	60	5	105	0	0	0	0	0	0	0	0	6005	0	79	1	24	1967	37M 0520791, UTM 9262066, Elevation 40m	1714	1967	1953	14	43011	2	71
15	9	2017-03-10	3	10	2017	2017-10-03	150	23	61	19	2	0.666667	0.708333	3	5	35	2	52	AS	TCU	TC00-000	TC	2	TCU	999	0	200	1	1	1	1	1	1	1	1	99900	3	79	1	24	1968	37M 0520791, UTM 9262066, Elevation 40m	1715	1968	1953	15	43011	2	71
16	9	2017-03-10	3	10	2017	2017-10-03	150	23	61	19	2	0.666667	0.708333	3	5	35	2	52	AA	TC05-060	TC05-060	TC	2	60	60	5	205	0	0	5	0	0	0	0	5	6005	0	79	1	24	1969	37M 0520791, UTM 9262066, Elevation 40m	1716	1969	1953	16	43011	2	71
17	9	2017-03-10	3	10	2017	2017-10-03	150	23	61	19	2	0.708333	0.75	3	5	35	1	51	MA	CTU	CT00-000	CT	1	CTU	999	0	100	0	0	0	0	0	0	0	0	99900	0	79	1	23	1970	37M 0520791, UTM 9262066, Elevation 40m	1717	1970	1953	17	43011	2	71
18	9	2017-03-10	3	10	2017	2017-10-03	150	23	61	19	2	0.708333	0.75	3	5	35	1	51	SA	CT20-120	CT20-120	CT	1	120	120	20	120	0	0	0	0	0	0	0	0	12020	0	79	1	23	1971	37M 0520791, UTM 9262066, Elevation 40m	1718	1971	1953	18	43011	2	71
19	9	2017-03-10	3	10	2017	2017-10-03	150	23	61	19	2	0.708333	0.75	3	5	35	2	52	AA	TCU	TC00-000	TC	2	TCU	999	0	200	1	1	1	1	1	1	1	1	99900	3	79	1	23	1972	37M 0520791, UTM 9262066, Elevation 40m	1719	1972	1953	19	43011	2	71
20	9	2017-03-10	3	10	2017	2017-10-03	150	23	61	19	2	0.708333	0.75	3	5	35	2	52	AS	TC20-120	TC20-120	TC	2	120	120	20	220	0	0	0	0	0	20	0	20	12020	0	79	1	23	1973	37M 0520791, UTM 9262066, Elevation 40m	1720	1973	1953	20	43011	2	71
21	9	2017-03-10	3	10	2017	2017-10-03	150	23	61	19	2	0.75	0.791667	3	5	35	1	51	SA	CTU	CT00-000	CT	1	CTU	999	0	100	0	0	0	0	0	0	0	0	99900	0	79	1	22.5	1974	37M 0520791, UTM 9262066, Elevation 40m	1721	1974	1953	21	43011	2	71
21	9	2017-03-10	3	10	2017	2017-10-03	150	23	61	19	2	0.75	0.791667	3	5	35	1	51	SA	CTU	CT00-000	CT	1	CTU	999	0	100	0	0	0	0	0	0	0	0	99900	0	79	1	22.5	1974	37M 0520791, UTM 9262066, Elevation 40m	1722	1974	1953	21	43011	14	50
22	9	2017-03-10	3	10	2017	2017-10-03	150	23	61	19	2	0.75	0.791667	3	5	35	1	51	MA	CT15-240	CT15-240	CT	1	240	240	15	115	0	0	0	0	0	0	0	0	24015	0	79	1	22.5	1975	37M 0520791, UTM 9262066, Elevation 40m	1723	1975	1953	22	43011	2	71
22	9	2017-03-10	3	10	2017	2017-10-03	150	23	61	19	2	0.75	0.791667	3	5	35	1	51	MA	CT15-240	CT15-240	CT	1	240	240	15	115	0	0	0	0	0	0	0	0	24015	0	79	1	22.5	1975	37M 0520791, UTM 9262066, Elevation 40m	1724	1975	1953	22	43011	14	50
23	9	2017-03-10	3	10	2017	2017-10-03	150	23	61	19	2	0.75	0.791667	3	5	35	2	52	AS	TCU	TC00-000	TC	2	TCU	999	0	200	1	1	1	1	1	1	1	1	99900	3	79	1	22.5	1976	37M 0520791, UTM 9262066, Elevation 40m	1725	1976	1953	23	43011	2	71
24	9	2017-03-10	3	10	2017	2017-10-03	150	23	61	19	2	0.75	0.791667	3	5	35	2	52	AA	TC15-240	TC15-240	TC	2	240	240	15	215	0	0	0	0	15	0	0	15	24015	0	79	1	22.5	1977	37M 0520791, UTM 9262066, Elevation 40m	1727	1977	1953	24	43011	14	50
24	9	2017-03-10	3	10	2017	2017-10-03	150	23	61	19	2	0.75	0.791667	3	5	35	2	52	AA	TC15-240	TC15-240	TC	2	240	240	15	215	0	0	0	0	15	0	0	15	24015	0	79	1	22.5	1977	37M 0520791, UTM 9262066, Elevation 40m	1726	1977	1953	24	43011	2	71
1	9	2017-04-10	4	10	2017	2017-10-04	151	23	62	19	2	0.25	0.291667	3	5	35	1	51	SA	CCU	CC00-000	CC	0	CCU	999	0	0	0	0	0	0	0	0	0	0	99900	0	80	1	21	1979	37M 0520791, UTM 9262066, Elevation 40m	1729	1979	1978	1	43012	14	50
1	9	2017-04-10	4	10	2017	2017-10-04	151	23	62	19	2	0.25	0.291667	3	5	35	1	51	SA	CCU	CC00-000	CC	0	CCU	999	0	0	0	0	0	0	0	0	0	0	99900	0	80	1	21	1979	37M 0520791, UTM 9262066, Elevation 40m	1728	1979	1978	1	43012	2	71
2	9	2017-04-10	4	10	2017	2017-10-04	151	23	62	19	2	0.25	0.291667	3	5	35	1	51	MA	CC20-240	CC20-240	CC	0	240	240	20	20	0	0	0	0	0	0	0	0	24020	0	80	1	21	1980	37M 0520791, UTM 9262066, Elevation 40m	1730	1980	1978	2	43012	2	71
3	9	2017-04-10	4	10	2017	2017-10-04	151	23	62	19	2	0.25	0.291667	3	5	35	2	52	AS	CCU	CC00-000	CC	0	CCU	999	0	0	0	0	0	0	0	0	0	0	99900	0	80	1	21	1981	37M 0520791, UTM 9262066, Elevation 40m	1731	1981	1978	3	43012	2	71
4	9	2017-04-10	4	10	2017	2017-10-04	151	23	62	19	2	0.25	0.291667	3	5	35	2	52	AA	CC20-240	CC20-240	CC	0	240	240	20	20	0	0	0	0	0	0	0	0	24020	0	80	1	21	1982	37M 0520791, UTM 9262066, Elevation 40m	1732	1982	1978	4	43012	2	71
5	9	2017-04-10	4	10	2017	2017-10-04	151	23	62	19	2	0.291667	0.333333	3	5	35	1	51	MA	CCU	CC00-000	CC	0	CCU	999	0	0	0	0	0	0	0	0	0	0	99900	0	80	1	22	1983	37M 0520791, UTM 9262066, Elevation 40m	1733	1983	1978	5	43012	2	71
6	9	2017-04-10	4	10	2017	2017-10-04	151	23	62	19	2	0.291667	0.333333	3	5	35	1	51	SA	CC02-300	CC02-300	CC	0	300	300	2	2	0	0	0	0	0	0	0	0	30002	0	80	1	22	1984	37M 0520791, UTM 9262066, Elevation 40m	1734	1984	1978	6	43012	2	71
7	9	2017-04-10	4	10	2017	2017-10-04	151	23	62	19	2	0.291667	0.333333	3	5	35	2	52	AA	CCU	CC00-000	CC	0	CCU	999	0	0	0	0	0	0	0	0	0	0	99900	0	80	1	22	1985	37M 0520791, UTM 9262066, Elevation 40m	1735	1985	1978	7	43012	2	71
8	9	2017-04-10	4	10	2017	2017-10-04	151	23	62	19	2	0.291667	0.333333	3	5	35	2	52	AS	CC02-300	CC02-300	CC	0	300	300	2	2	0	0	0	0	0	0	0	0	30002	0	80	1	22	1986	37M 0520791, UTM 9262066, Elevation 40m	1736	1986	1978	8	43012	2	71
9	9	2017-04-10	4	10	2017	2017-10-04	151	23	62	19	2	0.333333	0.375	3	5	35	1	51	SA	CCU	CC00-000	CC	0	CCU	999	0	0	0	0	0	0	0	0	0	0	99900	0	80	1	24	1987	37M 0520791, UTM 9262066, Elevation 40m	1737	1987	1978	9	43012	2	71
10	9	2017-04-10	4	10	2017	2017-10-04	151	23	62	19	2	0.333333	0.375	3	5	35	1	51	MA	CC10-060	CC10-060	CC	0	60	60	10	10	0	0	0	0	0	0	0	0	6010	0	80	1	24	1988	37M 0520791, UTM 9262066, Elevation 40m	1738	1988	1978	10	43012	2	71
11	9	2017-04-10	4	10	2017	2017-10-04	151	23	62	19	2	0.333333	0.375	3	5	35	2	52	AS	CCU	CC00-000	CC	0	CCU	999	0	0	0	0	0	0	0	0	0	0	99900	0	80	1	24	1989	37M 0520791, UTM 9262066, Elevation 40m	1739	1989	1978	11	43012	2	71
12	9	2017-04-10	4	10	2017	2017-10-04	151	23	62	19	2	0.333333	0.375	3	5	35	2	52	AA	CC10-060	CC10-060	CC	0	60	60	10	10	0	0	0	0	0	0	0	0	6010	0	80	1	24	1990	37M 0520791, UTM 9262066, Elevation 40m	1740	1990	1978	12	43012	2	71
13	9	2017-04-10	4	10	2017	2017-10-04	151	23	62	19	2	0.666667	0.708333	3	5	35	1	51	MA	CCU	CC00-000	CC	0	CCU	999	0	0	0	0	0	0	0	0	0	0	99900	0	80	1	24.5	1991	37M 0520791, UTM 9262066, Elevation 40m	1741	1991	1978	13	43012	2	71
14	9	2017-04-10	4	10	2017	2017-10-04	151	23	62	19	2	0.666667	0.708333	3	5	35	1	51	SA	CC05-180	CC05-180	CC	0	180	180	5	5	0	0	0	0	0	0	0	0	18005	0	80	1	24.5	1992	37M 0520791, UTM 9262066, Elevation 40m	1742	1992	1978	14	43012	2	71
15	9	2017-04-10	4	10	2017	2017-10-04	151	23	62	19	2	0.666667	0.708333	3	5	35	2	52	AA	CCU	CC00-000	CC	0	CCU	999	0	0	0	0	0	0	0	0	0	0	99900	0	80	1	24.5	1993	37M 0520791, UTM 9262066, Elevation 40m	1743	1993	1978	15	43012	2	71
16	9	2017-04-10	4	10	2017	2017-10-04	151	23	62	19	2	0.666667	0.708333	3	5	35	2	52	AS	CC05-180	CC05-180	CC	0	180	180	5	5	0	0	0	0	0	0	0	0	18005	0	80	1	24.5	1994	37M 0520791, UTM 9262066, Elevation 40m	1744	1994	1978	16	43012	2	71
17	9	2017-04-10	4	10	2017	2017-10-04	151	23	62	19	2	0.708333	0.75	3	5	35	1	51	SA	CCU	CC00-000	CC	0	CCU	999	0	0	0	0	0	0	0	0	0	0	99900	0	80	1	23.5	1995	37M 0520791, UTM 9262066, Elevation 40m	1745	1995	1978	17	43012	2	71
18	9	2017-04-10	4	10	2017	2017-10-04	151	23	62	19	2	0.708333	0.75	3	5	35	1	51	MA	CC25-120	CC25-120	CC	0	120	120	25	25	0	0	0	0	0	0	0	0	12025	0	80	1	23.5	1996	37M 0520791, UTM 9262066, Elevation 40m	1746	1996	1978	18	43012	2	71
19	9	2017-04-10	4	10	2017	2017-10-04	151	23	62	19	2	0.708333	0.75	3	5	35	2	52	AS	CCU	CC00-000	CC	0	CCU	999	0	0	0	0	0	0	0	0	0	0	99900	0	80	1	23.5	1997	37M 0520791, UTM 9262066, Elevation 40m	1747	1997	1978	19	43012	2	71
20	9	2017-04-10	4	10	2017	2017-10-04	151	23	62	19	2	0.708333	0.75	3	5	35	2	52	AA	CC25-120	CC25-120	CC	0	120	120	25	25	0	0	0	0	0	0	0	0	12025	0	80	1	23.5	1998	37M 0520791, UTM 9262066, Elevation 40m	1748	1998	1978	20	43012	2	71
21	9	2017-04-10	4	10	2017	2017-10-04	151	23	62	19	2	0.75	0.791667	3	5	35	1	51	MA	CCU	CC00-000	CC	0	CCU	999	0	0	0	0	0	0	0	0	0	0	99900	0	80	1	23	1999	37M 0520791, UTM 9262066, Elevation 40m	1750	1999	1978	21	43012	14	50
21	9	2017-04-10	4	10	2017	2017-10-04	151	23	62	19	2	0.75	0.791667	3	5	35	1	51	MA	CCU	CC00-000	CC	0	CCU	999	0	0	0	0	0	0	0	0	0	0	99900	0	80	1	23	1999	37M 0520791, UTM 9262066, Elevation 40m	1749	1999	1978	21	43012	2	71
22	9	2017-04-10	4	10	2017	2017-10-04	151	23	62	19	2	0.75	0.791667	3	5	35	1	51	SA	CC15-000	CC15-000	CC	0	0	0	15	15	0	0	0	0	0	0	0	0	15	0	80	1	23	2000	37M 0520791, UTM 9262066, Elevation 40m	1751	2000	1978	22	43012	2	71
22	9	2017-04-10	4	10	2017	2017-10-04	151	23	62	19	2	0.75	0.791667	3	5	35	1	51	SA	CC15-000	CC15-000	CC	0	0	0	15	15	0	0	0	0	0	0	0	0	15	0	80	1	23	2000	37M 0520791, UTM 9262066, Elevation 40m	1752	2000	1978	22	43012	14	50
23	9	2017-04-10	4	10	2017	2017-10-04	151	23	62	19	2	0.75	0.791667	3	5	35	2	52	AA	CCU	CC00-000	CC	0	CCU	999	0	0	0	0	0	0	0	0	0	0	99900	0	80	1	23	2001	37M 0520791, UTM 9262066, Elevation 40m	1753	2001	1978	23	43012	2	71
23	9	2017-04-10	4	10	2017	2017-10-04	151	23	62	19	2	0.75	0.791667	3	5	35	2	52	AA	CCU	CC00-000	CC	0	CCU	999	0	0	0	0	0	0	0	0	0	0	99900	0	80	1	23	2001	37M 0520791, UTM 9262066, Elevation 40m	1754	2001	1978	23	43012	14	50
24	9	2017-04-10	4	10	2017	2017-10-04	151	23	62	19	2	0.75	0.791667	3	5	35	2	52	AS	CC15-000	CC15-000	CC	0	0	0	15	15	0	0	0	0	0	0	0	0	15	0	80	1	23	2002	37M 0520791, UTM 9262066, Elevation 40m	1755	2002	1978	24	43012	2	71
24	9	2017-04-10	4	10	2017	2017-10-04	151	23	62	19	2	0.75	0.791667	3	5	35	2	52	AS	CC15-000	CC15-000	CC	0	0	0	15	15	0	0	0	0	0	0	0	0	15	0	80	1	23	2002	37M 0520791, UTM 9262066, Elevation 40m	1756	2002	1978	24	43012	14	50
1	9	2017-05-10	5	10	2017	2017-10-05	152	23	63	19	2	0.25	0.291667	3	5	35	1	51	MA	TCU	TC00-000	TC	2	TCU	999	0	200	1	1	1	1	1	1	1	1	99900	3	81	1	21	2004	37M 0520791, UTM 9262066, Elevation 40m	1757	2004	2003	1	43013	2	71
2	9	2017-05-10	5	10	2017	2017-10-05	152	23	63	19	2	0.25	0.291667	3	5	35	1	51	SA	TC25-120	TC25-120	TC	2	120	120	25	225	0	0	0	0	0	0	25	25	12025	0	81	1	21	2005	37M 0520791, UTM 9262066, Elevation 40m	1758	2005	2003	2	43013	2	71
3	9	2017-05-10	5	10	2017	2017-10-05	152	23	63	19	2	0.25	0.291667	3	5	35	2	52	AA	CTU	CT00-000	CT	1	CTU	999	0	100	0	0	0	0	0	0	0	0	99900	0	81	1	21	2006	37M 0520791, UTM 9262066, Elevation 40m	1759	2006	2003	3	43013	2	71
3	9	2017-05-10	5	10	2017	2017-10-05	152	23	63	19	2	0.25	0.291667	3	5	35	2	52	AA	CTU	CT00-000	CT	1	CTU	999	0	100	0	0	0	0	0	0	0	0	99900	0	81	1	21	2006	37M 0520791, UTM 9262066, Elevation 40m	1760	2006	2003	3	43013	14	50
4	9	2017-05-10	5	10	2017	2017-10-05	152	23	63	19	2	0.25	0.291667	3	5	35	2	52	AS	CT25-120	CT25-120	CT	1	120	120	25	125	0	0	0	0	0	0	0	0	12025	0	81	1	21	2007	37M 0520791, UTM 9262066, Elevation 40m	1762	2007	2003	4	43013	14	50
4	9	2017-05-10	5	10	2017	2017-10-05	152	23	63	19	2	0.25	0.291667	3	5	35	2	52	AS	CT25-120	CT25-120	CT	1	120	120	25	125	0	0	0	0	0	0	0	0	12025	0	81	1	21	2007	37M 0520791, UTM 9262066, Elevation 40m	1761	2007	2003	4	43013	2	71
5	9	2017-05-10	5	10	2017	2017-10-05	152	23	63	19	2	0.291667	0.333333	3	5	35	1	51	SA	TCU	TC00-000	TC	2	TCU	999	0	200	1	1	1	1	1	1	1	1	99900	3	81	1	25	2008	37M 0520791, UTM 9262066, Elevation 40m	1763	2008	2003	5	43013	2	71
6	9	2017-05-10	5	10	2017	2017-10-05	152	23	63	19	2	0.291667	0.333333	3	5	35	1	51	MA	TC10-000	TC10-000	TC	2	0	0	10	210	0	0	0	10	0	0	0	10	10	0	81	1	25	2009	37M 0520791, UTM 9262066, Elevation 40m	1764	2009	2003	6	43013	2	71
7	9	2017-05-10	5	10	2017	2017-10-05	152	23	63	19	2	0.291667	0.333333	3	5	35	2	52	AS	CTU	CT00-000	CT	1	CTU	999	0	100	0	0	0	0	0	0	0	0	99900	0	81	1	25	2010	37M 0520791, UTM 9262066, Elevation 40m	1765	2010	2003	7	43013	2	71
8	9	2017-05-10	5	10	2017	2017-10-05	152	23	63	19	2	0.291667	0.333333	3	5	35	2	52	AA	CT10-000	CT10-000	CT	1	0	0	10	110	0	0	0	0	0	0	0	0	10	0	81	1	25	2011	37M 0520791, UTM 9262066, Elevation 40m	1766	2011	2003	8	43013	2	71
9	9	2017-05-10	5	10	2017	2017-10-05	152	23	63	19	2	0.333333	0.375	3	5	35	1	51	MA	TCU	TC00-000	TC	2	TCU	999	0	200	1	1	1	1	1	1	1	1	99900	3	81	1	25.5	2012	37M 0520791, UTM 9262066, Elevation 40m	1767	2012	2003	9	43013	2	71
10	9	2017-05-10	5	10	2017	2017-10-05	152	23	63	19	2	0.333333	0.375	3	5	35	1	51	SA	TC05-300	TC05-300	TC	2	300	300	5	205	0	0	5	0	0	0	0	5	30005	0	81	1	25.5	2013	37M 0520791, UTM 9262066, Elevation 40m	1768	2013	2003	10	43013	2	71
11	9	2017-05-10	5	10	2017	2017-10-05	152	23	63	19	2	0.333333	0.375	3	5	35	2	52	AA	CTU	CT00-000	CT	1	CTU	999	0	100	0	0	0	0	0	0	0	0	99900	0	81	1	25.5	2014	37M 0520791, UTM 9262066, Elevation 40m	1769	2014	2003	11	43013	2	71
12	9	2017-05-10	5	10	2017	2017-10-05	152	23	63	19	2	0.333333	0.375	3	5	35	2	52	AS	CT05-300	CT05-300	CT	1	300	300	5	105	0	0	0	0	0	0	0	0	30005	0	81	1	25.5	2015	37M 0520791, UTM 9262066, Elevation 40m	1770	2015	2003	12	43013	2	71
12	9	2017-05-10	5	10	2017	2017-10-05	152	23	63	19	2	0.333333	0.375	3	5	35	2	52	AS	CT05-300	CT05-300	CT	1	300	300	5	105	0	0	0	0	0	0	0	0	30005	0	81	1	25.5	2015	37M 0520791, UTM 9262066, Elevation 40m	1771	2015	2003	12	43013	14	50
13	9	2017-05-10	5	10	2017	2017-10-05	152	23	63	19	2	0.666667	0.708333	3	5	35	1	51	SA	TCU	TC00-000	TC	2	TCU	999	0	200	1	1	1	1	1	1	1	1	99900	3	81	1	24.5	2016	37M 0520791, UTM 9262066, Elevation 40m	1772	2016	2003	13	43013	2	71
14	9	2017-05-10	5	10	2017	2017-10-05	152	23	63	19	2	0.666667	0.708333	3	5	35	1	51	MA	TC02-180	TC02-180	TC	2	180	180	2	202	0	2	0	0	0	0	0	2	18002	0	81	1	24.5	2017	37M 0520791, UTM 9262066, Elevation 40m	1773	2017	2003	14	43013	2	71
15	9	2017-05-10	5	10	2017	2017-10-05	152	23	63	19	2	0.666667	0.708333	3	5	35	2	52	AS	CTU	CT00-000	CT	1	CTU	999	0	100	0	0	0	0	0	0	0	0	99900	0	81	1	24.5	2018	37M 0520791, UTM 9262066, Elevation 40m	1774	2018	2003	15	43013	2	71
16	9	2017-05-10	5	10	2017	2017-10-05	152	23	63	19	2	0.666667	0.708333	3	5	35	2	52	AA	CT02-180	CT02-180	CT	1	180	180	2	102	0	0	0	0	0	0	0	0	18002	0	81	1	24.5	2019	37M 0520791, UTM 9262066, Elevation 40m	1775	2019	2003	16	43013	2	71
17	9	2017-05-10	5	10	2017	2017-10-05	152	23	63	19	2	0.708333	0.75	3	5	35	1	51	MA	TCU	TC00-000	TC	2	TCU	999	0	200	1	1	1	1	1	1	1	1	99900	3	81	1	23	2020	37M 0520791, UTM 9262066, Elevation 40m	1776	2020	2003	17	43013	2	71
18	9	2017-05-10	5	10	2017	2017-10-05	152	23	63	19	2	0.708333	0.75	3	5	35	1	51	SA	TC15-240	TC15-240	TC	2	240	240	15	215	0	0	0	0	15	0	0	15	24015	0	81	1	23	2021	37M 0520791, UTM 9262066, Elevation 40m	1777	2021	2003	18	43013	2	71
19	9	2017-05-10	5	10	2017	2017-10-05	152	23	63	19	2	0.708333	0.75	3	5	35	2	52	AA	CTU	CT00-000	CT	1	CTU	999	0	100	0	0	0	0	0	0	0	0	99900	0	81	1	23	2022	37M 0520791, UTM 9262066, Elevation 40m	1778	2022	2003	19	43013	2	71
20	9	2017-05-10	5	10	2017	2017-10-05	152	23	63	19	2	0.708333	0.75	3	5	35	2	52	AS	CT15-240	CT15-240	CT	1	240	240	15	115	0	0	0	0	0	0	0	0	24015	0	81	1	23	2023	37M 0520791, UTM 9262066, Elevation 40m	1779	2023	2003	20	43013	2	71
21	9	2017-05-10	5	10	2017	2017-10-05	152	23	63	19	2	0.75	0.791667	3	5	35	1	51	SA	TCU	TC00-000	TC	2	TCU	999	0	200	1	1	1	1	1	1	1	1	99900	3	81	1	23	2024	37M 0520791, UTM 9262066, Elevation 40m	1780	2024	2003	21	43013	2	71
21	9	2017-05-10	5	10	2017	2017-10-05	152	23	63	19	2	0.75	0.791667	3	5	35	1	51	SA	TCU	TC00-000	TC	2	TCU	999	0	200	1	1	1	1	1	1	1	1	99900	3	81	1	23	2024	37M 0520791, UTM 9262066, Elevation 40m	1781	2024	2003	21	43013	14	50
22	9	2017-05-10	5	10	2017	2017-10-05	152	23	63	19	2	0.75	0.791667	3	5	35	1	51	MA	TC20-060	TC20-060	TC	2	60	60	20	220	0	0	0	0	0	20	0	20	6020	0	81	1	23	2025	37M 0520791, UTM 9262066, Elevation 40m	1783	2025	2003	22	43013	14	50
22	9	2017-05-10	5	10	2017	2017-10-05	152	23	63	19	2	0.75	0.791667	3	5	35	1	51	MA	TC20-060	TC20-060	TC	2	60	60	20	220	0	0	0	0	0	20	0	20	6020	0	81	1	23	2025	37M 0520791, UTM 9262066, Elevation 40m	1782	2025	2003	22	43013	2	71
23	9	2017-05-10	5	10	2017	2017-10-05	152	23	63	19	2	0.75	0.791667	3	5	35	2	52	AS	CTU	CT00-000	CT	1	CTU	999	0	100	0	0	0	0	0	0	0	0	99900	0	81	1	23	2026	37M 0520791, UTM 9262066, Elevation 40m	1784	2026	2003	23	43013	2	71
23	9	2017-05-10	5	10	2017	2017-10-05	152	23	63	19	2	0.75	0.791667	3	5	35	2	52	AS	CTU	CT00-000	CT	1	CTU	999	0	100	0	0	0	0	0	0	0	0	99900	0	81	1	23	2026	37M 0520791, UTM 9262066, Elevation 40m	1785	2026	2003	23	43013	14	50
24	9	2017-05-10	5	10	2017	2017-10-05	152	23	63	19	2	0.75	0.791667	3	5	35	2	52	AA	CT20-060	CT20-060	CT	1	60	60	20	120	0	0	0	0	0	0	0	0	6020	0	81	1	23	2027	37M 0520791, UTM 9262066, Elevation 40m	1786	2027	2003	24	43013	2	71
24	9	2017-05-10	5	10	2017	2017-10-05	152	23	63	19	2	0.75	0.791667	3	5	35	2	52	AA	CT20-060	CT20-060	CT	1	60	60	20	120	0	0	0	0	0	0	0	0	6020	0	81	1	23	2027	37M 0520791, UTM 9262066, Elevation 40m	1787	2027	2003	24	43013	14	50
1	11	2017-10-10	10	10	2017	2017-10-10	157	24	64	19	2	0.25	0.291667	3	6	36	1	61	SA	CCU	CC00-000	CC	0	CCU	999	0	0	0	0	0	0	0	0	0	0	99900	0	82	1	22	2029	37M 0520414 UTM 9262225, Elevation 64m	1788	2029	2028	1	43018	2	71
2	11	2017-10-10	10	10	2017	2017-10-10	157	24	64	19	2	0.25	0.291667	3	6	36	1	61	AS	CC25-300	CC25-300	CC	0	300	300	25	25	0	0	0	0	0	0	0	0	30025	0	82	1	22	2030	37M 0520414 UTM 9262225, Elevation 64m	1789	2030	2028	2	43018	2	71
3	11	2017-10-10	10	10	2017	2017-10-10	157	24	64	19	2	0.25	0.291667	3	6	36	2	62	MA	CCU	CC00-000	CC	0	CCU	999	0	0	0	0	0	0	0	0	0	0	99900	0	82	1	22	2031	37M 0520414 UTM 9262225, Elevation 64m	1790	2031	2028	3	43018	2	71
4	11	2017-10-10	10	10	2017	2017-10-10	157	24	64	19	2	0.25	0.291667	3	6	36	2	62	HS	CC25-300	CC25-300	CC	0	300	300	25	25	0	0	0	0	0	0	0	0	30025	0	82	1	22	2032	37M 0520414 UTM 9262225, Elevation 64m	1791	2032	2028	4	43018	2	71
5	11	2017-10-10	10	10	2017	2017-10-10	157	24	64	19	2	0.291667	0.333333	3	6	36	1	61	AS	CCU	CC00-000	CC	0	CCU	999	0	0	0	0	0	0	0	0	0	0	99900	0	82	1	23	2033	37M 0520414 UTM 9262225, Elevation 64m	1792	2033	2028	5	43018	2	71
6	11	2017-10-10	10	10	2017	2017-10-10	157	24	64	19	2	0.291667	0.333333	3	6	36	1	61	SA	CC15-180	CC15-180	CC	0	180	180	15	15	0	0	0	0	0	0	0	0	18015	0	82	1	23	2034	37M 0520414 UTM 9262225, Elevation 64m	1793	2034	2028	6	43018	2	71
7	11	2017-10-10	10	10	2017	2017-10-10	157	24	64	19	2	0.291667	0.333333	3	6	36	2	62	HS	CCU	CC00-000	CC	0	CCU	999	0	0	0	0	0	0	0	0	0	0	99900	0	82	1	23	2035	37M 0520414 UTM 9262225, Elevation 64m	1794	2035	2028	7	43018	2	71
8	11	2017-10-10	10	10	2017	2017-10-10	157	24	64	19	2	0.291667	0.333333	3	6	36	2	62	MA	CC15-180	CC00-000	CC	0	180	180	15	15	0	0	0	0	0	0	0	0	18015	0	82	1	23	2036	37M 0520414 UTM 9262225, Elevation 64m	1795	2036	2028	8	43018	2	71
9	11	2017-10-10	10	10	2017	2017-10-10	157	24	64	19	2	0.333333	0.375	3	6	36	1	61	SA	CCU	CC00-000	CC	0	CCU	999	0	0	0	0	0	0	0	0	0	0	99900	0	82	1	24	2037	37M 0520414 UTM 9262225, Elevation 64m	1796	2037	2028	9	43018	2	71
10	11	2017-10-10	10	10	2017	2017-10-10	157	24	64	19	2	0.333333	0.375	3	6	36	1	61	AS	CC02-060	CC02-060	CC	0	60	60	2	2	0	0	0	0	0	0	0	0	6002	0	82	1	24	2038	37M 0520414 UTM 9262225, Elevation 64m	1797	2038	2028	10	43018	2	71
11	11	2017-10-10	10	10	2017	2017-10-10	157	24	64	19	2	0.333333	0.375	3	6	36	2	62	MA	CCU	CC00-000	CC	0	CCU	999	0	0	0	0	0	0	0	0	0	0	99900	0	82	1	24	2039	37M 0520414 UTM 9262225, Elevation 64m	1798	2039	2028	11	43018	2	71
12	11	2017-10-10	10	10	2017	2017-10-10	157	24	64	19	2	0.333333	0.375	3	6	36	2	62	HS	CC02-060	CC02-060	CC	0	60	60	2	2	0	0	0	0	0	0	0	0	6002	0	82	1	24	2040	37M 0520414 UTM 9262225, Elevation 64m	1799	2040	2028	12	43018	2	71
13	11	2017-10-10	10	10	2017	2017-10-10	157	24	64	19	2	0.666667	0.708333	3	6	36	1	61	AS	CCU	CC00-000	CC	0	CCU	999	0	0	0	0	0	0	0	0	0	0	99900	0	82	1	24	2041	37M 0520414 UTM 9262225, Elevation 64m	1800	2041	2028	13	43018	2	71
14	11	2017-10-10	10	10	2017	2017-10-10	157	24	64	19	2	0.666667	0.708333	3	6	36	1	61	SA	CC05-120	CC05-120	CC	0	120	120	5	5	0	0	0	0	0	0	0	0	12005	0	82	1	24	2042	37M 0520414 UTM 9262225, Elevation 64m	1801	2042	2028	14	43018	2	71
15	11	2017-10-10	10	10	2017	2017-10-10	157	24	64	19	2	0.666667	0.708333	3	6	36	2	62	HS	CCU	CC00-000	CC	0	CCU	999	0	0	0	0	0	0	0	0	0	0	99900	0	82	1	24	2043	37M 0520414 UTM 9262225, Elevation 64m	1802	2043	2028	15	43018	2	71
16	11	2017-10-10	10	10	2017	2017-10-10	157	24	64	19	2	0.666667	0.708333	3	6	36	2	62	MA	CC05-120	CC05-120	CC	0	120	120	5	5	0	0	0	0	0	0	0	0	12005	0	82	1	24	2044	37M 0520414 UTM 9262225, Elevation 64m	1803	2044	2028	16	43018	2	71
17	11	2017-10-10	10	10	2017	2017-10-10	157	24	64	19	2	0.708333	0.75	3	6	36	1	61	SA	CCU	CC00-000	CC	0	CCU	999	0	0	0	0	0	0	0	0	0	0	99900	0	82	1	23.5	2045	37M 0520414 UTM 9262225, Elevation 64m	1804	2045	2028	17	43018	2	71
18	11	2017-10-10	10	10	2017	2017-10-10	157	24	64	19	2	0.708333	0.75	3	6	36	1	61	AS	CC10-240	CC10-240	CC	0	240	240	10	10	0	0	0	0	0	0	0	0	24010	0	82	1	23.5	2046	37M 0520414 UTM 9262225, Elevation 64m	1805	2046	2028	18	43018	2	71
19	11	2017-10-10	10	10	2017	2017-10-10	157	24	64	19	2	0.708333	0.75	3	6	36	2	62	MA	CCU	CC00-000	CC	0	CCU	999	0	0	0	0	0	0	0	0	0	0	99900	0	82	1	23.5	2047	37M 0520414 UTM 9262225, Elevation 64m	1806	2047	2028	19	43018	2	71
20	11	2017-10-10	10	10	2017	2017-10-10	157	24	64	19	2	0.708333	0.75	3	6	36	2	62	HS	CC10-240	CC10-240	CC	0	240	240	10	10	0	0	0	0	0	0	0	0	24010	0	82	1	23.5	2048	37M 0520414 UTM 9262225, Elevation 64m	1807	2048	2028	20	43018	2	71
21	11	2017-10-10	10	10	2017	2017-10-10	157	24	64	19	2	0.75	0.791667	3	6	36	1	61	AS	CCU	CC00-000	CC	0	CCU	999	0	0	0	0	0	0	0	0	0	0	99900	0	82	1	22.5	2049	37M 0520414 UTM 9262225, Elevation 64m	1808	2049	2028	21	43018	2	71
[truncated: 956 more rows]
[truncated: 6 more columns]

## Sheet: Figure 7
ED1.ID	ED1SS1fulltemplate.SEN	ED1SS1fulltemplate.FR	EA	ED1SS1fulltemplate.DT	ME	IN	ST	FT	RND	BLK	STN	VI	REP	TRT	TR	TRonly (P=Placebo, N=New TC, O=Old TC, E=EC)	TRshapeonly (C=Cylindrical, H=Horizontal, V=Vertical, Z=Zigzag)	TRrec	AN	DY	ED1.VC	temp(°C)	DSEN	GPS	SS1fulldatatemplate.ID	ED1SS1fulltemplate.TX	ED1SS1fulltemplate.SAS	SS1fulldatatemplate.VC	SS1.ID	SS1.SEN	SSEN	SFR	SS1.DT	SS1.FR	SS1.TX	SS1.SAS	N	Npluszeroes
[truncated: 23,041 more rows]

[truncated: 4 more sheets: Figure 8A, Figure 8B, Figure 9, Figure 10]
